# Supplementary material for: Ethylene Polymerization and Copolymerization with Polar Monomers Using Nickel Complexes Bearing Anilinobenzoic Acid Methyl Ester Ligand
Source: Polymers (Basel). 2018 Jul 9;10(7):754. doi: 10.3390/polym10070754 (PMC6403595; doi:10.3390/polym10070754)
Supplement: Supplementary file 1 [file polymers-10-00754-s001.zip]

Archive with 4 entries (3 files):
- polymers-317165.supplementary.proofdone/
- polymers-317165.supplementary.proofdone/C1-CCDC 1846415.cif
- polymers-317165.supplementary.proofdone/C2-CCDC 1846419.cif
- polymers-317165.supplementary.proofdone/Supplementary Materials.docx
