# Supplementary material for: Ethylene Polymerization and Copolymerization with Polar Monomers Using Nickel Complexes Bearing Anilinobenzoic Acid Methyl Ester Ligand
Source: Polymers (Basel). 2018 Jul 9;10(7):754. doi: 10.3390/polym10070754 (PMC6403595; doi:10.3390/polym10070754)
Supplement: Supplementary file 1 [file polymers-10-00754-s001.zip › polymers-317165.supplementary.proofdone/C1-CCDC 1846415.cif]

data_dm16888
_audit_creation_date              2016-12-22
_audit_creation_method
;
Olex2 1.2
(compiled 2016.11.30 svn.r3356 for OlexSys, GUI svn.r5269)
;
_publ_contact_author_address      ?
_publ_contact_author_email        ?
_publ_contact_author_id_orcid     ?
_publ_contact_author_name         ''
_publ_contact_author_phone        ?
_publ_section_references
;
Dolomanov, O.V., Bourhis, L.J., Gildea, R.J, Howard, J.A.K. & Puschmann, H.
 (2009), J. Appl. Cryst. 42, 339-341.

Sheldrick, G.M. (2015). Acta Cryst. A71, 3-8.

Sheldrick, G.M. (2015). Acta Cryst. C71, 3-8.
;
_chemical_name_common             ?
_chemical_name_systematic         ?
_chemical_formula_moiety          'C38 H32 N Ni O2 P'
_chemical_formula_sum             'C38 H32 N Ni O2 P'
_chemical_formula_weight          624.32
_chemical_melting_point           ?
loop_
  _atom_type_symbol
  _atom_type_description
  _atom_type_scat_dispersion_real
  _atom_type_scat_dispersion_imag
  _atom_type_scat_source
 'C' 'C' 0.0033 0.0016 'International Tables Vol C Tables 4.2.6.8 and 6.1.1.4'
 'H' 'H' 0.0000 0.0000 'International Tables Vol C Tables 4.2.6.8 and 6.1.1.4'
 'N' 'N' 0.0061 0.0033 'International Tables Vol C Tables 4.2.6.8 and 6.1.1.4'
 'Ni' 'Ni' 0.3393 1.1124 'International Tables Vol C Tables 4.2.6.8 and 6.1.1.4'
 'O' 'O' 0.0106 0.0060 'International Tables Vol C Tables 4.2.6.8 and 6.1.1.4'
 'P' 'P' 0.1023 0.0942 'International Tables Vol C Tables 4.2.6.8 and 6.1.1.4'

_shelx_space_group_comment
;
The symmetry employed for this shelxl refinement is uniquely defined
by the following loop, which should always be used as a source of
symmetry information in preference to the above space-group names.
They are only intended as comments.
;
_space_group_crystal_system       'monoclinic'
_space_group_IT_number            14
_space_group_name_H-M_alt         'P 1 21/n 1'
_space_group_name_Hall            '-P 2yn'
loop_
  _space_group_symop_operation_xyz
 'x, y, z'
 '-x+1/2, y+1/2, -z+1/2'
 '-x, -y, -z'
 'x-1/2, -y-1/2, z-1/2'

_cell_length_a                    11.1866(8)
_cell_length_b                    19.7986(14)
_cell_length_c                    13.9483(11)
_cell_angle_alpha                 90
_cell_angle_beta                  93.295(2)
_cell_angle_gamma                 90
_cell_volume                      3084.1(4)
_cell_formula_units_Z             4
_cell_measurement_reflns_used     5765
_cell_measurement_temperature     130
_cell_measurement_theta_max       30.60
_cell_measurement_theta_min       2.40
_shelx_estimated_absorpt_T_max    0.900
_shelx_estimated_absorpt_T_min    0.841
_exptl_absorpt_coefficient_mu     0.716
_exptl_absorpt_correction_T_max   0.7461
_exptl_absorpt_correction_T_min   0.6852
_exptl_absorpt_correction_type    multi-scan
_exptl_absorpt_process_details
;
SADABS-2008/1 (Bruker,2008) was used for absorption correction.
wR2(int) was 0.0646 before and 0.0378 after correction.
The Ratio of minimum to maximum transmission is 0.9184.
The \l/2 correction factor is 0.0015.
;
_exptl_absorpt_special_details    ?
_exptl_crystal_colour             'orange'
_exptl_crystal_density_diffrn     1.345
_exptl_crystal_density_meas       .
_exptl_crystal_density_method     ?
_exptl_crystal_description        'block'
_exptl_crystal_F_000              1304
_exptl_crystal_size_max           0.25
_exptl_crystal_size_mid           0.2
_exptl_crystal_size_min           0.15
_exptl_transmission_factor_max    ?
_exptl_transmission_factor_min    ?
_diffrn_reflns_av_R_equivalents   0.0512
_diffrn_reflns_av_unetI/netI      0.0588
_diffrn_reflns_Laue_measured_fraction_full 1.000
_diffrn_reflns_Laue_measured_fraction_max 0.991
_diffrn_reflns_limit_h_max        16
_diffrn_reflns_limit_h_min        -16
_diffrn_reflns_limit_k_max        26
_diffrn_reflns_limit_k_min        -28
_diffrn_reflns_limit_l_max        18
_diffrn_reflns_limit_l_min        -20
_diffrn_reflns_number             31337
_diffrn_reflns_point_group_measured_fraction_full 1.000
_diffrn_reflns_point_group_measured_fraction_max 0.991
_diffrn_reflns_theta_full         25.242
_diffrn_reflns_theta_max          30.794
_diffrn_reflns_theta_min          1.788
_diffrn_ambient_temperature       130
_diffrn_detector_area_resol_mean  ?
_diffrn_measured_fraction_theta_full 1.000
_diffrn_measured_fraction_theta_max 0.991
_diffrn_measurement_device_type   'Bruker APEX-II CCD'
_diffrn_measurement_method        '\f and \w scans'
_diffrn_radiation_monochromator   'graphite'
_diffrn_radiation_type            MoK\a
_diffrn_radiation_wavelength      0.71073
_diffrn_source                    ?
_diffrn_standards_number          0
_reflns_Friedel_coverage          0.000
_reflns_Friedel_fraction_full     .
_reflns_Friedel_fraction_max      .
_reflns_number_gt                 6532
_reflns_number_total              9568
_reflns_special_details
;
 Reflections were merged by SHELXL according to the crystal
 class for the calculation of statistics and refinement.
 
 _reflns_Friedel_fraction is defined as the number of unique
 Friedel pairs measured divided by the number that would be
 possible theoretically, ignoring centric projections and
 systematic absences.
;
_reflns_threshold_expression      'I > 2\s(I)'
_computing_cell_refinement        'SAINT v7.68A (Bruker, 2009)'
_computing_data_collection        ?
_computing_data_reduction         'SAINT v7.68A (Bruker, 2009)'
_computing_molecular_graphics     'Olex2 (Dolomanov et al., 2009)'
_computing_publication_material   'Olex2 (Dolomanov et al., 2009)'
_computing_structure_refinement   'ShelXL (Sheldrick, 2015)'
_computing_structure_solution     'ShelXT (Sheldrick, 2015)'
_refine_diff_density_max          0.344
_refine_diff_density_min          -0.547
_refine_diff_density_rms          0.067
_refine_ls_extinction_coef        .
_refine_ls_extinction_method      none
_refine_ls_goodness_of_fit_ref    1.009
_refine_ls_hydrogen_treatment     constr
_refine_ls_matrix_type            full
_refine_ls_number_parameters      389
_refine_ls_number_reflns          9568
_refine_ls_number_restraints      0
_refine_ls_R_factor_all           0.0753
_refine_ls_R_factor_gt            0.0384
_refine_ls_restrained_S_all       1.009
_refine_ls_shift/su_max           0.001
_refine_ls_shift/su_mean          0.000
_refine_ls_structure_factor_coef  Fsqd
_refine_ls_weighting_details
'w=1/[\s^2^(Fo^2^)+(0.0346P)^2^+0.6921P] where P=(Fo^2^+2Fc^2^)/3'
_refine_ls_weighting_scheme       calc
_refine_ls_wR_factor_gt           0.0779
_refine_ls_wR_factor_ref          0.0898
_refine_special_details           ?
_olex2_refinement_description
;
1. Fixed Uiso
 At 1.2 times of:
  All C(H) groups
 At 1.5 times of:
  All C(H,H,H) groups
2.a Aromatic/amide H refined with riding coordinates:
 C2(H2), C3(H3), C4(H4), C5(H5), C6(H6), C8(H8), C9(H9), C10(H10), C11(H11),
 C16(H16), C17(H17), C18(H18), C19(H19), C20(H20), C22(H22), C23(H23), C24(H24),
  C25(H25), C26(H26), C28(H28), C29(H29), C30(H30), C31(H31), C32(H32),
 C34(H34), C35(H35), C36(H36), C37(H37), C38(H38)
2.b Idealised Me refined as rotating group:
 C14(H14A,H14B,H14C)
;
_atom_sites_solution_hydrogens    geom
_atom_sites_solution_primary      dual
_atom_sites_solution_secondary    ?
loop_
  _atom_site_label
  _atom_site_type_symbol
  _atom_site_fract_x
  _atom_site_fract_y
  _atom_site_fract_z
  _atom_site_U_iso_or_equiv
  _atom_site_adp_type
  _atom_site_occupancy
  _atom_site_site_symmetry_order
  _atom_site_calc_flag
  _atom_site_refinement_flags_posn
  _atom_site_refinement_flags_adp
  _atom_site_refinement_flags_occupancy
  _atom_site_disorder_assembly
  _atom_site_disorder_group
 Ni1 Ni 0.40021(2) 0.67623(2) 0.65067(2) 0.01746(6) Uani 1 1 d . . . . .
 P1 P 0.21004(4) 0.65485(2) 0.65703(3) 0.01683(9) Uani 1 1 d . . . . .
 O1 O 0.35307(10) 0.75853(6) 0.58654(9) 0.0224(3) Uani 1 1 d . . . . .
 O2 O 0.35663(11) 0.86250(6) 0.52735(10) 0.0248(3) Uani 1 1 d . . . . .
 N1 N 0.56657(12) 0.69690(7) 0.63858(11) 0.0197(3) Uani 1 1 d . . . . .
 C1 C 0.42831(15) 0.59770(8) 0.72486(14) 0.0212(4) Uani 1 1 d . . . . .
 C2 C 0.43295(16) 0.60162(9) 0.82474(14) 0.0262(4) Uani 1 1 d . . . . .
 H2 H 0.418362 0.643679 0.854703 0.031 Uiso 1 1 calc R . . . .
 C3 C 0.45860(18) 0.54494(11) 0.88142(16) 0.0358(5) Uani 1 1 d . . . . .
 H3 H 0.461425 0.548654 0.949421 0.043 Uiso 1 1 calc R . . . .
 C4 C 0.47979(19) 0.48373(11) 0.83939(19) 0.0430(6) Uani 1 1 d . . . . .
 H4 H 0.498044 0.445247 0.878192 0.052 Uiso 1 1 calc R . . . .
 C5 C 0.4745(2) 0.47829(10) 0.7409(2) 0.0430(6) Uani 1 1 d . . . . .
 H5 H 0.489239 0.435964 0.711711 0.052 Uiso 1 1 calc R . . . .
 C6 C 0.44776(17) 0.53456(10) 0.68380(16) 0.0321(5) Uani 1 1 d . . . . .
 H6 H 0.442620 0.529966 0.615893 0.038 Uiso 1 1 calc R . . . .
 C7 C 0.61244(15) 0.75732(9) 0.61277(13) 0.0204(4) Uani 1 1 d . . . . .
 C8 C 0.73964(16) 0.76915(10) 0.61882(15) 0.0293(4) Uani 1 1 d . . . . .
 H8 H 0.791532 0.733261 0.639047 0.035 Uiso 1 1 calc R . . . .
 C9 C 0.78851(17) 0.82988(11) 0.59665(18) 0.0380(5) Uani 1 1 d . . . . .
 H9 H 0.872999 0.835182 0.603000 0.046 Uiso 1 1 calc R . . . .
 C10 C 0.71738(19) 0.88484(10) 0.56465(19) 0.0415(6) Uani 1 1 d . . . . .
 H10 H 0.752489 0.926963 0.549695 0.050 Uiso 1 1 calc R . . . .
 C11 C 0.59647(17) 0.87582(10) 0.55575(16) 0.0323(5) Uani 1 1 d . . . . .
 H11 H 0.547391 0.912272 0.533072 0.039 Uiso 1 1 calc R . . . .
 C12 C 0.54130(15) 0.81391(8) 0.57914(13) 0.0209(4) Uani 1 1 d . . . . .
 C13 C 0.41383(15) 0.80835(8) 0.56577(13) 0.0196(3) Uani 1 1 d . . . . .
 C14 C 0.22671(16) 0.85917(10) 0.52316(16) 0.0318(5) Uani 1 1 d . . . . .
 H14A H 0.199765 0.820076 0.484623 0.048 Uiso 1 1 calc GR . . . .
 H14B H 0.193497 0.900557 0.493735 0.048 Uiso 1 1 calc GR . . . .
 H14C H 0.199233 0.854641 0.588312 0.048 Uiso 1 1 calc GR . . . .
 C15 C 0.65275(15) 0.64444(9) 0.66148(14) 0.0239(4) Uani 1 1 d . . . . .
 C16 C 0.69864(16) 0.63441(9) 0.75473(15) 0.0277(4) Uani 1 1 d . . . . .
 H16 H 0.677615 0.664706 0.803825 0.033 Uiso 1 1 calc R . . . .
 C17 C 0.77495(17) 0.58072(10) 0.77752(17) 0.0356(5) Uani 1 1 d . . . . .
 H17 H 0.804878 0.574220 0.841983 0.043 Uiso 1 1 calc R . . . .
 C18 C 0.8072(2) 0.53701(12) 0.70713(19) 0.0465(6) Uani 1 1 d . . . . .
 H18 H 0.859351 0.500207 0.722477 0.056 Uiso 1 1 calc R . . . .
 C19 C 0.7631(2) 0.54716(13) 0.6138(2) 0.0569(7) Uani 1 1 d . . . . .
 H19 H 0.785595 0.517290 0.564642 0.068 Uiso 1 1 calc R . . . .
 C20 C 0.6860(2) 0.60056(12) 0.59080(17) 0.0429(6) Uani 1 1 d . . . . .
 H20 H 0.656165 0.606899 0.526287 0.051 Uiso 1 1 calc R . . . .
 C21 C 0.13657(15) 0.67336(8) 0.53946(12) 0.0184(3) Uani 1 1 d . . . . .
 C22 C 0.19807(16) 0.65932(9) 0.45796(14) 0.0243(4) Uani 1 1 d . . . . .
 H22 H 0.273872 0.637642 0.464298 0.029 Uiso 1 1 calc R . . . .
 C23 C 0.14936(18) 0.67681(10) 0.36664(14) 0.0279(4) Uani 1 1 d . . . . .
 H23 H 0.191606 0.666814 0.311201 0.034 Uiso 1 1 calc R . . . .
 C24 C 0.03915(17) 0.70879(9) 0.35764(14) 0.0274(4) Uani 1 1 d . . . . .
 H24 H 0.006840 0.722092 0.296042 0.033 Uiso 1 1 calc R . . . .
 C25 C -0.02389(17) 0.72140(9) 0.43811(14) 0.0275(4) Uani 1 1 d . . . . .
 H25 H -0.100543 0.742082 0.431441 0.033 Uiso 1 1 calc R . . . .
 C26 C 0.02440(16) 0.70394(9) 0.52865(13) 0.0226(4) Uani 1 1 d . . . . .
 H26 H -0.019351 0.712899 0.583641 0.027 Uiso 1 1 calc R . . . .
 C27 C 0.13794(15) 0.70957(8) 0.74151(12) 0.0184(3) Uani 1 1 d . . . . .
 C28 C 0.19879(16) 0.76625(9) 0.77807(13) 0.0243(4) Uani 1 1 d . . . . .
 H28 H 0.277057 0.775741 0.758642 0.029 Uiso 1 1 calc R . . . .
 C29 C 0.14651(18) 0.80900(10) 0.84246(15) 0.0312(4) Uani 1 1 d . . . . .
 H29 H 0.188975 0.847382 0.867123 0.037 Uiso 1 1 calc R . . . .
 C30 C 0.03179(18) 0.79548(10) 0.87078(14) 0.0293(4) Uani 1 1 d . . . . .
 H30 H -0.004099 0.824517 0.915114 0.035 Uiso 1 1 calc R . . . .
 C31 C -0.03000(16) 0.73986(9) 0.83447(14) 0.0253(4) Uani 1 1 d . . . . .
 H31 H -0.108767 0.731059 0.853314 0.030 Uiso 1 1 calc R . . . .
 C32 C 0.02232(15) 0.69682(9) 0.77069(13) 0.0221(4) Uani 1 1 d . . . . .
 H32 H -0.020503 0.658397 0.746594 0.027 Uiso 1 1 calc R . . . .
 C33 C 0.15597(14) 0.57103(8) 0.68677(13) 0.0190(3) Uani 1 1 d . . . . .
 C34 C 0.15851(15) 0.55129(9) 0.78288(13) 0.0227(4) Uani 1 1 d . . . . .
 H34 H 0.181240 0.582776 0.831987 0.027 Uiso 1 1 calc R . . . .
 C35 C 0.12785(17) 0.48558(9) 0.80700(15) 0.0279(4) Uani 1 1 d . . . . .
 H35 H 0.129206 0.472314 0.872505 0.033 Uiso 1 1 calc R . . . .
 C36 C 0.09540(17) 0.43960(9) 0.73548(15) 0.0302(4) Uani 1 1 d . . . . .
 H36 H 0.075692 0.394573 0.752065 0.036 Uiso 1 1 calc R . . . .
 C37 C 0.09146(17) 0.45876(9) 0.64001(15) 0.0289(4) Uani 1 1 d . . . . .
 H37 H 0.068846 0.427062 0.591150 0.035 Uiso 1 1 calc R . . . .
 C38 C 0.12077(16) 0.52470(9) 0.61580(14) 0.0240(4) Uani 1 1 d . . . . .
 H38 H 0.116693 0.538110 0.550300 0.029 Uiso 1 1 calc R . . . .

loop_
  _atom_site_aniso_label
  _atom_site_aniso_U_11
  _atom_site_aniso_U_22
  _atom_site_aniso_U_33
  _atom_site_aniso_U_23
  _atom_site_aniso_U_13
  _atom_site_aniso_U_12
 Ni1 0.01385(10) 0.01871(11) 0.01986(12) 0.00176(9) 0.00122(8) 0.00041(8)
 P1 0.01409(19) 0.0176(2) 0.0187(2) 0.00155(17) 0.00069(16) -0.00049(16)
 O1 0.0173(6) 0.0219(6) 0.0278(7) 0.0042(5) -0.0005(5) -0.0013(5)
 O2 0.0221(6) 0.0190(6) 0.0331(8) 0.0034(5) 0.0002(6) 0.0011(5)
 N1 0.0148(7) 0.0233(7) 0.0213(8) 0.0017(6) 0.0027(6) 0.0018(5)
 C1 0.0136(8) 0.0206(8) 0.0291(10) 0.0028(7) 0.0001(7) -0.0007(6)
 C2 0.0220(9) 0.0275(9) 0.0289(11) 0.0044(8) -0.0009(8) 0.0006(7)
 C3 0.0273(10) 0.0445(13) 0.0351(12) 0.0162(10) -0.0015(9) -0.0001(9)
 C4 0.0313(11) 0.0352(12) 0.0619(17) 0.0231(11) -0.0022(11) 0.0037(9)
 C5 0.0360(12) 0.0228(10) 0.0702(18) 0.0013(10) 0.0028(12) 0.0057(8)
 C6 0.0287(10) 0.0273(10) 0.0399(12) -0.0032(9) -0.0002(9) 0.0022(8)
 C7 0.0173(8) 0.0257(9) 0.0188(9) -0.0030(7) 0.0048(7) -0.0012(7)
 C8 0.0183(9) 0.0333(10) 0.0369(12) 0.0013(9) 0.0066(8) -0.0011(7)
 C9 0.0183(9) 0.0412(12) 0.0554(15) -0.0004(10) 0.0100(9) -0.0069(8)
 C10 0.0285(11) 0.0284(11) 0.0687(17) 0.0018(11) 0.0140(11) -0.0086(8)
 C11 0.0265(10) 0.0244(10) 0.0470(14) 0.0004(9) 0.0106(9) -0.0021(8)
 C12 0.0198(8) 0.0208(8) 0.0224(9) -0.0025(7) 0.0055(7) -0.0021(6)
 C13 0.0220(8) 0.0196(8) 0.0174(9) -0.0008(6) 0.0024(7) 0.0004(6)
 C14 0.0215(9) 0.0291(10) 0.0442(13) 0.0060(9) -0.0041(9) 0.0049(7)
 C15 0.0151(8) 0.0275(9) 0.0299(10) 0.0046(8) 0.0066(7) 0.0023(7)
 C16 0.0184(9) 0.0298(10) 0.0346(11) 0.0029(8) -0.0024(8) -0.0006(7)
 C17 0.0214(10) 0.0408(12) 0.0444(13) 0.0134(10) -0.0007(9) 0.0035(8)
 C18 0.0334(12) 0.0468(13) 0.0606(17) 0.0173(12) 0.0153(11) 0.0217(10)
 C19 0.0638(17) 0.0595(16) 0.0502(16) 0.0045(13) 0.0271(14) 0.0371(13)
 C20 0.0481(14) 0.0516(14) 0.0306(12) 0.0050(10) 0.0161(10) 0.0238(11)
 C21 0.0189(8) 0.0177(8) 0.0185(8) 0.0013(7) -0.0003(6) -0.0040(6)
 C22 0.0194(8) 0.0286(9) 0.0249(10) -0.0003(7) 0.0022(7) -0.0005(7)
 C23 0.0310(10) 0.0340(10) 0.0193(9) -0.0005(8) 0.0054(8) -0.0088(8)
 C24 0.0332(10) 0.0258(9) 0.0226(10) 0.0056(8) -0.0052(8) -0.0079(8)
 C25 0.0260(10) 0.0276(9) 0.0280(11) 0.0044(8) -0.0058(8) 0.0015(7)
 C26 0.0206(8) 0.0250(9) 0.0220(9) 0.0015(7) 0.0004(7) 0.0008(7)
 C27 0.0177(8) 0.0199(8) 0.0175(8) 0.0018(7) 0.0003(7) 0.0009(6)
 C28 0.0203(8) 0.0288(9) 0.0239(10) -0.0034(8) 0.0021(7) -0.0038(7)
 C29 0.0301(10) 0.0310(10) 0.0327(12) -0.0111(8) 0.0037(9) -0.0050(8)
 C30 0.0305(10) 0.0331(10) 0.0246(10) -0.0063(8) 0.0055(8) 0.0057(8)
 C31 0.0197(9) 0.0326(10) 0.0240(10) 0.0011(8) 0.0049(7) 0.0025(7)
 C32 0.0191(8) 0.0249(9) 0.0223(9) 0.0016(7) 0.0013(7) -0.0021(7)
 C33 0.0132(7) 0.0197(8) 0.0242(9) 0.0016(7) 0.0016(7) 0.0004(6)
 C34 0.0202(8) 0.0241(9) 0.0237(9) 0.0020(7) 0.0003(7) -0.0007(7)
 C35 0.0276(10) 0.0281(10) 0.0278(11) 0.0093(8) -0.0003(8) -0.0007(8)
 C36 0.0292(10) 0.0200(9) 0.0415(12) 0.0065(8) 0.0013(9) -0.0010(7)
 C37 0.0292(10) 0.0217(9) 0.0357(12) -0.0037(8) 0.0019(9) -0.0016(7)
 C38 0.0245(9) 0.0231(9) 0.0247(10) 0.0005(7) 0.0033(8) 0.0001(7)

_geom_special_details
;
 All esds (except the esd in the dihedral angle between two l.s. planes)
 are estimated using the full covariance matrix.  The cell esds are taken
 into account individually in the estimation of esds in distances, angles
 and torsion angles; correlations between esds in cell parameters are only
 used when they are defined by crystal symmetry.  An approximate (isotropic)
 treatment of cell esds is used for estimating esds involving l.s. planes.
;
loop_
  _geom_bond_atom_site_label_1
  _geom_bond_atom_site_label_2
  _geom_bond_distance
  _geom_bond_site_symmetry_2
  _geom_bond_publ_flag
 Ni1 P1 2.1758(5) . ?
 Ni1 O1 1.9180(12) . ?
 Ni1 N1 1.9223(14) . ?
 Ni1 C1 1.8841(17) . ?
 P1 C21 1.8287(17) . ?
 P1 C27 1.8227(18) . ?
 P1 C33 1.8222(17) . ?
 O1 C13 1.242(2) . ?
 O2 C13 1.344(2) . ?
 O2 C14 1.453(2) . ?
 N1 C7 1.358(2) . ?
 N1 C15 1.440(2) . ?
 C1 C2 1.393(3) . ?
 C1 C6 1.397(3) . ?
 C2 H2 0.9500 . ?
 C2 C3 1.393(3) . ?
 C3 H3 0.9500 . ?
 C3 C4 1.373(3) . ?
 C4 H4 0.9500 . ?
 C4 C5 1.376(3) . ?
 C5 H5 0.9500 . ?
 C5 C6 1.392(3) . ?
 C6 H6 0.9500 . ?
 C7 C8 1.440(2) . ?
 C7 C12 1.437(2) . ?
 C8 H8 0.9500 . ?
 C8 C9 1.364(3) . ?
 C9 H9 0.9500 . ?
 C9 C10 1.406(3) . ?
 C10 H10 0.9500 . ?
 C10 C11 1.363(3) . ?
 C11 H11 0.9500 . ?
 C11 C12 1.419(2) . ?
 C12 C13 1.432(2) . ?
 C14 H14A 0.9800 . ?
 C14 H14B 0.9800 . ?
 C14 H14C 0.9800 . ?
 C15 C16 1.385(3) . ?
 C15 C20 1.381(3) . ?
 C16 H16 0.9500 . ?
 C16 C17 1.389(3) . ?
 C17 H17 0.9500 . ?
 C17 C18 1.372(3) . ?
 C18 H18 0.9500 . ?
 C18 C19 1.381(4) . ?
 C19 H19 0.9500 . ?
 C19 C20 1.390(3) . ?
 C20 H20 0.9500 . ?
 C21 C22 1.390(2) . ?
 C21 C26 1.394(2) . ?
 C22 H22 0.9500 . ?
 C22 C23 1.400(3) . ?
 C23 H23 0.9500 . ?
 C23 C24 1.385(3) . ?
 C24 H24 0.9500 . ?
 C24 C25 1.382(3) . ?
 C25 H25 0.9500 . ?
 C25 C26 1.388(2) . ?
 C26 H26 0.9500 . ?
 C27 C28 1.394(2) . ?
 C27 C32 1.401(2) . ?
 C28 H28 0.9500 . ?
 C28 C29 1.388(3) . ?
 C29 H29 0.9500 . ?
 C29 C30 1.390(3) . ?
 C30 H30 0.9500 . ?
 C30 C31 1.381(3) . ?
 C31 H31 0.9500 . ?
 C31 C32 1.386(3) . ?
 C32 H32 0.9500 . ?
 C33 C34 1.395(2) . ?
 C33 C38 1.390(2) . ?
 C34 H34 0.9500 . ?
 C34 C35 1.391(2) . ?
 C35 H35 0.9500 . ?
 C35 C36 1.384(3) . ?
 C36 H36 0.9500 . ?
 C36 C37 1.383(3) . ?
 C37 H37 0.9500 . ?
 C37 C38 1.392(2) . ?
 C38 H38 0.9500 . ?

loop_
  _geom_angle_atom_site_label_1
  _geom_angle_atom_site_label_2
  _geom_angle_atom_site_label_3
  _geom_angle
  _geom_angle_site_symmetry_1
  _geom_angle_site_symmetry_3
  _geom_angle_publ_flag
 O1 Ni1 P1 86.62(4) . . ?
 O1 Ni1 N1 91.14(6) . . ?
 N1 Ni1 P1 177.09(5) . . ?
 C1 Ni1 P1 87.12(5) . . ?
 C1 Ni1 O1 171.86(7) . . ?
 C1 Ni1 N1 95.28(7) . . ?
 C21 P1 Ni1 108.33(6) . . ?
 C27 P1 Ni1 112.38(6) . . ?
 C27 P1 C21 105.54(8) . . ?
 C33 P1 Ni1 121.64(5) . . ?
 C33 P1 C21 104.40(8) . . ?
 C33 P1 C27 103.25(8) . . ?
 C13 O1 Ni1 130.11(11) . . ?
 C13 O2 C14 115.61(13) . . ?
 C7 N1 Ni1 126.38(11) . . ?
 C7 N1 C15 115.82(14) . . ?
 C15 N1 Ni1 117.78(11) . . ?
 C2 C1 Ni1 119.91(13) . . ?
 C2 C1 C6 117.51(17) . . ?
 C6 C1 Ni1 122.56(15) . . ?
 C1 C2 H2 119.4 . . ?
 C1 C2 C3 121.15(19) . . ?
 C3 C2 H2 119.4 . . ?
 C2 C3 H3 119.9 . . ?
 C4 C3 C2 120.2(2) . . ?
 C4 C3 H3 119.9 . . ?
 C3 C4 H4 120.1 . . ?
 C3 C4 C5 119.80(19) . . ?
 C5 C4 H4 120.1 . . ?
 C4 C5 H5 119.9 . . ?
 C4 C5 C6 120.3(2) . . ?
 C6 C5 H5 119.9 . . ?
 C1 C6 H6 119.5 . . ?
 C5 C6 C1 121.0(2) . . ?
 C5 C6 H6 119.5 . . ?
 N1 C7 C8 120.99(16) . . ?
 N1 C7 C12 124.22(15) . . ?
 C12 C7 C8 114.78(16) . . ?
 C7 C8 H8 118.7 . . ?
 C9 C8 C7 122.54(18) . . ?
 C9 C8 H8 118.7 . . ?
 C8 C9 H9 119.1 . . ?
 C8 C9 C10 121.85(18) . . ?
 C10 C9 H9 119.1 . . ?
 C9 C10 H10 121.0 . . ?
 C11 C10 C9 117.91(18) . . ?
 C11 C10 H10 121.0 . . ?
 C10 C11 H11 118.8 . . ?
 C10 C11 C12 122.34(19) . . ?
 C12 C11 H11 118.8 . . ?
 C11 C12 C7 120.56(16) . . ?
 C11 C12 C13 118.66(16) . . ?
 C13 C12 C7 120.75(15) . . ?
 O1 C13 O2 118.18(15) . . ?
 O1 C13 C12 125.81(15) . . ?
 O2 C13 C12 116.01(15) . . ?
 O2 C14 H14A 109.5 . . ?
 O2 C14 H14B 109.5 . . ?
 O2 C14 H14C 109.5 . . ?
 H14A C14 H14B 109.5 . . ?
 H14A C14 H14C 109.5 . . ?
 H14B C14 H14C 109.5 . . ?
 C16 C15 N1 121.26(17) . . ?
 C20 C15 N1 119.98(18) . . ?
 C20 C15 C16 118.66(18) . . ?
 C15 C16 H16 119.5 . . ?
 C15 C16 C17 121.0(2) . . ?
 C17 C16 H16 119.5 . . ?
 C16 C17 H17 119.9 . . ?
 C18 C17 C16 120.2(2) . . ?
 C18 C17 H17 119.9 . . ?
 C17 C18 H18 120.4 . . ?
 C17 C18 C19 119.2(2) . . ?
 C19 C18 H18 120.4 . . ?
 C18 C19 H19 119.6 . . ?
 C18 C19 C20 120.8(2) . . ?
 C20 C19 H19 119.6 . . ?
 C15 C20 C19 120.2(2) . . ?
 C15 C20 H20 119.9 . . ?
 C19 C20 H20 119.9 . . ?
 C22 C21 P1 118.38(13) . . ?
 C22 C21 C26 118.90(16) . . ?
 C26 C21 P1 122.65(14) . . ?
 C21 C22 H22 119.7 . . ?
 C21 C22 C23 120.63(17) . . ?
 C23 C22 H22 119.7 . . ?
 C22 C23 H23 120.2 . . ?
 C24 C23 C22 119.57(18) . . ?
 C24 C23 H23 120.2 . . ?
 C23 C24 H24 119.9 . . ?
 C25 C24 C23 120.13(17) . . ?
 C25 C24 H24 119.9 . . ?
 C24 C25 H25 119.9 . . ?
 C24 C25 C26 120.24(17) . . ?
 C26 C25 H25 119.9 . . ?
 C21 C26 H26 119.8 . . ?
 C25 C26 C21 120.49(18) . . ?
 C25 C26 H26 119.8 . . ?
 C28 C27 P1 119.35(13) . . ?
 C28 C27 C32 118.59(16) . . ?
 C32 C27 P1 122.06(13) . . ?
 C27 C28 H28 119.6 . . ?
 C29 C28 C27 120.84(17) . . ?
 C29 C28 H28 119.6 . . ?
 C28 C29 H29 120.1 . . ?
 C28 C29 C30 119.78(17) . . ?
 C30 C29 H29 120.1 . . ?
 C29 C30 H30 120.0 . . ?
 C31 C30 C29 120.01(18) . . ?
 C31 C30 H30 120.0 . . ?
 C30 C31 H31 119.8 . . ?
 C30 C31 C32 120.33(17) . . ?
 C32 C31 H31 119.8 . . ?
 C27 C32 H32 119.8 . . ?
 C31 C32 C27 120.44(16) . . ?
 C31 C32 H32 119.8 . . ?
 C34 C33 P1 119.03(13) . . ?
 C38 C33 P1 121.54(14) . . ?
 C38 C33 C34 119.25(16) . . ?
 C33 C34 H34 119.9 . . ?
 C35 C34 C33 120.17(17) . . ?
 C35 C34 H34 119.9 . . ?
 C34 C35 H35 120.0 . . ?
 C36 C35 C34 119.93(18) . . ?
 C36 C35 H35 120.0 . . ?
 C35 C36 H36 119.8 . . ?
 C37 C36 C35 120.41(17) . . ?
 C37 C36 H36 119.8 . . ?
 C36 C37 H37 120.1 . . ?
 C36 C37 C38 119.73(18) . . ?
 C38 C37 H37 120.1 . . ?
 C33 C38 C37 120.47(18) . . ?
 C33 C38 H38 119.8 . . ?
 C37 C38 H38 119.8 . . ?

_shelx_res_file
;
TITL dm16888_a.res in P2(1)/n
    dm16888.res
    created by SHELXL-2016/6 at 10:28:54 on 22-Dec-2016
REM Old TITL dm16888 in P2(1)/n
REM SHELXT solution in P2(1)/n
REM R1 0.093, Rweak 0.004, Alpha 0.026, Orientation as input
REM Formula found by SHELXT: C38 N O2 P Ni
CELL 0.71073 11.1866 19.7986 13.9483 90 93.295 90
ZERR 4 0.0008 0.0014 0.0011 0 0.002 0
LATT 1
SYMM 0.5-X,0.5+Y,0.5-Z
SFAC C H N Ni O P
UNIT 152 128 4 4 8 4

L.S. 8
PLAN  20
SIZE 0.15 0.2 0.25
TEMP -143.15
BOND $H
list 4
fmap 2
ACTA
REM <olex2.extras>
REM <HklSrc "%.\\dm16888.hkl">
REM </olex2.extras>

WGHT    0.034600    0.692100
FVAR       0.37141
NI1   4    0.400206    0.676232    0.650668    11.00000    0.01385    0.01871 =
         0.01986    0.00176    0.00122    0.00041
P1    6    0.210039    0.654848    0.657033    11.00000    0.01409    0.01763 =
         0.01874    0.00155    0.00069   -0.00049
O1    5    0.353072    0.758528    0.586537    11.00000    0.01728    0.02190 =
         0.02775    0.00417   -0.00050   -0.00134
O2    5    0.356626    0.862496    0.527348    11.00000    0.02207    0.01901 =
         0.03306    0.00343    0.00020    0.00112
N1    3    0.566568    0.696897    0.638576    11.00000    0.01476    0.02334 =
         0.02130    0.00172    0.00269    0.00181
C1    1    0.428314    0.597701    0.724863    11.00000    0.01356    0.02064 =
         0.02915    0.00285    0.00005   -0.00070
C2    1    0.432946    0.601622    0.824736    11.00000    0.02202    0.02746 =
         0.02887    0.00443   -0.00089    0.00058
AFIX  43
H2    2    0.418362    0.643679    0.854703    11.00000   -1.20000
AFIX   0
C3    1    0.458596    0.544936    0.881425    11.00000    0.02727    0.04453 =
         0.03510    0.01622   -0.00155   -0.00013
AFIX  43
H3    2    0.461425    0.548654    0.949421    11.00000   -1.20000
AFIX   0
C4    1    0.479795    0.483734    0.839392    11.00000    0.03133    0.03518 =
         0.06194    0.02314   -0.00216    0.00369
AFIX  43
H4    2    0.498044    0.445247    0.878192    11.00000   -1.20000
AFIX   0
C5    1    0.474535    0.478292    0.740873    11.00000    0.03601    0.02283 =
         0.07021    0.00129    0.00277    0.00566
AFIX  43
H5    2    0.489239    0.435964    0.711711    11.00000   -1.20000
AFIX   0
C6    1    0.447757    0.534558    0.683801    11.00000    0.02868    0.02734 =
         0.03990   -0.00317   -0.00020    0.00224
AFIX  43
H6    2    0.442620    0.529966    0.615893    11.00000   -1.20000
AFIX   0
C7    1    0.612443    0.757319    0.612773    11.00000    0.01727    0.02572 =
         0.01878   -0.00297    0.00481   -0.00116
C8    1    0.739643    0.769148    0.618824    11.00000    0.01834    0.03335 =
         0.03687    0.00127    0.00658   -0.00106
AFIX  43
H8    2    0.791532    0.733261    0.639047    11.00000   -1.20000
AFIX   0
C9    1    0.788513    0.829876    0.596646    11.00000    0.01835    0.04118 =
         0.05539   -0.00040    0.01004   -0.00692
AFIX  43
H9    2    0.872999    0.835182    0.603000    11.00000   -1.20000
AFIX   0
C10   1    0.717385    0.884844    0.564647    11.00000    0.02855    0.02840 =
         0.06873    0.00178    0.01396   -0.00862
AFIX  43
H10   2    0.752489    0.926963    0.549695    11.00000   -1.20000
AFIX   0
C11   1    0.596472    0.875815    0.555746    11.00000    0.02648    0.02437 =
         0.04702    0.00045    0.01063   -0.00210
AFIX  43
H11   2    0.547391    0.912272    0.533072    11.00000   -1.20000
AFIX   0
C12   1    0.541302    0.813906    0.579141    11.00000    0.01983    0.02081 =
         0.02240   -0.00252    0.00547   -0.00211
C13   1    0.413831    0.808352    0.565768    11.00000    0.02203    0.01961 =
         0.01744   -0.00080    0.00244    0.00035
C14   1    0.226714    0.859172    0.523164    11.00000    0.02146    0.02911 =
         0.04421    0.00601   -0.00413    0.00491
AFIX 137
H14A  2    0.199765    0.820076    0.484623    11.00000   -1.50000
H14B  2    0.193497    0.900557    0.493735    11.00000   -1.50000
H14C  2    0.199233    0.854641    0.588312    11.00000   -1.50000
AFIX   0
C15   1    0.652747    0.644437    0.661477    11.00000    0.01506    0.02748 =
         0.02986    0.00459    0.00661    0.00233
C16   1    0.698640    0.634411    0.754731    11.00000    0.01840    0.02979 =
         0.03457    0.00289   -0.00237   -0.00060
AFIX  43
H16   2    0.677615    0.664706    0.803825    11.00000   -1.20000
AFIX   0
C17   1    0.774949    0.580715    0.777519    11.00000    0.02140    0.04078 =
         0.04442    0.01340   -0.00071    0.00348
AFIX  43
H17   2    0.804878    0.574220    0.841983    11.00000   -1.20000
AFIX   0
C18   1    0.807225    0.537013    0.707135    11.00000    0.03341    0.04679 =
         0.06060    0.01734    0.01527    0.02169
AFIX  43
H18   2    0.859351    0.500207    0.722477    11.00000   -1.20000
AFIX   0
C19   1    0.763057    0.547161    0.613757    11.00000    0.06379    0.05955 =
         0.05018    0.00450    0.02714    0.03714
AFIX  43
H19   2    0.785595    0.517290    0.564642    11.00000   -1.20000
AFIX   0
C20   1    0.686027    0.600558    0.590799    11.00000    0.04806    0.05159 =
         0.03058    0.00503    0.01605    0.02384
AFIX  43
H20   2    0.656165    0.606899    0.526287    11.00000   -1.20000
AFIX   0
C21   1    0.136575    0.673362    0.539457    11.00000    0.01887    0.01773 =
         0.01853    0.00132   -0.00030   -0.00399
C22   1    0.198067    0.659319    0.457957    11.00000    0.01940    0.02859 =
         0.02488   -0.00028    0.00222   -0.00045
AFIX  43
H22   2    0.273872    0.637642    0.464298    11.00000   -1.20000
AFIX   0
C23   1    0.149359    0.676811    0.366640    11.00000    0.03100    0.03396 =
         0.01926   -0.00046    0.00544   -0.00876
AFIX  43
H23   2    0.191606    0.666814    0.311201    11.00000   -1.20000
AFIX   0
C24   1    0.039153    0.708794    0.357641    11.00000    0.03323    0.02575 =
         0.02255    0.00564   -0.00524   -0.00792
AFIX  43
H24   2    0.006840    0.722092    0.296042    11.00000   -1.20000
AFIX   0
C25   1   -0.023889    0.721397    0.438107    11.00000    0.02599    0.02765 =
         0.02800    0.00439   -0.00584    0.00148
AFIX  43
H25   2   -0.100543    0.742082    0.431441    11.00000   -1.20000
AFIX   0
C26   1    0.024401    0.703936    0.528651    11.00000    0.02058    0.02496 =
         0.02205    0.00150    0.00042    0.00080
AFIX  43
H26   2   -0.019351    0.712899    0.583641    11.00000   -1.20000
AFIX   0
C27   1    0.137936    0.709574    0.741512    11.00000    0.01772    0.01988 =
         0.01755    0.00181    0.00032    0.00089
C28   1    0.198791    0.766255    0.778065    11.00000    0.02033    0.02877 =
         0.02387   -0.00336    0.00206   -0.00377
AFIX  43
H28   2    0.277057    0.775741    0.758642    11.00000   -1.20000
AFIX   0
C29   1    0.146512    0.809003    0.842464    11.00000    0.03012    0.03102 =
         0.03272   -0.01109    0.00369   -0.00501
AFIX  43
H29   2    0.188975    0.847382    0.867123    11.00000   -1.20000
AFIX   0
C30   1    0.031788    0.795484    0.870781    11.00000    0.03052    0.03308 =
         0.02462   -0.00632    0.00548    0.00572
AFIX  43
H30   2   -0.004099    0.824517    0.915114    11.00000   -1.20000
AFIX   0
C31   1   -0.029998    0.739860    0.834472    11.00000    0.01972    0.03264 =
         0.02402    0.00108    0.00494    0.00250
AFIX  43
H31   2   -0.108767    0.731059    0.853314    11.00000   -1.20000
AFIX   0
C32   1    0.022315    0.696816    0.770694    11.00000    0.01911    0.02487 =
         0.02233    0.00165    0.00127   -0.00209
AFIX  43
H32   2   -0.020503    0.658397    0.746594    11.00000   -1.20000
AFIX   0
C33   1    0.155969    0.571035    0.686773    11.00000    0.01317    0.01967 =
         0.02424    0.00162    0.00162    0.00040
C34   1    0.158515    0.551285    0.782880    11.00000    0.02019    0.02412 =
         0.02369    0.00200    0.00031   -0.00067
AFIX  43
H34   2    0.181240    0.582776    0.831987    11.00000   -1.20000
AFIX   0
C35   1    0.127854    0.485582    0.806998    11.00000    0.02765    0.02810 =
         0.02778    0.00926   -0.00030   -0.00066
AFIX  43
H35   2    0.129206    0.472314    0.872505    11.00000   -1.20000
AFIX   0
C36   1    0.095397    0.439595    0.735482    11.00000    0.02918    0.01996 =
         0.04151    0.00651    0.00125   -0.00104
AFIX  43
H36   2    0.075692    0.394573    0.752065    11.00000   -1.20000
AFIX   0
C37   1    0.091460    0.458757    0.640013    11.00000    0.02923    0.02169 =
         0.03568   -0.00373    0.00193   -0.00165
AFIX  43
H37   2    0.068846    0.427062    0.591150    11.00000   -1.20000
AFIX   0
C38   1    0.120775    0.524696    0.615800    11.00000    0.02451    0.02306 =
         0.02475    0.00053    0.00326    0.00009
AFIX  43
H38   2    0.116693    0.538110    0.550300    11.00000   -1.20000
AFIX   0
HKLF 4


REM  dm16888_a.res in P2(1)/n
REM R1 =  0.0384 for    6532 Fo > 4sig(Fo)  and  0.0753 for all    9568 data
REM    389 parameters refined using      0 restraints

END

WGHT      0.0334      0.7605

REM Highest difference peak  0.344,  deepest hole -0.547,  1-sigma level  0.067
Q1    1   0.7737  0.5260  0.6615  11.00000  0.05    0.34
Q2    1   0.5781  0.7911  0.6122  11.00000  0.05    0.34
Q3    1   0.5963  0.6580  0.6444  11.00000  0.05    0.34
Q4    1   0.5797  0.8429  0.5740  11.00000  0.05    0.34
Q5    1   0.7178  0.5301  0.5804  11.00000  0.05    0.34
Q6    1  -0.0068  0.7161  0.4844  11.00000  0.05    0.33
Q7    1   0.1014  0.4740  0.8426  11.00000  0.05    0.33
Q8    1   0.1649  0.6710  0.4137  11.00000  0.05    0.32
Q9    1   0.7705  0.5572  0.7386  11.00000  0.05    0.32
Q10   1   0.0812  0.8036  0.8519  11.00000  0.05    0.31
Q11   1   0.0835  0.6923  0.5239  11.00000  0.05    0.31
Q12   1   0.7221  0.5777  0.6030  11.00000  0.05    0.30
Q13   1   0.1684  0.7375  0.7540  11.00000  0.05    0.30
Q14   1   0.2040  0.6971  0.6599  11.00000  0.05    0.30
Q15   1   0.6641  0.6255  0.7061  11.00000  0.05    0.30
Q16   1   0.0814  0.6821  0.3605  11.00000  0.05    0.29
Q17   1   0.1148  0.4559  0.6844  11.00000  0.05    0.29
Q18   1   0.1591  0.5163  0.7839  11.00000  0.05    0.29
Q19   1   0.6746  0.7634  0.6273  11.00000  0.05    0.29
Q20   1   0.3396  0.7057  0.6618  11.00000  0.05    0.28
;
_shelx_res_checksum               43265
_shelx_hkl_file
;
  -1   0   0   -0.50    0.40
  -2   0   0   44.90    2.70
  -3   0   0   -0.40    1.80
  -4   0   0  577.84   12.70
  -5   0   0   -0.80    2.60
  -6   0   0   89.39    6.40
  -7   0   0   -1.30    2.90
  -8   0   0   14.50    4.90
  -9   0   0    0.20    4.30
 -10   0   0  238.18   13.30
  11   0   0   -2.40    6.40
 -11   0   0    0.20    5.20
  12   0   0  111.89   12.10
 -12   0   0  127.59   12.40
  13   0   0   -3.10    6.30
 -13   0   0    0.60    5.50
  14   0   0   19.00    9.00
 -14   0   0    7.90    6.70
  15   0   0    0.60    8.90
 -15   0   0   -6.90    6.30
  16   0   0  343.07   23.30
 -16   0   0  343.07   21.40
 -16   0   1   -4.70    6.30
  16   0  -1   -0.70    9.90
 -15   0   1  316.97   19.00
  15   0  -1  313.77   21.90
 -14   0   1   -1.00    6.20
  14   0  -1    0.50    7.70
 -13   0   1   12.00    6.70
  13   0  -1    8.20    8.40
 -12   0   1    1.70    4.90
  12   0  -1    6.40    7.30
 -11   0   1    2.40    5.10
  11   0  -1   10.40    7.40
 -10   0   1    2.30    4.80
  10   0  -1   -3.50    6.60
  -9   0   1   13.00    4.80
   9   0  -1   16.00    7.20
  -8   0   1   -2.40    3.70
   8   0  -1    3.20    5.70
  -7   0   1  338.17   12.10
  -6   0   1    1.00    2.70
   6   0  -1   -1.60    1.20
  -5   0   1 1312.37   23.20
   5   0  -1 1325.17   14.80
  -4   0   1   -1.20    2.00
  -3   0   1 9999.00  117.09
  -2   0   1    1.10    1.30
   2   0  -1   -0.60    1.60
  -1   0   1  243.68    4.50
   1   0  -1  244.18    4.90
   0   0  -1   -2.90    0.50
   0   0  -1   -3.90    0.30
  -1   0  -1 4069.89   47.90
  -2   0  -1   -0.30    1.30
  -2   0  -1    3.30    1.50
  -3   0  -1 4460.45   56.09
  -4   0  -1    1.90    2.20
  -5   0  -1 2417.46   36.70
  -6   0  -1    0.20    3.00
  -7   0  -1   44.60    5.70
  -8   0  -1    0.30    3.70
  -9   0  -1   35.40    6.60
 -10   0  -1   -1.20    4.50
 -11   0  -1  346.37   16.30
 -12   0  -1    3.10    5.60
  13   0   1   63.09   10.60
 -13   0  -1   37.20    8.30
  14   0   1   -2.20    7.30
 -14   0  -1    4.50    6.70
  15   0   1   14.60    9.40
 -15   0  -1   -1.30    6.20
 -16   0   2   23.00    8.70
  16   0  -2   20.70   10.60
 -15   0   2   -1.40    6.50
  15   0  -2   -8.60    9.30
 -14   0   2   20.30    7.60
  14   0  -2   43.10   10.90
 -13   0   2    3.50    5.90
  13   0  -2    1.40    7.50
 -12   0   2   95.19   10.80
  12   0  -2   97.59   12.20
 -11   0   2    7.30    5.00
  11   0  -2    2.00    7.50
 -10   0   2   -5.50    4.00
  10   0  -2    0.10    6.60
  -9   0   2   -2.50    4.00
   9   0  -2   -7.20    6.00
  -8   0   2  192.18   10.60
   8   0  -2  193.88   13.70
  -7   0   2   -0.60    3.20
   7   0  -2    1.70    4.70
  -6   0   2  963.30   20.20
   6   0  -2  990.30   21.40
  -5   0   2    1.90    2.30
   5   0  -2   -2.20    3.20
  -4   0   2   64.79    4.50
   4   0  -2   66.29    5.50
  -3   0   2   -1.30    1.80
   3   0  -2   -1.00    3.60
  -2   0   2  582.14   10.20
   2   0  -2  553.84   11.60
   1   0  -2   -0.80    1.20
   1   0  -2   -0.50    1.70
   0   0  -2 2822.32   34.90
   0   0  -2 2831.72   35.10
  -1   0  -2   -2.90    1.40
  -1   0  -2   -2.40    1.10
  -2   0  -2    3.70    2.30
  -2   0  -2    5.80    2.10
  -3   0  -2   -0.40    2.00
  -3   0  -2    0.80    1.90
  -4   0  -2   42.00    4.30
  -5   0  -2    5.60    3.10
  -6   0  -2  836.42   19.40
  -7   0  -2   -2.10    3.10
  -8   0  -2    4.30    4.00
  -9   0  -2    3.30    4.80
 -10   0  -2  178.68   11.70
 -11   0  -2   -5.40    4.30
 -12   0  -2   89.79   10.70
 -13   0  -2    5.30    5.60
  14   0   2   19.90    9.20
 -14   0  -2   15.30    7.60
  15   0   2   13.90    9.00
 -15   0  -2   -0.40    6.90
 -15   0   3   88.19   12.70
  15   0  -3   79.19   14.40
 -14   0   3   -2.60    5.90
  14   0  -3    4.20    9.40
 -13   0   3   -4.00    5.50
  13   0  -3   -0.80    8.30
 -12   0   3   -3.10    4.50
  12   0  -3   10.90    8.90
 -11   0   3  200.58   13.10
  11   0  -3  185.38   15.50
 -10   0   3    0.20    4.20
  10   0  -3   -0.60    6.60
  -9   0   3   67.99    8.00
   9   0  -3   48.20    9.20
  -8   0   3    7.10    4.30
   8   0  -3   -0.40    6.70
  -7   0   3    8.20    3.80
   7   0  -3    3.40    5.70
  -6   0   3   -0.30    2.90
   6   0  -3   -4.90    4.60
  -5   0   3 1697.23   28.00
   5   0  -3 1755.92   30.10
  -4   0   3    0.80    2.10
   4   0  -3    0.70    3.40
  -3   0   3  175.78    6.30
   3   0  -3  188.18    9.30
   2   0  -3   -3.80    2.60
   2   0  -3    4.70    4.20
   1   0  -3  205.98    7.90
   1   0  -3  186.98    7.00
   0   0  -3    5.60    2.00
   0   0  -3    2.70    3.00
  -1   0  -3 3372.96   43.00
  -1   0  -3 3355.76   42.60
  -2   0  -3    0.60    2.20
  -2   0  -3   -2.40    1.70
  -3   0  -3   33.10    3.80
  -3   0  -3   38.40    3.80
  -4   0  -3    2.30    2.60
  -4   0  -3    1.70    2.20
  -5   0  -3  219.78    9.30
  -6   0  -3    0.20    3.10
  -7   0  -3  100.89    7.90
  -8   0  -3   -1.90    3.60
  -9   0  -3   48.00    7.10
 -10   0  -3   -3.10    4.30
 -11   0  -3   13.60    6.30
 -12   0  -3   -6.20    4.30
 -13   0  -3   18.30    7.10
 -14   0  -3    2.80    6.70
  15   0   3  175.68   16.90
 -15   0  -3  143.09   15.60
 -15   0   4   -0.30    6.80
  15   0  -4   -7.50   10.50
 -14   0   4   66.09   10.40
  14   0  -4   71.59   13.50
 -13   0   4   -0.90    5.60
  13   0  -4    8.70    9.60
 -12   0   4  230.08   14.70
  12   0  -4  202.68   16.70
 -11   0   4   -2.80    4.80
  11   0  -4   13.70    8.70
 -10   0   4   29.20    6.30
  10   0  -4   32.70    8.60
  -9   0   4   -2.10    4.00
   9   0  -4   -3.10    8.00
  -8   0   4   66.09    7.40
   8   0  -4   56.39    9.50
  -7   0   4    0.20    3.50
   7   0  -4   -1.20    6.30
  -6   0   4  428.26   13.10
   6   0  -4  413.86   15.90
  -5   0   4   -2.70    2.50
   5   0  -4   -1.90    4.80
  -4   0   4 1574.24   25.40
   4   0  -4 1575.24   27.90
   3   0  -4   -6.40    3.80
   3   0  -4   -1.30    2.40
   2   0  -4  128.49    8.30
   2   0  -4  115.59    6.10
   1   0  -4   -1.40    3.00
   1   0  -4   -1.10    3.60
   0   0  -4 3793.52   49.00
   0   0  -4 3762.32   48.70
  -1   0  -4    4.10    2.00
  -1   0  -4    2.00    2.90
  -2   0  -4 1728.33   26.50
  -2   0  -4 1747.43   26.50
  -3   0  -4   -0.70    2.50
  -3   0  -4   -1.70    2.00
  -4   0  -4   29.20    3.90
  -4   0  -4   25.80    4.10
  -5   0  -4   -2.90    2.40
  -5   0  -4   -2.90    2.50
  -6   0  -4  931.01   21.60
  -7   0  -4   -4.80    3.60
  -8   0  -4   -3.70    4.00
  -9   0  -4   -3.30    4.50
 -10   0  -4  166.38   12.20
 -11   0  -4    3.70    5.60
 -12   0  -4  157.08   14.30
 -13   0  -4    5.80    6.00
 -14   0  -4   36.20    9.40
 -15   0  -4   -3.50    7.00
 -15   0   5    5.40    7.60
  15   0  -5  -11.50   10.90
 -14   0   5    5.40    6.70
  14   0  -5    2.30   10.70
 -13   0   5   12.40    6.20
  13   0  -5    4.00    8.90
 -12   0   5    2.70    5.80
  12   0  -5    2.40    9.50
 -11   0   5  281.77   15.10
  11   0  -5  265.87   18.20
 -10   0   5    1.80    5.10
  10   0  -5   -5.70    7.20
  -9   0   5  996.10   25.00
   9   0  -5  993.00   29.50
  -8   0   5   -6.10    3.60
   8   0  -5    5.90    8.20
  -7   0   5  174.08    9.90
   7   0  -5  200.48   15.40
  -6   0   5   -3.20    3.00
   6   0  -5   -1.50    6.10
  -5   0   5   32.80    4.40
   5   0  -5   38.50    7.00
   5   0  -5   27.20    4.80
   4   0  -5    3.00    4.90
   4   0  -5   -3.10    2.80
   3   0  -5   20.00    3.80
   3   0  -5   21.80    5.10
   2   0  -5   -1.10    3.30
   2   0  -5   -1.90    3.10
   1   0  -5  561.64   13.70
   1   0  -5  564.24   13.50
   0   0  -5    1.00    3.80
   0   0  -5    2.60    2.70
  -1   0  -5  359.46   10.30
  -1   0  -5  366.76   10.20
  -2   0  -5   -1.50    1.90
  -2   0  -5   -0.30    2.40
  -3   0  -5   86.49    6.20
  -3   0  -5   87.59    5.90
  -4   0  -5   -2.10    2.30
  -4   0  -5   -4.90    2.50
  -5   0  -5  133.09    8.40
  -5   0  -5  129.09    8.00
  -6   0  -5    0.90    3.80
  -6   0  -5    0.20    3.80
  -7   0  -5  568.94   18.20
  -8   0  -5   -1.90    4.20
  -9   0  -5  851.21   24.60
 -10   0  -5   -5.60    4.20
 -11   0  -5  449.06   19.80
 -12   0  -5   -2.30    5.60
 -13   0  -5   17.10    6.90
 -14   0  -5   -3.90    6.40
 -15   0  -5    7.60    7.90
 -15   0   6    7.70    8.10
  15   0  -6   -4.20   11.80
 -14   0   6  104.69   12.90
  14   0  -6   96.89   16.40
 -13   0   6    1.30    6.30
  13   0  -6   -5.10   10.00
 -12   0   6    6.10    6.40
  12   0  -6    6.10   10.20
 -11   0   6    1.30    5.50
  11   0  -6   -7.00    9.00
 -10   0   6  229.88   13.50
  10   0  -6  236.88   17.30
  -9   0   6    7.10    5.00
   9   0  -6    6.40    8.90
  -8   0   6   10.00    4.90
   8   0  -6   14.50    8.40
  -7   0   6   -0.50    3.80
   7   0  -6   -4.20    4.60
   7   0  -6   10.20    8.10
   6   0  -6  435.16   14.20
   6   0  -6  435.96   18.50
   5   0  -6   -0.70    4.00
   5   0  -6    1.20    5.40
   4   0  -6   36.70    6.10
   4   0  -6   31.20    5.00
   3   0  -6   -1.50    3.60
   3   0  -6    5.60    4.20
   2   0  -6   33.60    5.10
   2   0  -6   27.20    4.90
   1   0  -6   -1.30    4.00
   1   0  -6    4.40    3.20
   0   0  -6  353.56   11.30
   0   0  -6  341.87   10.50
  -1   0  -6   -5.50    3.00
  -1   0  -6    6.80    2.70
  -2   0  -6   86.19    6.60
  -2   0  -6  104.89    6.80
  -3   0  -6   -0.50    3.10
  -3   0  -6    0.50    2.50
  -4   0  -6  690.33   17.40
  -4   0  -6  668.03   17.10
  -5   0  -6    1.40    3.40
  -5   0  -6   -3.10    3.20
  -6   0  -6   -0.70    4.20
  -6   0  -6   -2.30    3.30
  -7   0  -6   -3.00    4.30
  -7   0  -6   -5.20    3.70
  -8   0  -6    8.00    5.30
  -9   0  -6   -3.60    4.20
 -10   0  -6    2.20    4.90
 -11   0  -6    1.90    6.00
 -12   0  -6   10.40    6.60
 -13   0  -6    1.00    6.30
 -14   0  -6  112.39   13.90
 -15   0  -6    0.80    7.00
 -15   0   7   58.29   11.50
  15   0  -7   85.29   12.50
  15   0  -7   43.00   15.30
 -14   0   7   -1.40    7.30
  14   0  -7    0.80   12.10
  14   0  -7    8.10    7.50
 -13   0   7    0.40    6.70
  13   0  -7    2.00   11.20
  13   0  -7   15.90    7.50
 -12   0   7   -5.60    5.80
  12   0  -7   12.90   10.60
 -11   0   7  106.69   11.60
  11   0  -7  110.79   14.80
  11   0  -7  137.49   12.30
 -10   0   7   -1.10    5.10
  10   0  -7  -13.40    7.40
  10   0  -7   10.00    6.10
  -9   0   7   53.99    7.80
   9   0  -7   52.49    8.10
   9   0  -7   40.20   10.10
   8   0  -7   -2.20    5.30
   8   0  -7    4.20    9.10
   7   0  -7  288.07   18.60
   7   0  -7  279.87   13.10
   6   0  -7    0.60    4.90
   6   0  -7    7.00    7.50
   5   0  -7 1124.09   23.40
   5   0  -7 1166.48   27.90
   4   0  -7   -5.10    5.30
   4   0  -7   -0.20    4.10
   3   0  -7    7.70    5.00
   3   0  -7    9.10    4.80
   2   0  -7    1.90    4.80
   2   0  -7   -1.80    3.90
   1   0  -7  708.33   17.90
   1   0  -7  714.03   17.30
   0   0  -7   14.80    4.90
   0   0  -7    0.20    3.20
  -1   0  -7  917.11   19.50
  -1   0  -7  904.71   19.40
  -2   0  -7    3.90    3.60
  -2   0  -7    0.10    2.90
  -3   0  -7    6.60    4.10
  -3   0  -7   11.20    3.70
  -4   0  -7   -1.40    3.20
  -4   0  -7    4.60    3.70
  -5   0  -7  720.63   19.30
  -5   0  -7  708.93   19.10
  -6   0  -7   -4.90    4.20
  -6   0  -7   -1.60    4.10
  -7   0  -7    1.50    4.50
  -7   0  -7    9.60    5.20
  -8   0  -7    4.90    4.90
  -9   0  -7    2.00    5.20
 -10   0  -7   -1.40    5.50
 -11   0  -7  242.98   15.80
 -12   0  -7   -0.20    6.30
 -13   0  -7   26.90    8.80
 -14   0  -7   -4.60    6.40
  15   0  -8   -8.00   12.60
  15   0  -8   21.20    9.20
  14   0  -8   51.99   10.20
  14   0  -8   37.70   14.70
  13   0  -8  -11.50    9.90
  13   0  -8    2.30    6.90
  12   0  -8  132.69   13.00
  12   0  -8  108.19   15.90
  11   0  -8    4.90    9.30
  11   0  -8    9.90    6.60
  10   0  -8   42.80   11.70
  10   0  -8   51.99    8.60
   9   0  -8   -2.80    8.80
   9   0  -8   -2.10    5.20
   8   0  -8  345.87   15.40
   8   0  -8  368.26   21.20
   7   0  -8   -1.40    5.60
   7   0  -8   12.80    8.40
   6   0  -8  363.46   14.70
   6   0  -8  372.16   19.60
   5   0  -8    3.30    5.40
   5   0  -8   10.90    7.30
   4   0  -8  318.37   13.10
   4   0  -8  330.27   15.90
   3   0  -8   -3.60    5.20
   3   0  -8    1.20    4.70
   2   0  -8   17.60    6.10
   2   0  -8   12.40    4.90
   1   0  -8   -3.00    3.50
   1   0  -8    6.10    5.70
   0   0  -8  292.07   12.10
   0   0  -8  289.07   11.60
  -1   0  -8    2.70    3.40
  -1   0  -8    2.40    4.20
  -2   0  -8   49.90    5.70
  -2   0  -8   55.39    6.40
  -3   0  -8   -4.60    2.70
  -3   0  -8   -1.40    4.00
  -4   0  -8  220.08   10.80
  -4   0  -8  215.88   11.30
  -5   0  -8    3.90    4.70
  -5   0  -8    3.00    3.90
  -6   0  -8 1261.67   28.80
  -6   0  -8 1237.68   28.70
  -7   0  -8   -3.30    3.90
  -7   0  -8   -5.80    4.30
  -8   0  -8   16.80    6.30
  -8   0  -8   20.70    6.40
  -9   0  -8    1.90    5.50
 -10   0  -8   -1.20    5.40
 -11   0  -8    0.80    6.10
 -12   0  -8   82.99   11.70
 -13   0  -8   -2.40    6.50
 -14   0  -8    4.00    7.80
  14   0  -9    9.40   13.50
  14   0  -9   14.20    8.30
  13   0  -9   43.30    9.90
  13   0  -9   31.00   14.20
  12   0  -9    3.40    6.70
  12   0  -9    3.30   10.10
  11   0  -9  568.74   21.80
  11   0  -9  558.24   27.80
  10   0  -9   -2.30    9.90
  10   0  -9    3.60    6.10
   9   0  -9   -3.20    9.20
   9   0  -9    6.00    6.10
   8   0  -9   12.40    6.40
   8   0  -9   -5.80    8.40
   7   0  -9   62.29   10.60
   7   0  -9   50.19    8.30
   6   0  -9   -9.00    7.80
   6   0  -9    4.00    6.20
   5   0  -9  499.85   19.30
   5   0  -9  460.35   16.80
   4   0  -9    2.00    6.30
   4   0  -9    3.60    6.30
   3   0  -9   68.89    8.40
   3   0  -9   74.19    9.10
   2   0  -9    3.40    4.40
   2   0  -9    2.90    6.50
   1   0  -9  573.34   17.20
   1   0  -9  511.05   17.10
   0   0  -9    2.50    5.30
   0   0  -9   -0.60    3.70
  -1   0  -9  108.89    9.10
  -1   0  -9   85.29    7.70
  -2   0  -9   -5.80    3.40
  -2   0  -9    5.50    4.50
  -3   0  -9  227.28   11.70
  -3   0  -9  239.88   11.50
  -4   0  -9    4.90    4.50
  -4   0  -9   -1.20    4.40
  -5   0  -9  954.50   24.50
  -5   0  -9  951.70   24.40
  -6   0  -9   -1.60    4.70
  -6   0  -9   -2.10    4.50
  -7   0  -9  257.57   14.30
  -7   0  -9  241.78   13.20
  -8   0  -9   -2.10    5.00
  -8   0  -9   -1.90    4.80
  -9   0  -9   33.40    7.60
 -10   0  -9   -8.20    5.20
 -11   0  -9   63.59   10.50
 -12   0  -9   -6.70    6.40
 -13   0  -9   67.29   11.80
  14   0 -10   -6.80   12.90
  14   0 -10   15.60    8.70
  13   0 -10    6.40    8.40
  13   0 -10  -16.30   11.60
  12   0 -10   11.20    8.00
  12   0 -10  -10.50   11.20
  11   0 -10    4.40   11.50
  11   0 -10    0.50    7.10
  10   0 -10  279.27   22.40
  10   0 -10  268.77   16.30
   9   0 -10    3.20    6.80
   9   0 -10    2.10    9.80
   8   0 -10  110.69   13.60
   8   0 -10  123.79   11.70
   7   0 -10    7.30    8.30
   7   0 -10   -2.70    5.90
   6   0 -10    9.10    7.50
   6   0 -10   -4.40    7.50
   5   0 -10    0.80    7.20
   5   0 -10   -5.20    7.60
   4   0 -10  451.85   19.00
   4   0 -10  419.16   18.50
   3   0 -10   14.70    8.40
   3   0 -10    0.90    5.70
   2   0 -10  232.18   14.40
   2   0 -10  248.08   12.80
   1   0 -10   -1.70    6.40
   1   0 -10    6.20    5.10
   0   0 -10 1914.61   35.80
   0   0 -10 1858.61   35.00
  -1   0 -10    2.60    4.30
  -1   0 -10    3.30    5.20
  -2   0 -10   56.39    7.50
  -2   0 -10   40.80    6.40
  -3   0 -10    3.30    4.50
  -3   0 -10    5.40    5.10
  -4   0 -10   11.40    5.60
  -4   0 -10   12.90    5.40
  -5   0 -10   -2.60    4.60
  -5   0 -10   -2.70    4.50
  -6   0 -10  758.92   23.40
  -6   0 -10  771.42   23.10
  -7   0 -10   -0.80    4.80
  -7   0 -10   -1.50    4.70
  -8   0 -10   78.89   10.10
  -8   0 -10   64.09    9.60
  -9   0 -10   -5.00    5.50
 -10   0 -10  294.17   17.60
 -11   0 -10   -9.80    5.90
 -12   0 -10   12.90    7.60
 -13   0 -10    0.70    7.20
  13   0 -11   12.40   13.60
  13   0 -11   17.50    9.20
  12   0 -11    1.40   12.20
  12   0 -11   10.60    8.90
  11   0 -11    9.40   11.60
  11   0 -11   18.40    8.30
  10   0 -11   -9.00    9.80
  10   0 -11   -2.40    6.90
   9   0 -11  443.46   24.60
   9   0 -11  432.56   19.90
   8   0 -11    2.50    7.10
   8   0 -11   -2.10    8.80
   7   0 -11   86.69   10.50
   7   0 -11   73.99   11.90
   6   0 -11   -1.40    7.00
   6   0 -11    4.20    7.50
   5   0 -11  131.59   12.40
   5   0 -11  138.49   12.70
   4   0 -11   12.90    9.00
   4   0 -11   -7.90    6.10
   3   0 -11   13.00    8.60
   3   0 -11    5.40    6.30
   2   0 -11   11.30    7.90
   2   0 -11    0.30    5.30
   1   0 -11  143.09   12.00
   1   0 -11  144.89   12.10
   0   0 -11   -3.30    5.90
   0   0 -11   -3.90    4.20
  -1   0 -11  454.55   16.90
  -1   0 -11  423.56   16.40
  -2   0 -11   -0.40    5.30
  -2   0 -11    2.00    4.60
  -3   0 -11   58.79    7.60
  -3   0 -11   57.09    8.10
  -4   0 -11    4.80    5.00
  -4   0 -11   -1.00    4.70
  -5   0 -11   17.80    6.20
  -5   0 -11   12.00    6.00
  -6   0 -11    2.30    4.80
  -6   0 -11    1.00    5.00
  -7   0 -11  625.74   22.50
  -7   0 -11  626.24   22.70
  -8   0 -11    8.50    5.80
  -8   0 -11   -3.30    5.10
  -9   0 -11   68.59   10.70
  -9   0 -11  108.39   12.30
 -10   0 -11   10.50    6.70
 -11   0 -11  223.88   16.30
 -12   0 -11    5.10    7.60
  13   0 -12   -6.60   12.90
  12   0 -12   73.99   16.40
  11   0 -12    5.70    8.10
  11   0 -12  -11.00   10.90
  10   0 -12  -10.50   10.30
  10   0 -12    3.10    8.40
   9   0 -12   -2.30    9.50
   9   0 -12    4.70    7.80
   8   0 -12   39.40   10.10
   8   0 -12   30.60   11.00
   7   0 -12    2.60    7.60
   7   0 -12    6.30    7.70
   6   0 -12   85.39   11.50
   6   0 -12   89.29   11.90
   5   0 -12   -6.00    8.00
   5   0 -12   -8.80    6.10
   4   0 -12  140.09   12.50
   4   0 -12  150.78   13.60
   3   0 -12    2.30    5.90
   3   0 -12    1.60    8.50
   2   0 -12  203.68   13.90
   2   0 -12  207.18   14.80
   1   0 -12    2.20    7.00
   1   0 -12    3.10    5.40
   0   0 -12   40.60    8.00
   0   0 -12   37.20    7.30
  -1   0 -12   -5.70    4.40
  -1   0 -12   -1.80    5.70
  -2   0 -12  224.08   13.50
  -2   0 -12  198.08   12.20
  -3   0 -12    2.00    5.30
  -3   0 -12   -4.60    4.50
  -4   0 -12  127.99   11.40
  -4   0 -12  144.79   11.40
  -5   0 -12   -0.30    5.30
  -5   0 -12  -13.40    4.40
  -6   0 -12   46.40    8.40
  -6   0 -12   53.49    9.10
  -7   0 -12   -4.70    5.30
  -7   0 -12    8.10    6.30
  -8   0 -12    0.40    5.80
  -8   0 -12   -4.80    5.40
  -9   0 -12   -3.30    5.80
  -9   0 -12   -2.60    6.20
 -10   0 -12   72.79   11.30
 -11   0 -12   -5.10    6.00
 -12   0 -12  135.39   15.80
  12   0 -13  -15.00   11.60
  11   0 -13  136.59   18.20
  10   0 -13   -7.90   10.70
   9   0 -13   30.50    9.70
   9   0 -13   -2.00   10.00
   8   0 -13   -2.00    8.80
   8   0 -13    0.00    8.70
   7   0 -13    2.60    8.10
   7   0 -13    6.10    8.70
   6   0 -13   -5.70    7.30
   6   0 -13   10.40    9.30
   5   0 -13  112.39   12.30
   5   0 -13  107.99   13.40
   4   0 -13    2.00    9.10
   4   0 -13    2.00    6.50
   3   0 -13   -5.20    5.40
   3   0 -13    8.80    8.60
   2   0 -13    4.40    5.80
   2   0 -13    0.10    7.60
   1   0 -13  219.98   14.20
   1   0 -13  222.58   14.30
   0   0 -13   -5.50    4.70
   0   0 -13    7.30    6.50
  -1   0 -13  518.35   19.70
  -1   0 -13  474.15   18.20
  -2   0 -13    1.60    5.20
  -2   0 -13   -3.60    5.50
  -3   0 -13   55.49    8.80
  -3   0 -13   31.40    7.30
  -4   0 -13   -6.30    5.00
  -4   0 -13   -7.80    4.90
  -5   0 -13  168.18   12.80
  -5   0 -13  164.18   13.50
  -6   0 -13    4.70    6.20
  -6   0 -13    1.20    5.80
  -7   0 -13   28.60    8.20
  -7   0 -13   24.30    8.00
  -8   0 -13    3.10    6.40
  -8   0 -13   -5.80    5.50
  -9   0 -13   22.00    8.70
  -9   0 -13   27.30    8.90
 -10   0 -13   -4.00    6.70
 -11   0 -13    0.50    7.30
  12   0 -14  -25.20   12.00
  11   0 -14   -8.80   11.30
  10   0 -14  121.09   16.90
   9   0 -14   -4.20    9.90
   8   0 -14  -11.40    8.40
   7   0 -14   -5.80    8.10
   7   0 -14   -4.70    9.60
   6   0 -14    9.30   10.40
   6   0 -14   24.30    8.80
   5   0 -14   -9.40    9.30
   5   0 -14    5.60    7.40
   4   0 -14  218.48   16.10
   4   0 -14  213.78   17.80
   3   0 -14   -7.80    7.50
   3   0 -14   12.30    6.90
   2   0 -14    0.20    6.00
   2   0 -14  -14.70    7.30
   1   0 -14   -8.90    6.40
   1   0 -14   -0.30    5.70
   0   0 -14  117.19   11.30
   0   0 -14  118.89   11.70
  -1   0 -14    1.80    6.20
  -1   0 -14    2.00    5.50
  -2   0 -14  130.29   12.10
  -2   0 -14  141.99   12.70
  -3   0 -14   -6.60    5.30
  -3   0 -14   -1.00    5.20
  -4   0 -14   21.00    7.20
  -4   0 -14   24.10    7.20
  -5   0 -14   -7.90    5.30
  -5   0 -14  -10.20    5.10
  -6   0 -14  405.86   19.60
  -6   0 -14  438.76   20.10
  -7   0 -14   -3.60    6.20
  -7   0 -14    1.10    6.30
  -8   0 -14   25.40    8.30
  -8   0 -14    7.70    7.50
  -9   0 -14   -5.70    5.80
  -9   0 -14   -7.50    6.40
 -10   0 -14   10.30    8.00
  11   0 -15  107.49   17.40
  10   0 -15   -3.30   10.80
   9   0 -15  250.47   21.50
   8   0 -15  -23.30    7.70
   7   0 -15    9.00    9.40
   6   0 -15   -2.80    7.70
   5   0 -15    3.90    7.40
   5   0 -15   -6.90    9.60
   4   0 -15   -7.10    6.40
   4   0 -15    7.60    8.80
   3   0 -15    3.40    9.00
   3   0 -15    7.30    7.20
   2   0 -15   -4.60    7.80
   2   0 -15   -8.90    5.40
   1   0 -15  200.38   15.00
   1   0 -15  192.08   15.10
   0   0 -15    9.90    6.30
   0   0 -15   -2.40    6.70
  -1   0 -15  195.88   14.50
  -1   0 -15  225.98   15.30
  -2   0 -15    1.00    5.80
  -2   0 -15   -0.20    6.60
  -3   0 -15   -8.20    5.80
  -3   0 -15   -0.10    5.70
  -4   0 -15   -0.80    5.90
  -4   0 -15    0.80    6.50
  -5   0 -15   -1.70    6.00
  -5   0 -15   -5.20    5.80
  -6   0 -15   -2.70    6.40
  -6   0 -15    3.20    6.50
  -7   0 -15  368.36   20.70
  -8   0 -15   -0.90    6.90
  -8   0 -15   -2.30    6.70
  -9   0 -15   46.60   10.70
  -9   0 -15   49.99   11.10
  10   0 -16  160.38   19.70
   9   0 -16   -8.10    9.70
   8   0 -16   -8.80    9.30
   7   0 -16    6.70    9.10
   6   0 -16  111.59   14.30
   5   0 -16    0.00    7.70
   4   0 -16   -3.80    7.40
   3   0 -16   -0.70    6.70
   2   0 -16   32.90    9.90
   2   0 -16   49.10    9.70
   1   0 -16   -9.30    7.30
   1   0 -16    0.20    6.80
   0   0 -16  258.87   17.00
   0   0 -16  292.77   17.10
  -1   0 -16  -11.70    6.00
  -1   0 -16    2.70    6.30
  -2   0 -16  305.77   17.60
  -2   0 -16  375.36   19.40
  -3   0 -16   -2.50    6.40
  -3   0 -16   -1.00    5.90
  -4   0 -16   31.10    8.90
  -4   0 -16   35.40    8.80
  -5   0 -16   -4.10    6.50
  -5   0 -16   -1.30    6.70
  -6   0 -16   70.69   11.40
  -6   0 -16   58.19   10.80
  -7   0 -16   -5.00    6.80
  -7   0 -16   -0.80    7.30
  -8   0 -16    1.80    7.10
  -8   0 -16    8.10    7.90
   9   0 -17   16.10   11.40
   8   0 -17    9.40   10.50
   7   0 -17   10.80    9.80
   6   0 -17   -0.30    8.60
   5   0 -17  176.78   16.90
   4   0 -17    5.20    8.20
   3   0 -17   47.00   10.30
   2   0 -17   -4.90    6.30
   1   0 -17    2.50    6.60
   0   0 -17    4.00    6.70
  -1   0 -17  123.99   13.40
  -1   0 -17  117.89   13.00
  -2   0 -17    3.10    6.70
  -2   0 -17   -6.30    6.60
  -3   0 -17   24.90    9.00
  -3   0 -17   25.60    8.60
  -4   0 -17   -4.30    6.70
  -4   0 -17   15.50    8.50
  -5   0 -17  129.29   14.60
  -5   0 -17   96.79   13.20
  -6   0 -17   -1.10    7.30
  -6   0 -17    5.90    7.60
  -7   0 -17    3.60    7.90
  -7   0 -17   12.00    8.40
   7   0 -18  -13.60    9.10
   6   0 -18  108.19   14.80
   5   0 -18   -5.70    8.00
   4   0 -18  120.59   14.50
   3   0 -18   -8.80    7.20
   2   0 -18   15.80    9.20
   1   0 -18   -1.50    7.10
   0   0 -18   -3.20    7.20
  -1   0 -18   -8.50    6.30
  -2   0 -18  118.69   14.00
  -3   0 -18    6.10    7.80
  -4   0 -18   13.60    8.10
  -5   0 -18    0.60    7.70
  -5   0 -18    7.10    8.10
  -6   0 -18   24.70    9.60
  -6   0 -18   19.80    9.40
   6   0 -19    4.10    9.30
   5   0 -19  217.38   19.20
   4   0 -19   -7.10    8.20
   3   0 -19   -9.60    7.70
   2   0 -19   -4.30    7.80
   1   0 -19   37.80   10.20
   0   0 -19    4.90    7.60
  -1   0 -19   13.70    8.60
  -2   0 -19    7.80    8.20
  -3   0 -19   54.19   11.10
  -4   0 -19    4.30    8.00
   2   0 -20    2.90    8.30
   1   0 -20   -2.50    7.60
   0   0 -20    6.90    8.40
  -4   1 -19    1.10    8.00
  -3   1 -19    1.00    7.00
  -2   1 -19   15.00    8.60
  -1   1 -19   23.20    9.30
   0   1 -19    1.40    8.10
   1   1 -19    1.40    7.70
   2   1 -19    2.70    8.20
   3   1 -19    7.00    8.80
  -6   1 -18    0.60    8.60
  -6   1 -18   -0.30    7.60
  -5   1 -18   20.30    8.80
  -5   1 -18   24.20    9.70
  -4   1 -18   17.00    8.70
  -4   1 -18   -5.80    7.80
  -3   1 -18  -10.40    7.50
  -3   1 -18    6.50    7.90
  -2   1 -18   -0.60    6.80
  -2   1 -18  -14.00    7.30
  -1   1 -18   -6.80    6.90
   0   1 -18  104.89   13.20
   1   1 -18   -2.90    7.60
   2   1 -18    0.20    7.70
   3   1 -18    0.80    7.90
   4   1 -18   73.39   12.10
   5   1 -18   -3.30    8.20
   6   1 -18   89.19   13.70
   7   1 -18  -15.40    8.90
  -7   1 -17   48.70   11.30
  -7   1 -17   50.19   11.00
  -6   1 -17   31.50    9.70
  -6   1 -17   37.70   10.10
  -5   1 -17   98.19   13.20
  -5   1 -17   95.39   12.70
  -4   1 -17   -0.40    7.30
  -4   1 -17    5.50    7.60
  -3   1 -17   41.40   10.20
  -3   1 -17   27.20    8.50
  -2   1 -17    4.40    7.60
  -2   1 -17    8.90    7.20
  -1   1 -17  144.49   14.50
  -1   1 -17  141.69   14.00
   0   1 -17   27.00    9.30
   0   1 -17   30.10    8.60
   1   1 -17   41.90    9.30
   1   1 -17   31.90   10.10
   2   1 -17   -8.10    6.00
   3   1 -17   66.09   11.40
   4   1 -17   23.60    9.10
   5   1 -17   32.10    9.90
   6   1 -17   -9.30    8.50
   7   1 -17   17.30   10.60
   8   1 -17   -6.70    8.90
   9   1 -17   -9.60   10.00
  -8   1 -16   22.60    9.10
  -8   1 -16   31.50   10.10
  -7   1 -16    5.20    7.60
  -7   1 -16    1.60    7.60
  -6   1 -16  201.18   16.90
  -6   1 -16  188.48   16.80
  -5   1 -16  128.19   14.00
  -5   1 -16  145.79   14.70
  -4   1 -16   61.09   10.30
  -3   1 -16    8.60    6.70
  -3   1 -16    5.40    6.90
  -2   1 -16   76.89   11.40
  -2   1 -16   97.69   11.70
  -1   1 -16   15.70    7.20
  -1   1 -16   23.30    8.50
   0   1 -16   47.20    9.30
   0   1 -16   34.10    9.50
   1   1 -16    0.20    6.00
   1   1 -16   -7.10    7.60
   2   1 -16    4.80    8.20
   2   1 -16   -3.00    6.00
   3   1 -16   -7.00    8.30
   3   1 -16   -1.40    6.70
   4   1 -16   44.40    9.70
   4   1 -16   26.00   11.60
   5   1 -16   19.10    8.60
   6   1 -16   53.19   11.60
   7   1 -16  -12.50    8.50
   8   1 -16  -12.00    9.40
   9   1 -16   -2.20   10.00
  10   1 -16   24.80   12.70
  -9   1 -15   -3.10    7.40
  -9   1 -15    7.90    8.50
  -8   1 -15    1.10    7.20
  -8   1 -15   11.20    8.20
  -7   1 -15   59.59   10.80
  -7   1 -15   53.69   10.50
  -6   1 -15   38.50    9.10
  -6   1 -15   44.60    9.80
  -5   1 -15  185.38   15.30
  -5   1 -15  144.09   14.00
  -4   1 -15   22.20    7.80
  -4   1 -15   12.30    7.00
  -3   1 -15    3.30    5.70
  -3   1 -15   -1.50    6.40
  -2   1 -15   37.30    9.00
  -2   1 -15   45.90    8.80
  -1   1 -15  206.38   14.60
  -1   1 -15  173.88   14.50
   0   1 -15   -1.40    7.00
   0   1 -15    6.60    6.00
   1   1 -15   18.80    6.90
   1   1 -15    2.80    8.00
   2   1 -15   -1.40    8.10
   2   1 -15    2.80    6.10
   3   1 -15    3.60    6.30
   3   1 -15    1.10    9.30
   4   1 -15    7.50   10.10
   4   1 -15    7.00    7.50
   5   1 -15  424.76   22.60
   5   1 -15  523.35   23.60
   6   1 -15   94.89   13.10
   6   1 -15   92.19   14.90
   7   1 -15    5.50    8.90
   8   1 -15    2.50    9.00
   9   1 -15    5.70   10.20
  10   1 -15  -12.50   10.40
  11   1 -15  -18.50   10.30
 -10   1 -14    1.80    7.10
  -9   1 -14    9.40    7.90
  -9   1 -14   -4.60    6.90
  -8   1 -14   65.29   10.90
  -8   1 -14   54.69   10.60
  -7   1 -14   -2.70    6.30
  -7   1 -14    3.70    6.50
  -6   1 -14   87.89   11.20
  -6   1 -14   82.99   11.30
  -5   1 -14   11.60    7.10
  -5   1 -14   12.40    6.90
  -4   1 -14   50.69    8.90
  -4   1 -14   50.39    9.20
  -3   1 -14   -2.20    6.10
  -3   1 -14    3.60    5.80
  -2   1 -14  158.48   12.90
  -2   1 -14  146.29   12.90
  -1   1 -14   46.50    8.80
  -1   1 -14   63.89    9.00
   0   1 -14  242.68   14.70
   0   1 -14  234.48   15.10
   1   1 -14   10.50    6.20
   1   1 -14    1.50    7.80
   2   1 -14   69.39   11.20
   2   1 -14   40.60    8.10
   3   1 -14    8.70    6.50
   3   1 -14    3.30    8.80
   4   1 -14   -3.70    6.00
   4   1 -14   -2.00    8.80
   5   1 -14  121.59   14.80
   5   1 -14  136.99   13.60
   6   1 -14  150.38   15.60
   6   1 -14  120.49   13.70
   7   1 -14   64.39   11.50
   7   1 -14   59.99   12.40
   8   1 -14  101.59   14.60
   8   1 -14   90.79   14.00
   9   1 -14   49.70   12.60
   9   1 -14   64.39   13.00
  10   1 -14   21.20   12.60
  11   1 -14  -11.60   11.40
  12   1 -14   -3.20   12.50
 -11   1 -13   43.60   10.80
 -10   1 -13   30.70    9.50
  -9   1 -13   27.80    8.90
  -9   1 -13   38.50    9.80
  -8   1 -13    4.60    6.60
  -8   1 -13   -6.10    5.70
  -7   1 -13  254.27   16.50
  -7   1 -13  266.77   16.50
  -6   1 -13   51.19    9.40
  -6   1 -13   52.29    8.90
  -5   1 -13    6.50    5.80
  -5   1 -13    4.40    6.30
  -4   1 -13  -12.20    4.90
  -4   1 -13   -0.50    5.20
  -3   1 -13  109.79   11.20
  -3   1 -13  102.29   10.50
  -2   1 -13   13.20    5.70
  -2   1 -13   14.90    6.80
  -1   1 -13  411.16   17.60
  -1   1 -13  401.66   17.20
   0   1 -13   91.19    9.70
   0   1 -13   65.29    9.90
   1   1 -13   -2.40    7.00
   1   1 -13    6.40    5.50
   2   1 -13   40.00    7.80
   2   1 -13   29.00    9.00
   3   1 -13   29.50    7.50
   3   1 -13   28.20    9.90
   4   1 -13  166.58   14.20
   4   1 -13  185.08   16.00
   5   1 -13   72.19   10.90
   5   1 -13   60.99   11.60
   6   1 -13   27.00    8.90
   6   1 -13   21.20   10.30
   7   1 -13  127.29   14.10
   7   1 -13  155.18   15.10
   8   1 -13   12.00    9.30
   8   1 -13   17.90    9.20
   9   1 -13  196.08   18.70
   9   1 -13  236.28   17.90
  10   1 -13   56.99   13.70
  10   1 -13   71.79   12.70
  11   1 -13   51.49   12.30
  11   1 -13   13.40   12.90
  12   1 -13   -8.80   12.20
 -12   1 -12   43.20   10.90
 -11   1 -12   15.70    8.40
 -10   1 -12  105.39   13.40
  -9   1 -12   48.10    9.80
  -8   1 -12   10.40    6.60
  -8   1 -12    1.20    6.50
  -7   1 -12  143.59   13.30
  -7   1 -12  142.29   13.20
  -6   1 -12  454.75   19.60
  -6   1 -12  454.05   18.90
  -5   1 -12   34.60    7.40
  -5   1 -12   38.50    7.80
  -4   1 -12    2.00    5.00
  -4   1 -12    6.30    5.70
  -3   1 -12  134.09   11.20
  -3   1 -12  112.69   11.00
  -2   1 -12  111.79   10.00
  -2   1 -12   94.29   10.00
  -1   1 -12   17.40    6.00
  -1   1 -12   17.30    7.00
   0   1 -12   21.40    6.10
   0   1 -12   24.00    7.80
   1   1 -12  383.26   17.90
   1   1 -12  367.66   16.20
   2   1 -12   29.50    9.90
   2   1 -12   30.30    7.20
   3   1 -12   30.30    7.50
   3   1 -12   21.50   10.00
   4   1 -12  533.85   20.60
   4   1 -12  520.15   21.40
   5   1 -12   10.90    8.50
   5   1 -12    0.80    6.60
   6   1 -12  162.58   14.10
   6   1 -12  159.68   14.50
   7   1 -12   30.50    9.40
   7   1 -12   18.30    8.80
   8   1 -12   10.20    8.90
   8   1 -12   13.80    9.70
   9   1 -12   33.30   11.40
   9   1 -12   47.90   10.60
  10   1 -12   83.89   15.10
  10   1 -12  142.89   14.40
  11   1 -12   50.29   13.90
  11   1 -12   66.19   12.10
  12   1 -12   16.20    9.50
  12   1 -12   -9.50   12.10
  13   1 -12  -21.40   12.90
 -12   1 -11    6.00    7.80
 -11   1 -11   18.40    8.40
 -10   1 -11   25.60    8.60
  -9   1 -11   34.50    8.20
  -8   1 -11    6.10    6.20
  -8   1 -11   18.60    7.00
  -7   1 -11   22.40    6.70
  -7   1 -11   10.70    6.60
  -6   1 -11  410.76   17.90
  -6   1 -11  380.96   17.50
  -5   1 -11  155.08   12.00
  -5   1 -11  136.19   10.80
  -4   1 -11    4.90    5.00
  -4   1 -11    0.60    5.40
  -3   1 -11    9.80    5.30
  -3   1 -11    6.50    5.90
  -2   1 -11  159.28   10.50
  -2   1 -11  174.38   12.10
  -1   1 -11   47.00    8.10
  -1   1 -11   54.09    7.30
   0   1 -11   90.89   10.20
   0   1 -11   92.09    8.90
   1   1 -11  523.15   18.20
   1   1 -11  511.95   20.40
   2   1 -11    0.80    5.20
   2   1 -11    8.00    8.50
   3   1 -11  103.79   12.00
   3   1 -11   70.69    9.30
   4   1 -11  233.48   17.50
   4   1 -11  231.28   15.30
   5   1 -11  318.07   17.50
   5   1 -11  315.27   17.70
   6   1 -11   21.40    7.60
   7   1 -11  140.19   12.90
   7   1 -11  136.79   13.90
   8   1 -11    9.60    9.20
   8   1 -11    2.20    7.20
   9   1 -11    1.90    9.50
   9   1 -11    8.40    7.40
  10   1 -11   10.10    7.70
  10   1 -11   21.00   11.30
  11   1 -11  179.98   16.00
  11   1 -11  183.58   19.10
  12   1 -11   20.70   13.30
  12   1 -11   26.00    9.70
  13   1 -11  -14.60   12.60
  13   1 -11   10.40    8.70
 -13   1 -10   -0.10    7.30
 -12   1 -10  198.78   15.90
 -11   1 -10    3.00    6.20
 -10   1 -10   68.29   10.40
  -9   1 -10   12.60    7.00
  -8   1 -10   12.90    6.60
  -8   1 -10    8.10    6.70
  -7   1 -10  175.28   12.80
  -7   1 -10  176.08   12.80
  -6   1 -10  389.96   16.80
  -6   1 -10  335.07   16.10
  -5   1 -10  104.89   10.30
  -5   1 -10  109.39   10.10
  -4   1 -10  319.87   14.40
  -4   1 -10  311.57   14.70
  -3   1 -10   57.39    8.00
  -3   1 -10   60.19    7.00
  -2   1 -10   68.79    7.50
  -2   1 -10   84.29    8.90
  -1   1 -10   93.69    9.40
  -1   1 -10   87.49    8.00
   0   1 -10   54.99    8.60
   0   1 -10   75.19    7.70
   1   1 -10    6.30    7.40
   1   1 -10    0.80    4.70
   2   1 -10    7.30    5.40
   2   1 -10    6.50    7.70
   3   1 -10   21.70    8.50
   3   1 -10   34.70    7.20
   4   1 -10  547.35   20.40
   4   1 -10  521.05   19.70
   5   1 -10   76.39   10.20
   5   1 -10   76.19   10.50
   6   1 -10  109.09   11.50
   6   1 -10  114.79   12.40
   7   1 -10   -1.90    7.70
   7   1 -10    8.70    6.70
   8   1 -10  344.97   16.90
   8   1 -10  354.16   21.10
   9   1 -10   -5.30    9.00
   9   1 -10   18.00    7.90
  10   1 -10   -4.90    9.80
  10   1 -10   15.70    7.90
  11   1 -10    9.30   11.30
  11   1 -10   17.10    7.70
  12   1 -10  133.49   17.90
  12   1 -10  143.99   14.40
  13   1 -10    7.60    8.20
  13   1 -10  -24.10   11.30
  14   1 -10   43.80   15.80
  14   1 -10   79.69   12.80
 -13   1  -9    7.70    7.70
 -12   1  -9   22.80    8.60
 -11   1  -9  540.55   23.10
 -10   1  -9   -1.60    5.70
  -9   1  -9   25.40    7.50
  -8   1  -9   -4.90    4.20
  -8   1  -9   -7.80    4.90
  -7   1  -9  124.89   11.50
  -7   1  -9  148.39   11.00
  -6   1  -9   66.39    8.40
  -6   1  -9   65.79    7.90
  -5   1  -9  106.59   10.10
  -5   1  -9  112.59    9.70
  -4   1  -9    4.10    4.40
  -4   1  -9    4.60    4.60
  -3   1  -9    6.20    4.60
  -3   1  -9    4.80    4.00
  -2   1  -9  132.99   10.10
  -2   1  -9  131.79    9.30
  -1   1  -9  640.44   18.50
  -1   1  -9  619.14   17.20
   0   1  -9   40.20    7.40
   0   1  -9   32.40    5.10
   1   1  -9  202.88   11.00
   1   1  -9  220.88   13.20
   2   1  -9   23.00    5.80
   2   1  -9   24.10    7.60
   3   1  -9  110.09   10.60
   3   1  -9  102.39    9.20
   4   1  -9    1.30    6.70
   4   1  -9   -1.20    5.90
   5   1  -9  801.52   24.20
   5   1  -9  738.13   21.50
   6   1  -9    4.60    6.50
   6   1  -9   -0.60    7.80
   7   1  -9   -8.00    6.00
   7   1  -9  -11.70    6.90
   8   1  -9   -0.10    6.00
   8   1  -9    2.30    8.50
   9   1  -9  142.69   15.30
   9   1  -9  172.98   13.00
  10   1  -9   12.50    6.90
  10   1  -9    6.00   10.30
  11   1  -9   14.70    7.50
  11   1  -9    7.70   10.80
  12   1  -9    6.20    7.10
  12   1  -9   -4.60   10.60
  13   1  -9   47.70   10.70
  13   1  -9   39.70   14.40
  14   1  -9   41.10   10.20
  14   1  -9   -1.20   13.30
 -14   1  -8    3.50    7.40
 -13   1  -8    6.10    7.50
 -12   1  -8   -0.60    6.70
 -11   1  -8   45.90    9.00
 -10   1  -8  424.46   19.20
  -9   1  -8   20.60    7.20
  -8   1  -8  124.89   11.60
  -7   1  -8   45.10    7.30
  -7   1  -8   29.90    6.80
  -6   1  -8   48.60    7.20
  -6   1  -8   36.70    6.70
  -5   1  -8    1.80    4.70
  -5   1  -8   -3.60    3.40
  -4   1  -8    5.60    3.70
  -4   1  -8    5.40    4.90
  -3   1  -8    4.60    3.60
  -3   1  -8    1.40    4.40
  -2   1  -8   25.70    4.70
  -2   1  -8   13.80    4.70
  -1   1  -8  215.18    9.80
  -1   1  -8  197.98   10.70
   0   1  -8  590.94   17.30
   0   1  -8  600.44   15.90
   1   1  -8   16.00    6.50
   1   1  -8    6.50    3.90
   2   1  -8   61.89    6.80
   2   1  -8   55.59    8.20
   3   1  -8   37.60    6.40
   3   1  -8   55.19    7.80
   4   1  -8  219.08   13.60
   4   1  -8  185.68   11.50
   5   1  -8  104.09    9.30
   5   1  -8  110.89   10.60
   6   1  -8  380.96   15.50
   6   1  -8  400.26   18.30
   7   1  -8   13.50    9.20
   7   1  -8   -1.30    6.00
   8   1  -8   22.00    6.80
   8   1  -8   18.00    9.40
   9   1  -8   63.79    8.90
   9   1  -8   73.09   12.00
  10   1  -8  190.88   16.90
  10   1  -8  189.68   13.60
  11   1  -8   24.30   11.20
  11   1  -8   38.00    8.50
  12   1  -8  -10.90    9.80
  12   1  -8    0.30    6.40
  13   1  -8   25.70   13.00
  13   1  -8   39.80    9.60
  14   1  -8   10.10    8.10
  14   1  -8    4.00   12.70
  15   1  -8  -16.90   11.90
  15   1  -8   16.80    9.10
 -14   1  -7    6.60    7.00
 -13   1  -7   47.30    9.80
 -12   1  -7   23.80    8.10
 -11   1  -7  166.78   13.20
 -10   1  -7    9.90    5.90
  -9   1  -7   46.40    8.10
  -8   1  -7   38.00    7.30
  -7   1  -7   38.80    7.10
  -7   1  -7   27.70    6.10
  -6   1  -7   74.29    8.10
  -6   1  -7   68.29    7.30
  -5   1  -7  343.17   13.50
  -5   1  -7  324.47   13.20
  -4   1  -7   14.00    4.60
  -4   1  -7   23.50    4.60
  -3   1  -7   45.30    5.40
  -3   1  -7   39.80    5.80
  -2   1  -7    4.00    2.80
  -2   1  -7    8.20    4.20
  -1   1  -7  296.87   10.40
  -1   1  -7  275.67   11.30
   0   1  -7  584.14   15.90
   0   1  -7  574.74   14.70
   1   1  -7  499.45   14.00
   1   1  -7  507.75   15.70
   2   1  -7  104.09    8.40
   2   1  -7  102.09    8.70
   3   1  -7  133.29    9.60
   3   1  -7  152.28   10.70
   4   1  -7  368.46   15.30
   4   1  -7  352.16   12.80
   5   1  -7   12.20    6.70
   5   1  -7   -5.40    4.30
   6   1  -7  218.78   16.10
   6   1  -7  168.68   11.10
   7   1  -7   39.50    7.40
   7   1  -7   31.90    9.30
   8   1  -7  230.98   18.70
   8   1  -7  233.18   12.70
   9   1  -7   53.59    8.30
   9   1  -7   72.39   11.70
  10   1  -7  127.29   11.70
  10   1  -7  119.19   14.20
 -10  -1   7  139.39   11.20
  11   1  -7  730.03   24.40
  11   1  -7  748.23   29.20
 -11  -1   7  747.23   24.60
  12   1  -7   41.40   12.10
  12   1  -7   46.30    8.60
 -12  -1   7   46.30    8.90
  13   1  -7   65.49   14.20
  13   1  -7   55.29    9.80
 -13  -1   7   57.49   10.40
  14   1  -7    7.80    7.50
  14   1  -7  -19.40    9.50
 -14  -1   7   -4.40    6.80
  15   1  -7    0.60   12.50
  15   1  -7   14.60    8.60
 -15  -1   7   -3.40    8.00
 -14   1  -6   15.70    8.40
 -13   1  -6   10.50    7.20
 -12   1  -6  202.58   15.10
 -11   1  -6   -3.10    4.90
 -10   1  -6  198.58   13.70
  -9   1  -6   60.19    8.30
  -8   1  -6  108.69   10.10
  -7   1  -6   59.69    7.80
  -6   1  -6  698.93   19.40
  -6   1  -6  673.83   19.30
  -5   1  -6   38.90    5.20
  -5   1  -6   38.00    5.70
  -4   1  -6  542.05   15.30
  -4   1  -6  567.84   15.40
  -3   1  -6   25.20    4.40
  -3   1  -6   20.20    3.80
  -2   1  -6   18.80    3.50
  -2   1  -6   18.40    4.20
  -1   1  -6   36.90    4.00
  -1   1  -6   45.20    5.50
   0   1  -6  218.78   10.10
   0   1  -6  223.98    8.60
   1   1  -6  633.54   14.80
   1   1  -6  642.44   16.20
   2   1  -6  496.05   13.70
   2   1  -6  477.05   13.70
   3   1  -6   99.49    7.80
   3   1  -6  118.49    9.70
   4   1  -6  298.07   11.10
   4   1  -6  283.57   12.60
   5   1  -6 1206.58   24.00
   5   1  -6 1177.68   26.50
   6   1  -6   11.30    6.70
   6   1  -6   -2.40    4.40
   7   1  -6   53.39    7.50
   7   1  -6   44.30    8.80
  -7  -1   6   57.79    7.10
   8   1  -6   66.29   10.40
  -8  -1   6   56.79    7.70
   9   1  -6    2.40    8.70
  -9  -1   6    4.50    4.90
  10   1  -6  326.57   18.70
 -10  -1   6  340.07   16.10
  11   1  -6   69.19   12.50
 -11  -1   6   85.89   10.30
  12   1  -6  255.07   20.00
 -12  -1   6  219.48   14.30
  13   1  -6   17.10   11.10
 -13  -1   6    8.40    7.10
  14   1  -6   25.70   11.70
 -14  -1   6   19.00    8.30
  15   1  -6   50.29   14.70
 -15  -1   6   38.20   10.30
 -15   1  -5   85.19   13.10
 -14   1  -5    7.90    7.20
 -13   1  -5   -1.30    5.60
 -12   1  -5   46.20    8.80
 -11   1  -5  160.28   12.50
 -10   1  -5    5.30    5.40
  -9   1  -5   69.09    8.70
  -8   1  -5  176.38   11.50
  -7   1  -5   16.40    5.30
  -6   1  -5  138.19    8.90
  -6   1  -5  131.19    8.80
  -5   1  -5  297.37   11.50
  -5   1  -5  314.87   11.30
  -4   1  -5  103.29    6.90
  -4   1  -5  117.59    6.90
  -3   1  -5    3.50    2.90
  -3   1  -5    0.40    2.40
  -2   1  -5   27.40    3.60
  -2   1  -5   26.70    4.20
  -1   1  -5 1674.73   25.80
  -1   1  -5 1683.93   27.20
   0   1  -5   17.90    4.60
   0   1  -5   11.70    2.90
   1   1  -5   13.20    4.60
   1   1  -5   24.00    3.80
   2   1  -5  568.64   13.50
   2   1  -5  561.84   13.90
   3   1  -5   24.50    4.20
   3   1  -5   34.80    5.30
   4   1  -5  424.46   14.30
   4   1  -5  416.46   12.10
   5   1  -5 2897.11   43.30
   5   1  -5 2913.91   45.50
  -5  -1   5 2875.81   43.10
   6   1  -5  168.68   11.60
  -6  -1   5  147.79    9.00
   7   1  -5   38.50    7.90
  -7  -1   5   42.20    6.20
   8   1  -5   19.80    7.80
  -8  -1   5   12.00    4.90
   9   1  -5   24.10    9.40
  -9  -1   5   14.30    5.50
  10   1  -5    9.60    8.50
 -10  -1   5    0.70    4.80
  11   1  -5    0.50    7.80
 -11  -1   5    1.90    5.30
  12   1  -5   24.70    9.60
 -12  -1   5   22.90    6.90
  13   1  -5   -4.20    9.40
 -13  -1   5    6.80    6.50
  14   1  -5    7.10    9.90
 -14  -1   5   25.10    8.30
  15   1  -5   31.40   13.30
 -15  -1   5   50.99   10.70
 -15   1  -4   12.90    8.00
  15  -1   4   18.90    9.60
 -14   1  -4   47.20   10.20
 -13   1  -4   -1.00    5.60
 -12   1  -4  136.99   13.30
 -11   1  -4   19.20    6.30
 -10   1  -4  170.78   11.90
  -9   1  -4   92.19    9.40
  -8   1  -4   50.49    7.20
  -7   1  -4    1.10    3.80
  -6   1  -4    2.80    3.30
  -5   1  -4   27.00    4.50
  -5   1  -4   31.70    4.60
  -4   1  -4   91.59    6.50
  -4   1  -4   89.59    6.50
  -3   1  -4   22.40    3.30
  -3   1  -4   24.90    3.70
  -2   1  -4  198.98    7.10
  -2   1  -4  198.68    7.50
  -1   1  -4 1094.39   17.90
  -1   1  -4 1096.99   19.00
   0   1  -4 1002.80   18.70
   0   1  -4  978.40   16.50
   1   1  -4  130.49    7.00
   1   1  -4  118.69    7.90
   2   1  -4  112.99    6.60
   2   1  -4  107.29    7.60
   3   1  -4   -0.40    3.30
   3   1  -4   -5.40    2.50
   4   1  -4    2.80    2.90
   4   1  -4    4.80    4.10
  -4  -1   4    2.00    2.50
   5   1  -4  182.88   10.90
  -5  -1   4  183.28    8.50
   6   1  -4  510.25   16.10
  -6  -1   4  498.95   14.40
   7   1  -4  114.99   10.30
  -7  -1   4  116.49    8.60
   8   1  -4  221.58   15.50
  -8  -1   4  208.58   11.40
   9   1  -4   42.40    9.70
  -9  -1   4   41.20    6.90
  10   1  -4  204.68   16.60
 -10  -1   4  217.58   13.00
  11   1  -4    3.30    8.20
 -11  -1   4    0.10    4.50
  12   1  -4  219.08   16.90
 -12  -1   4  247.58   15.20
  13   1  -4   -0.60    7.80
 -13  -1   4   -4.40    5.10
  14   1  -4   -6.50    9.50
 -14  -1   4   11.20    7.30
  15   1  -4   21.50   11.80
 -15  -1   4   31.20    9.10
 -15   1  -3   12.10    8.00
  15  -1   3    4.70    8.10
 -14   1  -3   -4.30    6.20
  14  -1   3    2.60    7.10
 -13   1  -3   40.90    9.10
 -12   1  -3    2.90    5.70
 -11   1  -3  239.78   14.40
 -10   1  -3   63.29    8.60
  -9   1  -3  167.48   11.10
  -8   1  -3    3.90    4.00
  -7   1  -3   86.59    8.00
  -6   1  -3  131.19    8.00
  -5   1  -3   25.90    4.20
  -4   1  -3  334.37   10.20
  -4   1  -3  325.27   10.00
  -3   1  -3    0.50    2.10
  -3   1  -3    1.40    2.20
  -2   1  -3  222.08    7.70
  -2   1  -3  234.58    6.80
  -1   1  -3 2163.28   29.10
  -1   1  -3 2204.08   30.40
   0   1  -3 2821.92   35.90
   0   1  -3 2825.22   37.50
   1   1  -3 2574.24   34.20
   1   1  -3 2609.64   34.50
   2   1  -3   82.79    5.20
   2   1  -3   99.79    7.60
   3   1  -3 1077.39   19.20
  -3  -1   3 1069.19   18.20
   4   1  -3  295.87   10.10
  -4  -1   3  301.47    9.20
   5   1  -3  252.37   10.30
  -5  -1   3  249.08    9.00
   6   1  -3  249.28   12.30
  -6  -1   3  249.68    9.80
   7   1  -3  454.55   15.80
  -7  -1   3  435.36   14.30
   8   1  -3    4.20    6.80
  -8  -1   3   -0.50    4.10
   9   1  -3  205.78   14.40
  -9  -1   3  227.68   12.40
  10   1  -3   75.29   10.50
 -10  -1   3   67.09    8.60
  11   1  -3  160.38   14.10
 -11  -1   3  204.78   12.70
  12   1  -3   11.20    8.70
 -12  -1   3    4.00    5.50
  13   1  -3   44.10   10.40
 -13  -1   3   60.99    9.50
  14   1  -3    4.80    9.30
 -14  -1   3   16.60    7.30
  15   1  -3   50.89   13.00
 -15  -1   3   34.40    9.70
 -15   1  -2    6.80    7.20
  15  -1   2   15.40    9.20
 -14   1  -2    6.80    6.40
  14  -1   2   15.20    8.40
 -13   1  -2    7.80    6.30
  13  -1   2    8.80    7.00
 -12   1  -2   39.70    8.20
 -11   1  -2   59.99    9.20
 -10   1  -2  263.07   13.80
  -9   1  -2   48.00    7.20
  -8   1  -2   63.99    7.40
  -7   1  -2  293.17   12.10
  -6   1  -2  824.72   19.00
  -5   1  -2  175.18    8.00
  -4   1  -2   69.69    5.00
  -3   1  -2   45.20    4.00
  -3   1  -2   41.30    3.80
  -2   1  -2 1209.68   18.40
  -1   1  -2   68.89    3.60
  -1   1  -2   71.79    3.20
   0   1  -2 5545.15   65.69
   0   1  -2 5675.93   66.79
   1   1  -2 1090.19   15.90
   1   1  -2 1137.99   16.20
   2   1  -2  735.73   13.00
  -2  -1   2  724.53   12.50
   3   1  -2 1602.64   24.40
  -3  -1   2 1601.34   23.80
   4   1  -2 3060.39   42.60
  -4  -1   2 3121.19   42.60
   5   1  -2   31.40    4.80
  -5  -1   2   43.60    4.50
   6   1  -2 1163.38   23.70
  -6  -1   2 1163.98   23.00
   7   1  -2  341.87   13.50
  -7  -1   2  331.77   12.40
   8   1  -2  422.16   17.00
  -8  -1   2  435.56   14.90
   9   1  -2  162.38   12.80
  -9  -1   2  180.98   11.30
  10   1  -2  407.26   18.80
 -10  -1   2  375.36   15.80
  11   1  -2  180.58   14.30
 -11  -1   2  130.79   11.90
  12   1  -2   17.50    8.10
 -12  -1   2    6.60    6.10
  13   1  -2    5.10    7.60
 -13  -1   2   -5.00    5.30
  14   1  -2    4.90    8.80
 -14  -1   2   -2.50    6.10
  15   1  -2   -0.20    9.80
 -15  -1   2   24.40    8.60
  16   1  -2    4.50   10.50
 -16  -1   2   -1.50    7.40
 -15   1  -1  156.48   15.70
  15  -1   1  166.18   17.10
 -14   1  -1    2.70    6.30
  14  -1   1    7.10    7.80
 -13   1  -1   -7.70    4.50
  13  -1   1    4.50    7.60
 -12   1  -1   24.60    7.40
  12  -1   1   17.80    8.10
 -11   1  -1   43.60    8.10
 -10   1  -1   38.30    7.20
  -9   1  -1   21.50    5.90
   9  -1   1   11.60    3.60
  -8   1  -1   25.70    5.20
  -7   1  -1    1.50    3.50
  -6   1  -1  296.27   10.70
  -5   1  -1  914.91   18.70
  -4   1  -1  346.37    9.80
  -3   1  -1  247.18    7.50
  -2   1  -1  159.98    5.20
  -1   1  -1  158.18    4.10
  -1   1  -1  163.48    3.80
   0   1  -1  364.26    5.10
   1   1  -1 3252.97   38.40
   1   1  -1 3168.58   38.00
  -1  -1   1 3182.48   38.40
  -2  -1   1    3.30    0.60
  -2  -1   1    0.70    1.30
  -3  -1   1   91.39    4.60
  -4  -1   1 1984.00   29.70
  -5  -1   1 5113.79   66.99
  -6  -1   1  397.96   12.50
  -7  -1   1  349.96   12.70
  -8  -1   1    2.00    3.60
   9   1  -1    2.10    6.60
  -9  -1   1    4.90    4.50
  10   1  -1   29.80    7.70
 -10  -1   1   50.19    7.40
  11   1  -1  368.06   17.70
 -11  -1   1  396.36   17.10
  12   1  -1    6.00    7.60
 -12  -1   1   20.30    6.60
  13   1  -1    9.90    7.90
 -13  -1   1    1.90    5.80
  14   1  -1   13.80    8.70
 -14  -1   1   17.30    7.70
  15   1  -1   12.40    9.30
 -15  -1   1   16.00    8.10
  16   1  -1   32.30   11.20
 -16  -1   1   25.40    9.20
 -16   1   0   49.00   10.90
  16  -1   0   33.60   11.80
 -15   1   0   14.80    8.40
  15  -1   0    6.10   10.00
 -14   1   0   68.69   10.40
  14  -1   0   76.09   12.70
 -13   1   0   13.80    6.80
  13  -1   0   15.70    8.60
 -12   1   0  107.79   11.50
  12  -1   0  103.49   12.20
 -11   1   0   59.09    8.40
  11  -1   0   53.49    9.10
 -10   1   0  112.59   10.30
  10  -1   0   94.89   10.90
  -9   1   0   52.09    7.30
  -8   1   0  351.06   13.50
   8  -1   0  381.76    8.10
  -7   1   0   80.69    7.20
   7  -1   0   78.09    4.30
  -6   1   0 1226.58   23.70
  -5   1   0   12.30    3.20
  -4   1   0 2381.66   34.00
  -3   1   0 3084.69   40.10
  -2   1   0  268.87    6.00
  -1   1   0    0.90    0.60
   1  -1   0    0.40    0.50
   0   1   0   -6.60    0.10
   0  -1   0   -6.40    0.20
   0  -1   0   -6.80    0.10
  -1  -1   0    1.30    0.70
  -1  -1   0    2.80    0.80
  -1  -1   0    1.00    0.50
  -2  -1   0  275.47    6.40
  -3  -1   0 3188.68   41.60
  -5  -1   0   11.40    3.10
  -7  -1   0   83.09    7.40
  -8  -1   0  380.26   14.10
  -9  -1   0   49.20    7.10
 -10  -1   0  111.19   10.50
 -11  -1   0   48.00    8.00
  12   1   0   81.99   10.80
 -12  -1   0  118.89   11.90
  13   1   0    4.70    6.70
 -13  -1   0    7.50    6.30
  14   1   0   73.19   12.00
 -14  -1   0   82.29   11.70
  15   1   0   18.90   10.20
 -15  -1   0    9.20    7.50
  16   1   0   45.60   12.20
 -16  -1   0   32.40   10.20
 -16   1   1   31.80    9.10
  16  -1  -1   14.10   11.10
 -15   1   1    8.40    7.60
  15  -1  -1   -0.30    9.40
 -14   1   1    6.80    6.90
  14  -1  -1   -1.00    8.00
 -13   1   1    4.10    5.80
  13  -1  -1    7.10    8.50
 -12   1   1   12.60    6.00
  12  -1  -1   25.80    9.10
 -11   1   1  353.46   16.00
  11  -1  -1  354.66   18.70
 -10   1   1   41.30    7.10
  10  -1  -1   30.60    8.30
  -9   1   1    9.30    4.50
   9  -1  -1    0.90    6.00
  -8   1   1    9.60    4.30
   8  -1  -1    5.50    1.70
   8  -1  -1    2.10    5.40
  -7   1   1  372.66   12.80
   7  -1  -1  361.96    6.40
   7  -1  -1  375.56   14.10
  -6   1   1  379.16   12.00
   6  -1  -1  386.56    6.40
   6  -1  -1  411.76   13.40
  -5   1   1 5126.19   66.79
   5  -1  -1 5181.28   68.29
   5  -1  -1 5160.88   53.89
  -4   1   1 1974.70   29.20
   4  -1  -1 2007.80   30.30
   4  -1  -1 2001.40   21.90
  -3   1   1   89.99    4.60
   3  -1  -1   84.09    6.10
   3  -1  -1   97.19    2.70
  -2   1   1    1.50    1.30
   2  -1  -1    3.80    2.00
   2  -1  -1    2.10    0.80
  -1   1   1 3180.98   36.80
   1  -1  -1 3188.18   33.10
   1  -1  -1 3120.69   38.70
   0  -1  -1  318.17    5.80
   0  -1  -1  373.86    4.70
  -1  -1  -1  163.48    3.90
  -2  -1  -1  146.09    4.90
  -3  -1  -1  230.78    7.20
  -6  -1  -1  275.27   10.70
  -7  -1  -1   -3.10    2.90
  -8  -1  -1   17.40    4.80
  -9  -1  -1    8.40    5.00
 -10  -1  -1   52.49    7.90
 -11  -1  -1   48.70    8.30
 -12  -1  -1   16.60    6.80
  13   1   1    7.30    6.80
 -13  -1  -1    4.40    5.60
  14   1   1   -0.20    7.90
 -14  -1  -1   -3.10    6.10
  15   1   1  160.48   16.50
 -15  -1  -1  191.98   16.10
 -16   1   2    3.40    7.60
  16  -1  -2    4.10   10.80
 -15   1   2   19.50    8.40
  15  -1  -2   23.70   11.60
 -14   1   2   -1.00    6.30
  14  -1  -2    7.60    8.60
 -13   1   2    1.70    5.60
  13  -1  -2    4.00    8.40
 -12   1   2   11.80    6.30
  12  -1  -2   21.30    9.10
 -11   1   2  150.28   11.70
  11  -1  -2  125.89   12.80
 -10   1   2  363.46   15.50
  10  -1  -2  371.06   18.00
  -9   1   2  169.98   10.80
   9  -1  -2  199.18   15.30
  -8   1   2  429.56   14.50
   8  -1  -2  443.16   18.10
  -7   1   2  376.96   12.90
   7  -1  -2  368.16   14.60
  -6   1   2 1156.08   22.50
   6  -1  -2 1168.28   24.10
  -5   1   2   41.20    4.40
   5  -1  -2   38.30    5.30
  -4   1   2 3060.29   41.30
   4  -1  -2 3081.59   43.30
   4  -1  -2 3039.50   32.10
  -3   1   2 1590.24   22.80
   3  -1  -2 1559.24   24.70
   3  -1  -2 1590.74   17.60
  -2   1   2  732.13   11.60
   2  -1  -2  734.33   13.90
   2  -1  -2  737.13    9.40
   1  -1  -2 1139.69   14.60
   1  -1  -2 1079.59   16.80
   1  -1  -2 1101.89   13.40
   0  -1  -2 5592.24   66.89
   0  -1  -2 5611.54   67.49
  -1  -1  -2   66.29    3.00
  -1  -1  -2   63.29    3.30
  -2  -1  -2 1176.38   18.20
  -2  -1  -2 1229.28   18.70
  -3  -1  -2   47.30    4.10
  -3  -1  -2   46.30    4.00
  -4  -1  -2   78.39    5.40
  -4  -1  -2   75.09    5.30
  -5  -1  -2  186.18    8.10
  -6  -1  -2  838.72   19.20
  -7  -1  -2  271.97   11.50
  -8  -1  -2   67.39    7.40
  -9  -1  -2   56.29    7.70
 -10  -1  -2  288.07   14.30
 -11  -1  -2   50.59    8.20
 -12  -1  -2   19.80    7.10
 -13  -1  -2    8.90    6.20
  14   1   2   21.90    8.70
 -14  -1  -2   17.40    7.80
  15   1   2   16.90    9.20
 -15  -1  -2    2.30    7.00
 -15   1   3   37.90    9.80
  15  -1  -3   46.70   12.70
 -14   1   3   13.50    7.00
  14  -1  -3   23.30   11.10
 -13   1   3   47.30    8.40
  13  -1  -3   50.89   11.00
 -12   1   3    6.80    5.80
  12  -1  -3   10.40    9.10
 -11   1   3  211.48   13.30
  11  -1  -3  214.28   15.90
 -10   1   3   87.09    9.20
  10  -1  -3   81.49   11.20
  -9   1   3  242.08   12.40
   9  -1  -3  227.78   15.40
  -8   1   3    5.80    4.20
   8  -1  -3    3.90    6.40
  -7   1   3  463.65   13.90
   7  -1  -3  454.85   16.60
  -6   1   3  246.68    9.70
   6  -1  -3  250.87   12.90
  -5   1   3  248.78    8.80
   5  -1  -3  247.98   11.60
  -4   1   3  301.87    8.60
   4  -1  -3  291.57   11.30
  -3   1   3 1082.89   17.30
   3  -1  -3 1068.99   20.00
   2  -1  -3   78.49    4.80
   2  -1  -3  113.59    9.00
   1  -1  -3 2563.74   32.50
   1  -1  -3 2578.04   35.40
   0  -1  -3 2861.61   35.90
  -1  -1  -3 2207.58   30.30
  -1  -1  -3 2185.48   29.00
  -2  -1  -3  223.18    6.90
  -2  -1  -3  230.68    7.50
  -3  -1  -3    1.60    2.20
  -3  -1  -3    2.50    2.10
  -4  -1  -3  323.87   10.40
  -5  -1  -3   29.10    4.40
  -5  -1  -3   22.80    4.10
  -6  -1  -3  133.99    8.00
  -7  -1  -3   91.99    7.60
  -8  -1  -3    3.60    4.00
  -9  -1  -3  167.38   11.30
 -10  -1  -3   47.10    7.60
 -11  -1  -3  214.48   14.00
 -12  -1  -3    3.60    5.80
 -14  -1  -3   -0.60    6.40
  15   1   3   18.10    8.90
 -15  -1  -3    8.80    7.00
 -15   1   4   26.30    8.80
  15  -1  -4   39.50   13.00
 -14   1   4   14.60    7.40
  14  -1  -4   -4.10   10.00
 -13   1   4    0.90    5.60
  13  -1  -4  -10.10    8.70
 -12   1   4  250.47   14.90
  12  -1  -4  241.78   17.90
 -11   1   4    8.80    5.60
  11  -1  -4    5.20    8.00
 -10   1   4  211.68   11.90
  10  -1  -4  220.88   16.90
  -9   1   4   36.30    6.60
   9  -1  -4   34.90   10.00
  -8   1   4  197.18   10.50
   8  -1  -4  166.08   13.30
  -7   1   4  112.09    8.00
   7  -1  -4  103.99    9.90
  -6   1   4  511.35   14.00
   6  -1  -4  516.35   16.80
  -5   1   4  183.98    7.90
   5  -1  -4  180.48   11.70
  -4   1   4    2.30    2.30
   4  -1  -4    4.20    4.40
   3  -1  -4    2.50    4.10
   3  -1  -4   -3.90    2.20
   2  -1  -4  115.49    7.70
   2  -1  -4  113.19    5.70
   1  -1  -4  132.59    7.10
   1  -1  -4  149.09    8.10
   0  -1  -4  984.80   16.40
   0  -1  -4  963.80   17.30
  -1  -1  -4 1099.69   18.80
  -1  -1  -4 1066.29   17.40
  -2  -1  -4  208.08    7.40
  -2  -1  -4  220.88    7.30
  -3  -1  -4   13.40    3.10
  -3  -1  -4   23.90    3.60
  -4  -1  -4   92.59    6.20
  -4  -1  -4   88.59    5.90
  -5  -1  -4   30.90    4.50
  -5  -1  -4   33.70    4.90
  -6  -1  -4   -1.10    3.50
  -6  -1  -4    1.40    3.50
  -7  -1  -4   -1.40    3.50
  -8  -1  -4   66.19    8.00
  -9  -1  -4   94.49    9.60
 -10  -1  -4  187.38   12.30
 -11  -1  -4   15.60    6.60
 -12  -1  -4  110.09   11.80
 -13  -1  -4    0.70    5.60
 -14  -1  -4   48.80   10.40
 -15  -1  -4    2.10    7.20
 -15   1   5   59.29   10.70
  15  -1  -5   30.60   13.30
 -14   1   5   10.20    7.10
  14  -1  -5    7.70   11.60
 -13   1   5    7.10    6.30
  13  -1  -5    4.80    9.90
 -12   1   5   24.30    7.40
  12  -1  -5   37.90   11.00
 -11   1   5   -2.10    5.00
  11  -1  -5   -1.50    8.10
 -10   1   5   -3.30    4.40
  10  -1  -5    0.00    8.10
  -9   1   5    6.60    4.80
   9  -1  -5   14.60    8.80
  -8   1   5    4.50    4.30
   8  -1  -5    7.00    7.70
  -7   1   5   30.70    5.30
   7  -1  -5   30.80    8.60
  -6   1   5  153.78    8.40
   6  -1  -5  138.59   11.00
  -5   1   5 2929.41   42.30
   5  -1  -5 2878.21   46.70
   4  -1  -5  425.86   11.30
   4  -1  -5  418.56   15.20
   3  -1  -5   22.90    3.50
   3  -1  -5   23.70    5.00
   2  -1  -5  579.84   15.10
   2  -1  -5  567.44   12.60
   1  -1  -5   24.80    3.80
   1  -1  -5   15.30    3.90
   0  -1  -5   12.50    3.30
   0  -1  -5   13.80    3.50
  -1  -1  -5 1705.23   25.60
  -1  -1  -5 1664.33   26.80
  -2  -1  -5   25.20    3.70
  -2  -1  -5   23.20    3.50
  -3  -1  -5    1.60    2.70
  -3  -1  -5    1.40    2.40
  -4  -1  -5  114.29    7.10
  -4  -1  -5  106.59    7.10
  -5  -1  -5  310.57   11.60
  -5  -1  -5  318.17   11.70
  -6  -1  -5  144.19    9.10
  -6  -1  -5  139.99    8.80
  -7  -1  -5   12.30    4.50
  -8  -1  -5  191.88   11.80
  -9  -1  -5   57.99    7.90
 -10  -1  -5    2.30    4.70
 -11  -1  -5  127.69   12.20
 -12  -1  -5   38.30    8.60
 -13  -1  -5   -5.90    5.50
 -14  -1  -5   11.70    7.70
 -15  -1  -5   69.59   11.70
 -15   1   6   34.70    9.50
  15  -1  -6   52.99   15.60
 -14   1   6   30.90    8.80
  14  -1  -6   26.40   11.90
 -13   1   6   12.80    7.00
  13  -1  -6   -2.20    9.30
 -12   1   6  226.08   14.80
  12  -1  -6  246.48   20.40
 -11   1   6  102.29   10.40
  11  -1  -6   72.49   13.10
 -10   1   6  296.47   14.80
  10  -1  -6  333.37   19.40
  -9   1   6   -1.40    4.60
   9  -1  -6    1.40    9.00
  -8   1   6   54.09    7.20
   8  -1  -6   48.60   10.80
  -7   1   6   60.29    6.90
   7  -1  -6   60.39   10.50
  -6   1   6    3.80    3.50
   6  -1  -6    7.20    6.50
   6  -1  -6    2.00    4.10
   5  -1  -6 1214.28   22.80
   5  -1  -6 1164.58   27.10
   4  -1  -6  308.27   13.50
   4  -1  -6  289.27   10.30
   3  -1  -6  106.59    8.40
   3  -1  -6  116.09    7.40
   2  -1  -6  470.95   13.80
   2  -1  -6  456.15   12.60
   1  -1  -6  651.43   14.90
   1  -1  -6  661.83   15.80
   0  -1  -6  230.78    9.50
   0  -1  -6  224.28    8.90
  -1  -1  -6   44.30    4.60
  -1  -1  -6   45.40    4.60
  -2  -1  -6   20.40    3.90
  -2  -1  -6   17.70    3.70
  -3  -1  -6   18.90    4.00
  -3  -1  -6   23.70    4.20
  -4  -1  -6  540.45   15.00
  -4  -1  -6  547.65   15.20
  -5  -1  -6   42.60    5.60
  -5  -1  -6   37.60    5.70
  -6  -1  -6  651.33   18.70
  -6  -1  -6  665.33   18.80
  -7  -1  -6   59.59    7.50
  -7  -1  -6   60.19    7.90
  -8  -1  -6  108.89   10.30
  -9  -1  -6   54.59    8.10
 -10  -1  -6  218.48   13.60
 -11  -1  -6   11.00    6.40
 -12  -1  -6  195.38   14.90
 -13  -1  -6   -3.60    5.60
 -14  -1  -6   22.40    8.60
 -15   1   7   -8.90    7.40
  15  -1  -7   11.90    7.60
  15  -1  -7   -3.10   11.50
 -14   1   7    7.90    7.60
  14  -1  -7    9.20   12.70
 -13   1   7   34.40    9.10
  13  -1  -7   58.99   14.20
 -12   1   7   47.90    9.00
  12  -1  -7   47.20   12.40
 -11   1   7  724.93   23.80
  11  -1  -7  753.82   30.00
 -10   1   7  163.68   12.10
  10  -1  -7  138.19   15.20
  -9   1   7   68.29    8.40
   9  -1  -7   57.69    8.20
   9  -1  -7   56.89   10.90
  -8   1   7  241.28   12.30
   8  -1  -7  219.28   12.40
   8  -1  -7  270.27   19.60
   7  -1  -7   47.40   10.30
   7  -1  -7   26.90    6.20
   6  -1  -7  180.38   14.90
   6  -1  -7  165.08   10.10
   5  -1  -7    2.60    6.10
   5  -1  -7   -3.10    4.20
   4  -1  -7  355.66   12.20
   4  -1  -7  346.07   14.70
   3  -1  -7  136.69   11.10
   3  -1  -7  128.59    8.30
   2  -1  -7   81.29    7.30
   2  -1  -7   89.59    7.80
   1  -1  -7  496.05   14.40
   1  -1  -7  507.55   14.10
   0  -1  -7  585.64   15.70
   0  -1  -7  567.64   14.50
  -1  -1  -7  286.27   10.20
  -1  -1  -7  290.87   11.10
  -2  -1  -7    3.20    3.30
  -2  -1  -7    4.80    3.40
  -3  -1  -7   40.10    5.20
  -3  -1  -7   31.50    5.00
  -4  -1  -7   24.80    5.00
  -4  -1  -7   19.70    4.50
  -5  -1  -7  352.46   13.10
  -5  -1  -7  336.97   13.40
  -6  -1  -7   62.19    7.40
  -6  -1  -7   69.59    7.60
  -7  -1  -7   40.10    7.00
  -7  -1  -7   32.30    6.60
  -8  -1  -7   33.20    6.80
  -8  -1  -7   30.50    6.80
  -9  -1  -7   68.69    9.10
 -10  -1  -7    9.60    6.00
 -11  -1  -7  169.48   13.30
 -12  -1  -7   13.90    7.00
 -13  -1  -7   55.49   10.20
 -14  -1  -7   11.70    7.70
  15  -1  -8   -8.10   12.90
  15  -1  -8   17.60    8.30
  14  -1  -8   -6.00   11.80
  14  -1  -8   12.40    7.80
  13  -1  -8   48.50    9.90
  13  -1  -8   47.90   14.00
  12  -1  -8  -11.30    9.70
  12  -1  -8   21.80    7.50
  11  -1  -8   27.30   11.60
  11  -1  -8   34.50    8.00
  10  -1  -8  181.08   12.80
  10  -1  -8  201.38   17.70
   9  -1  -8   57.09   11.70
   9  -1  -8   76.99    9.10
   8  -1  -8   24.20    6.40
   8  -1  -8   11.70    9.20
   7  -1  -8   16.30    9.40
   7  -1  -8    6.20    5.80
   6  -1  -8  376.16   14.30
   6  -1  -8  383.96   20.30
   5  -1  -8  104.49    8.80
   5  -1  -8  103.59   10.40
   4  -1  -8  186.58   13.90
   4  -1  -8  179.88   11.00
   3  -1  -8   45.00    7.10
   3  -1  -8   46.40    6.90
   2  -1  -8   77.79    7.90
   2  -1  -8   52.99    6.50
   1  -1  -8    4.30    3.90
   1  -1  -8    6.70    4.90
   0  -1  -8  617.74   16.30
   0  -1  -8  593.74   16.90
  -1  -1  -8  224.08    9.90
  -1  -1  -8  214.08   10.60
  -2  -1  -8   22.60    4.90
  -2  -1  -8   28.30    5.00
  -3  -1  -8   -1.50    3.80
  -3  -1  -8   -2.80    3.10
  -4  -1  -8    4.80    4.30
  -4  -1  -8    1.80    3.80
  -5  -1  -8   -2.70    3.50
  -5  -1  -8    7.70    4.70
  -6  -1  -8   38.20    6.80
  -6  -1  -8   31.60    6.30
  -7  -1  -8   37.40    6.90
  -7  -1  -8   33.30    6.80
  -8  -1  -8  135.19   11.00
  -8  -1  -8  117.79   11.00
  -9  -1  -8   27.20    7.20
 -10  -1  -8  475.45   20.40
 -11  -1  -8   38.60    8.50
 -12  -1  -8    9.40    7.10
 -13  -1  -8    1.70    7.10
 -14  -1  -8   -4.50    6.50
  14  -1  -9   22.90   14.50
  14  -1  -9   35.10    9.50
  13  -1  -9   44.10    9.70
  13  -1  -9   26.30   13.60
  12  -1  -9   14.00    7.60
  12  -1  -9    3.80   11.30
  11  -1  -9   25.90    7.80
  11  -1  -9   22.10   11.70
  10  -1  -9    6.90    6.40
  10  -1  -9   -8.20    8.60
   9  -1  -9  173.68   12.20
   9  -1  -9  151.78   15.10
   8  -1  -9   -2.50    8.90
   8  -1  -9    6.50    5.90
   7  -1  -9    7.70    6.50
   7  -1  -9   11.30    8.90
   6  -1  -9   13.80    6.90
   6  -1  -9   10.70    8.80
   5  -1  -9  767.42   24.80
   5  -1  -9  776.42   21.00
   4  -1  -9    6.90    6.10
   4  -1  -9  -11.00    5.70
   3  -1  -9  114.09   10.00
   3  -1  -9  116.39   10.10
   2  -1  -9   21.00    5.80
   2  -1  -9   30.40    7.70
   1  -1  -9  180.48   11.10
   1  -1  -9  215.38   12.10
   0  -1  -9   40.50    6.20
   0  -1  -9   44.00    6.40
  -1  -1  -9  606.24   17.60
  -1  -1  -9  631.64   17.00
  -2  -1  -9  145.49    9.50
  -2  -1  -9  136.39   10.00
  -3  -1  -9    6.80    4.70
  -3  -1  -9    0.70    4.10
  -4  -1  -9    9.90    4.80
  -4  -1  -9   10.30    4.80
  -5  -1  -9  101.59    9.30
  -5  -1  -9  128.89   10.80
  -6  -1  -9   52.59    7.80
  -6  -1  -9   66.99    8.30
  -7  -1  -9  141.19   12.00
  -7  -1  -9  143.09   11.20
  -8  -1  -9   -6.30    4.40
  -8  -1  -9    6.40    5.70
  -9  -1  -9   12.70    6.00
 -10  -1  -9   -8.10    4.70
 -11  -1  -9  542.25   23.30
 -12  -1  -9   31.20    8.60
 -13  -1  -9    3.40    7.30
  14  -1 -10   27.00   15.30
  13  -1 -10  -14.20   11.90
  13  -1 -10    1.90    7.90
  12  -1 -10  112.29   17.40
  12  -1 -10  152.18   14.30
  11  -1 -10   23.20    7.80
  11  -1 -10   -2.70   11.00
  10  -1 -10    9.90   10.60
  10  -1 -10    4.90    7.00
   9  -1 -10    8.60   10.00
   9  -1 -10   11.00    6.70
   8  -1 -10  360.46   21.80
   8  -1 -10  397.06   17.30
   7  -1 -10   -4.50    8.10
   7  -1 -10    8.90    6.20
   6  -1 -10  106.69   12.20
   6  -1 -10  101.59   10.40
   5  -1 -10   74.79   10.10
   5  -1 -10   81.19   10.30
   4  -1 -10  536.25   19.40
   4  -1 -10  539.25   20.80
   3  -1 -10   37.90    7.40
   3  -1 -10    9.60    7.90
   2  -1 -10    8.60    5.00
   2  -1 -10   -4.60    6.60
   1  -1 -10    4.50    5.10
   1  -1 -10    3.30    6.40
   0  -1 -10   69.79    8.30
   0  -1 -10   70.29    8.00
  -1  -1 -10   98.19    8.80
  -1  -1 -10   95.29    8.60
  -2  -1 -10   79.09    8.30
  -2  -1 -10   87.09    8.50
  -3  -1 -10   52.19    7.20
  -3  -1 -10   62.79    7.60
  -4  -1 -10  311.27   14.90
  -4  -1 -10  315.07   13.90
  -5  -1 -10  106.59   10.20
  -5  -1 -10  111.99   10.10
  -6  -1 -10  363.86   16.70
  -6  -1 -10  312.57   14.80
  -7  -1 -10  172.68   12.30
  -7  -1 -10  182.58   12.60
  -8  -1 -10   21.90    7.10
  -8  -1 -10   22.30    7.20
  -9  -1 -10   19.70    7.00
  -9  -1 -10    8.00    6.50
 -10  -1 -10   65.59   10.40
 -11  -1 -10    2.90    6.70
 -12  -1 -10  203.58   16.70
 -13  -1 -10   16.90    8.30
  13  -1 -11  -17.50   12.30
  12  -1 -11   13.30   13.50
  11  -1 -11  203.78   15.30
  11  -1 -11  155.38   18.50
  10  -1 -11   24.60    8.20
  10  -1 -11    7.70   10.90
   9  -1 -11   16.50    7.80
   9  -1 -11   18.20    9.80
   8  -1 -11    5.90    8.50
   8  -1 -11    7.10    7.30
   7  -1 -11  138.79   14.10
   7  -1 -11  146.29   12.40
   6  -1 -11   35.80    8.20
   6  -1 -11   27.40    8.90
   5  -1 -11  286.47   16.50
   5  -1 -11  290.07   17.80
   4  -1 -11  203.88   15.60
   4  -1 -11  194.38   15.40
   3  -1 -11   96.69   11.30
   3  -1 -11   93.49   10.40
   2  -1 -11    2.00    7.60
   2  -1 -11    4.40    5.30
   1  -1 -11  505.45   18.20
   1  -1 -11  501.55   18.60
   0  -1 -11  104.89    9.70
   0  -1 -11   95.99    9.20
  -1  -1 -11   42.80    7.30
  -1  -1 -11   45.60    6.90
  -2  -1 -11  172.98   11.20
  -2  -1 -11  177.78   11.60
  -3  -1 -11    3.90    4.60
  -3  -1 -11    7.80    5.40
  -4  -1 -11    2.50    5.10
  -4  -1 -11    3.30    5.10
  -5  -1 -11  120.99   11.20
  -5  -1 -11  156.28   11.50
  -6  -1 -11  411.46   17.90
  -6  -1 -11  447.86   18.20
  -7  -1 -11   14.00    6.10
  -7  -1 -11   30.30    7.50
  -8  -1 -11   12.50    6.50
  -8  -1 -11   14.80    6.70
  -9  -1 -11   45.00    8.80
  -9  -1 -11   49.30    9.40
 -10  -1 -11   25.00    8.30
 -11  -1 -11   31.20    9.20
 -12  -1 -11   13.70    8.00
  13  -1 -12   -8.30   12.30
  12  -1 -12  -11.50   11.50
  11  -1 -12   53.89   13.90
  10  -1 -12  142.29   14.20
  10  -1 -12  100.29   15.60
   9  -1 -12   48.40   12.30
   8  -1 -12   15.70    8.20
   8  -1 -12   -6.40    8.80
   7  -1 -12   37.60    9.20
   7  -1 -12   32.90   10.30
   6  -1 -12  155.78   14.40
   6  -1 -12  178.28   14.30
   5  -1 -12    1.30    8.00
   5  -1 -12    7.40    7.30
   4  -1 -12  514.25   20.20
   4  -1 -12  498.75   19.80
   3  -1 -12   12.00    8.60
   3  -1 -12   21.70    6.80
   2  -1 -12   38.50    8.60
   2  -1 -12   37.00    7.80
   1  -1 -12  389.56   16.90
   1  -1 -12  379.26   17.30
   0  -1 -12   17.90    7.20
   0  -1 -12   22.80    6.60
  -1  -1 -12   24.00    6.60
  -1  -1 -12   21.80    6.50
  -2  -1 -12  108.39   10.40
  -2  -1 -12  117.49   10.20
  -3  -1 -12  123.69   10.40
  -3  -1 -12  116.39   11.00
  -4  -1 -12    3.10    5.30
  -4  -1 -12    5.00    5.50
  -5  -1 -12   44.50    8.30
  -5  -1 -12   43.70    7.90
  -6  -1 -12  464.85   19.10
  -6  -1 -12  497.75   20.30
  -7  -1 -12  180.28   14.40
  -7  -1 -12  170.18   13.10
  -8  -1 -12   10.70    6.50
  -8  -1 -12    5.80    6.20
  -9  -1 -12   59.29   10.40
  -9  -1 -12   34.20    8.80
 -10  -1 -12  130.29   14.10
 -11  -1 -12    7.50    7.70
 -12  -1 -12   35.60   10.30
  12  -1 -13   -4.30   12.50
  11  -1 -13   48.80   14.60
  10  -1 -13   53.99   13.60
   9  -1 -13  168.08   17.10
   8  -1 -13   -1.70    8.70
   7  -1 -13  122.19   13.70
   7  -1 -13  126.79   14.50
   6  -1 -13   37.30   10.30
   6  -1 -13   40.80   10.20
   5  -1 -13   91.89   12.00
   5  -1 -13   52.89   10.40
   4  -1 -13  161.08   13.80
   4  -1 -13  166.58   14.60
   3  -1 -13   28.70    7.80
   3  -1 -13   20.00    8.80
   2  -1 -13   44.30    9.00
   2  -1 -13   42.40    8.40
   1  -1 -13    9.60    7.00
   1  -1 -13    5.80    5.30
   0  -1 -13   83.79    9.70
   0  -1 -13   63.49    9.00
  -1  -1 -13  400.36   17.80
  -1  -1 -13  390.36   16.20
  -2  -1 -13   18.70    6.40
  -2  -1 -13    9.90    6.30
  -3  -1 -13  121.69   11.20
  -3  -1 -13  121.79   11.80
  -4  -1 -13    0.20    5.30
  -4  -1 -13    1.00    5.70
  -5  -1 -13    0.00    5.30
  -5  -1 -13   -0.30    5.50
  -6  -1 -13   52.29    9.10
  -6  -1 -13   53.59    9.30
  -7  -1 -13  265.67   17.00
  -7  -1 -13  279.67   16.30
  -8  -1 -13    3.50    6.60
  -8  -1 -13    1.80    6.40
  -9  -1 -13   19.70    8.50
  -9  -1 -13   21.90    8.20
 -10  -1 -13   11.00    7.00
 -11  -1 -13   58.09   11.40
  12  -1 -14    5.40   13.60
  11  -1 -14    4.70   12.20
  10  -1 -14   26.70   12.50
   9  -1 -14   82.69   14.30
   8  -1 -14  102.49   14.60
   7  -1 -14   42.90   11.10
   6  -1 -14  134.09   14.60
   5  -1 -14  141.19   14.60
   5  -1 -14  132.39   13.70
   4  -1 -14   -3.30    6.60
   4  -1 -14   -6.90    8.50
   3  -1 -14   11.30    6.90
   3  -1 -14   13.00    8.70
   2  -1 -14   49.80    9.60
   2  -1 -14   45.80    8.90
   1  -1 -14   16.60    7.70
   1  -1 -14    9.70    6.60
   0  -1 -14  239.78   15.40
   0  -1 -14  246.48   14.70
  -1  -1 -14   44.60    8.10
  -1  -1 -14   47.80    8.30
  -2  -1 -14  127.69   12.30
  -2  -1 -14  137.49   11.80
  -3  -1 -14    4.00    5.40
  -3  -1 -14   -0.10    5.50
  -4  -1 -14   44.60    8.70
  -4  -1 -14   39.90    8.70
  -5  -1 -14   18.80    7.40
  -5  -1 -14   11.20    6.70
  -6  -1 -14   64.59   10.10
  -6  -1 -14   77.49   11.20
  -7  -1 -14    6.60    6.80
  -7  -1 -14    0.90    6.00
  -8  -1 -14   63.39   10.50
  -8  -1 -14   70.79   11.50
  -9  -1 -14    0.30    7.20
  -9  -1 -14   -5.40    6.90
 -10  -1 -14   -4.70    6.70
  11  -1 -15  -21.10   10.60
  10  -1 -15    1.70   11.40
   9  -1 -15    4.40   11.10
   8  -1 -15   -0.70    9.30
   7  -1 -15   16.90    9.70
   6  -1 -15  100.49   13.40
   5  -1 -15  464.15   22.70
   4  -1 -15    7.50    7.50
   3  -1 -15   -7.20    7.80
   3  -1 -15   -8.30    5.40
   2  -1 -15   -5.50    7.30
   2  -1 -15    2.10    6.40
   1  -1 -15   16.90    7.30
   1  -1 -15   10.60    7.70
   0  -1 -15    3.10    6.80
   0  -1 -15    7.70    6.50
  -1  -1 -15  189.88   14.80
  -1  -1 -15  175.18   13.00
  -2  -1 -15   37.80    8.40
  -2  -1 -15   42.30    8.80
  -3  -1 -15    4.20    6.30
  -3  -1 -15   -0.80    5.60
  -4  -1 -15   32.10    8.10
  -4  -1 -15   11.30    7.20
  -5  -1 -15  170.88   14.30
  -5  -1 -15  137.69   14.00
  -6  -1 -15   45.90    9.60
  -6  -1 -15   37.10    9.30
  -7  -1 -15   47.40   10.30
  -7  -1 -15   43.40    9.80
  -8  -1 -15    5.00    7.50
  -8  -1 -15   16.40    8.10
  -9  -1 -15   -4.90    7.00
  -9  -1 -15    5.80    8.00
  10  -1 -16   22.70   12.50
   9  -1 -16   -8.80    9.70
   8  -1 -16  -12.00    9.10
   7  -1 -16   -3.80    9.20
   6  -1 -16   43.20   11.20
   5  -1 -16   26.00    9.60
   4  -1 -16   42.30    9.90
   3  -1 -16    4.00    7.30
   2  -1 -16    0.40    7.00
   1  -1 -16   -1.40    6.30
   0  -1 -16   54.09    9.80
   0  -1 -16   47.40    9.50
  -1  -1 -16   24.90    7.70
  -1  -1 -16   17.40    7.80
  -2  -1 -16   79.29   10.60
  -2  -1 -16   71.29   10.50
  -3  -1 -16   11.60    7.10
  -3  -1 -16   10.50    6.90
  -4  -1 -16   67.59   10.40
  -4  -1 -16   66.49   11.00
  -5  -1 -16  119.39   13.80
  -5  -1 -16  128.79   13.60
  -6  -1 -16  215.58   16.10
  -6  -1 -16  186.98   17.00
  -7  -1 -16    7.50    7.20
  -7  -1 -16    2.90    7.30
  -8  -1 -16   28.00    9.80
  -8  -1 -16   45.70   10.30
   9  -1 -17   -4.80   10.30
   8  -1 -17  -14.50    9.70
   7  -1 -17   -8.20    9.00
   6  -1 -17  -16.40    8.10
   5  -1 -17   21.80    9.40
   4  -1 -17   23.20    9.10
   3  -1 -17   61.69   11.40
   2  -1 -17   -7.30    6.60
   1  -1 -17   27.10    8.90
   0  -1 -17   28.90    8.90
  -1  -1 -17  145.99   14.70
  -2  -1 -17    5.80    7.50
  -3  -1 -17   37.80    9.40
  -3  -1 -17   23.40    8.70
  -4  -1 -17   -6.60    6.50
  -4  -1 -17   19.50    8.00
  -5  -1 -17   85.89   12.90
  -5  -1 -17  103.59   13.30
  -6  -1 -17   40.30   10.10
  -6  -1 -17   39.00   10.20
  -7  -1 -17   28.60   10.00
  -7  -1 -17   50.69   11.00
   7  -1 -18    2.40    9.70
   6  -1 -18   87.19   14.20
   5  -1 -18   -9.30    8.00
   4  -1 -18   63.19   12.10
   3  -1 -18    9.10    8.50
   2  -1 -18    4.30    7.80
   1  -1 -18    0.40    7.80
   0  -1 -18  138.19   14.90
  -1  -1 -18   -8.40    6.80
  -2  -1 -18   -0.30    7.40
  -3  -1 -18   -9.70    6.50
  -4  -1 -18    9.30    8.40
  -5  -1 -18   22.60    9.50
  -6  -1 -18    3.00    8.00
   6  -1 -19    2.60    9.80
   5  -1 -19   49.60   12.00
   4  -1 -19    2.20    9.20
   3  -1 -19   14.20    9.20
   2  -1 -19    6.60    8.00
   1  -1 -19   -0.60    7.70
   0  -1 -19   14.80    8.60
  -1  -1 -19   34.40   10.20
  -2  -1 -19   13.40    8.60
  -3  -1 -19  -13.00    6.30
  -4  -1 -19  -11.50    6.60
   2  -1 -20   -1.00    8.80
   1  -1 -20   -3.60    7.70
   0  -1 -20   -3.70    7.70
  -6   2 -18   -4.40    7.90
  -6   2 -18   -0.70    7.50
  -5   2 -18   34.60    9.70
  -5   2 -18   24.10    9.90
  -4   2 -18   -8.60    7.50
  -4   2 -18    3.30    7.80
  -3   2 -18   12.30    8.70
  -3   2 -18   12.00    7.80
  -2   2 -18   20.40    9.20
  -2   2 -18   23.80    8.80
  -1   2 -18   54.49   12.00
  -1   2 -18   58.39   10.80
   0   2 -18   -9.20    8.10
   0   2 -18    6.90    7.50
   1   2 -18   21.50    8.60
   2   2 -18   -3.70    6.60
   3   2 -18   -4.50    7.00
  -7   2 -17   -6.90    7.20
  -7   2 -17    0.90    7.10
  -6   2 -17   11.80    8.10
  -6   2 -17    2.00    8.00
  -5   2 -17   25.30    9.70
  -5   2 -17   21.30    9.10
  -4   2 -17   60.29   11.00
  -4   2 -17   60.39   11.20
  -3   2 -17    6.20    6.80
  -3   2 -17   -9.90    7.00
  -2   2 -17    9.60    6.80
  -2   2 -17    9.50    8.10
  -1   2 -17   42.90    9.10
  -1   2 -17   23.20    9.50
   0   2 -17  130.79   14.40
   0   2 -17  132.49   13.10
   1   2 -17   17.00    9.90
   1   2 -17    7.70    7.30
   2   2 -17   -2.90    6.60
   2   2 -17    0.70    9.50
   3   2 -17  -13.20    9.70
   3   2 -17    3.20    7.80
   4   2 -17   43.60    9.90
   5   2 -17   51.49   11.30
   6   2 -17   96.99   13.50
   7   2 -17  -15.10    7.70
  -8   2 -16   -2.50    7.40
  -8   2 -16   -7.90    7.10
  -7   2 -16   17.40    8.80
  -7   2 -16   42.80   10.10
  -6   2 -16   10.40    8.10
  -6   2 -16    9.50    7.30
  -5   2 -16    4.50    7.30
  -5   2 -16   -6.30    5.80
  -4   2 -16   43.60    9.20
  -4   2 -16   23.10    8.60
  -3   2 -16   -3.60    5.60
  -3   2 -16   -4.30    6.70
  -2   2 -16   26.10    7.80
  -2   2 -16   17.20    8.30
  -1   2 -16  139.49   14.20
  -1   2 -16  139.19   13.00
   0   2 -16  114.69   12.10
   0   2 -16  112.09   13.10
   1   2 -16  -14.10    7.80
   1   2 -16   -2.70    5.90
   2   2 -16    1.60    8.80
   2   2 -16   32.90    8.30
   3   2 -16   80.39   13.30
   3   2 -16   75.69   10.90
   4   2 -16   -1.70    7.10
   4   2 -16    9.00   10.90
   5   2 -16  152.28   14.70
   5   2 -16  153.48   17.20
   6   2 -16   41.60   10.50
   6   2 -16   40.90   13.40
   7   2 -16   -7.20    8.80
   8   2 -16   -3.90    9.60
   9   2 -16  108.69   15.80
  10   2 -16   59.09   14.40
  -9   2 -15   15.60    8.20
  -8   2 -15   -6.10    6.80
  -8   2 -15    0.60    6.90
  -7   2 -15  122.19   13.90
  -7   2 -15  117.99   14.10
  -6   2 -15   99.89   12.10
  -6   2 -15   79.29   11.70
  -5   2 -15   -2.20    6.40
  -5   2 -15   -2.00    6.50
  -4   2 -15    4.50    6.20
  -4   2 -15   16.10    7.60
  -3   2 -15    7.10    7.60
  -3   2 -15   10.70    6.30
  -2   2 -15   24.60    8.30
  -2   2 -15   33.80    7.90
  -1   2 -15  129.49   12.90
  -1   2 -15   90.89   10.80
   0   2 -15  157.88   14.60
   0   2 -15  138.49   12.60
   1   2 -15  151.78   14.60
   1   2 -15  131.29   12.30
   2   2 -15    3.60    6.10
   2   2 -15   -6.80    8.20
   3   2 -15   32.20   11.00
   3   2 -15   17.10    7.30
   4   2 -15  150.08   16.40
   4   2 -15  133.59   13.10
   5   2 -15   12.90    8.00
   5   2 -15    7.10   10.90
   6   2 -15   15.10    8.90
   6   2 -15   28.70   11.90
   7   2 -15    9.30   11.70
   7   2 -15   -9.30    7.60
   8   2 -15   -8.30    8.50
   8   2 -15  -10.00   10.50
   9   2 -15    0.40   10.10
  10   2 -15  273.17   22.60
  11   2 -15   10.50   12.20
 -10   2 -14    3.20    7.30
  -9   2 -14   32.50    9.60
  -8   2 -14   40.50    9.70
  -8   2 -14   33.00    9.40
  -7   2 -14   25.70    8.40
  -7   2 -14   43.50    9.00
  -6   2 -14  112.99   12.90
  -6   2 -14  128.39   12.90
  -5   2 -14  109.79   12.40
  -5   2 -14  104.39   11.60
  -4   2 -14   -1.30    6.10
  -4   2 -14   -7.00    4.70
  -3   2 -14    2.20    6.50
  -3   2 -14   -1.80    5.00
  -2   2 -14  140.89   12.90
  -2   2 -14  121.69   11.50
  -1   2 -14    0.40    6.80
  -1   2 -14   -0.40    5.10
   0   2 -14  130.69   11.60
   0   2 -14  126.79   12.80
   1   2 -14  139.09   12.10
   1   2 -14  119.99   13.10
   2   2 -14   -0.10    5.90
   2   2 -14    2.10    8.60
   3   2 -14   14.10    6.70
   3   2 -14   14.40   10.10
   4   2 -14   13.90    7.60
   4   2 -14    3.20    9.50
   5   2 -14  119.19   12.60
   5   2 -14  140.79   16.00
   6   2 -14   -3.20    7.10
   6   2 -14  -11.40    9.00
   7   2 -14   25.20   10.90
   7   2 -14   33.00    9.50
   8   2 -14    9.90    9.30
   8   2 -14    6.20   10.90
   9   2 -14   -3.00    9.40
   9   2 -14    3.30   10.80
  10   2 -14    9.60   10.80
  10   2 -14   -9.00    9.90
  11   2 -14   59.59   15.40
  12   2 -14  -17.60   11.50
 -11   2 -13   -9.60    6.60
 -10   2 -13    4.70    7.10
  -9   2 -13   20.10    8.60
  -8   2 -13    8.20    7.30
  -8   2 -13    1.40    6.70
  -7   2 -13   -2.30    6.50
  -7   2 -13   -2.20    6.00
  -6   2 -13  177.38   14.00
  -6   2 -13  185.18   14.20
  -5   2 -13  172.48   13.40
  -5   2 -13  186.58   13.90
  -4   2 -13  103.99   11.50
  -4   2 -13  116.19   11.00
  -3   2 -13    1.80    4.90
  -3   2 -13    1.90    6.00
  -2   2 -13  142.09   12.50
  -2   2 -13  135.19   11.50
  -1   2 -13  144.39   12.70
  -1   2 -13  159.28   12.00
   0   2 -13   14.50    5.80
   0   2 -13   15.00    7.60
   1   2 -13   93.09   11.60
   1   2 -13   85.99    9.40
   2   2 -13  162.48   12.70
   2   2 -13  106.19   12.70
   3   2 -13    5.50    9.30
   3   2 -13  -12.00    4.90
   4   2 -13  278.07   18.60
   4   2 -13  297.67   17.10
   5   2 -13    8.00    7.30
   5   2 -13   -2.80    9.50
   6   2 -13   40.80    9.40
   6   2 -13   31.80   11.40
   7   2 -13  -13.20    7.30
   7   2 -13    8.70   10.20
   8   2 -13    4.10    9.10
   8   2 -13   17.40    9.40
   9   2 -13   -2.10    8.80
   9   2 -13   -7.00    9.10
  10   2 -13    3.80    9.40
  10   2 -13   -8.30   10.60
  11   2 -13  124.99   17.70
  11   2 -13  170.98   17.70
  12   2 -13   51.79   15.90
  12   2 -13   68.09   13.20
 -12   2 -12   67.69   12.30
 -11   2 -12   75.09   12.30
 -10   2 -12   -5.40    6.60
  -9   2 -12   22.60    7.70
  -8   2 -12   87.49   11.30
  -8   2 -12   94.69   11.80
  -7   2 -12   -2.10    6.10
  -7   2 -12    0.80    5.60
  -6   2 -12   16.50    7.10
  -6   2 -12   14.50    6.20
  -5   2 -12   92.59   10.20
  -5   2 -12   76.69    9.80
  -4   2 -12  249.18   14.60
  -4   2 -12  239.98   13.60
  -3   2 -12   -8.10    5.10
  -3   2 -12   -3.70    4.30
  -2   2 -12  150.88   12.20
  -2   2 -12  163.08   11.60
  -1   2 -12  337.67   16.60
  -1   2 -12  336.57   14.90
   0   2 -12   95.39    9.20
   0   2 -12   74.29   10.60
   1   2 -12  179.28   15.00
   1   2 -12  198.68   12.80
   2   2 -12   74.79   11.70
   2   2 -12   86.19    9.50
   3   2 -12    3.00    5.70
   3   2 -12    1.40    9.40
   4   2 -12    3.50    6.10
   4   2 -12    3.90    8.50
   5   2 -12  690.13   25.00
   5   2 -12  767.92   24.40
   6   2 -12   13.30    9.00
   6   2 -12   10.40    7.60
   7   2 -12   94.69   12.40
   7   2 -12  109.49   13.50
   8   2 -12   75.69   12.60
   8   2 -12   86.99   12.30
   9   2 -12    3.30   10.10
   9   2 -12   23.20    9.20
  10   2 -12   14.60    9.50
  10   2 -12    2.20   10.20
  11   2 -12   -3.70   11.20
  11   2 -12   11.80    9.40
  12   2 -12   75.99   13.20
  12   2 -12   30.40   13.60
  13   2 -12  -12.20   12.50
  13   2 -12   18.90   10.20
 -12   2 -11   64.29   11.80
 -11   2 -11   75.99   12.00
 -10   2 -11  235.28   17.00
  -9   2 -11   -4.50    5.60
  -8   2 -11   55.99    9.60
  -8   2 -11   69.69   10.40
  -7   2 -11  439.76   18.70
  -7   2 -11  439.86   19.00
  -6   2 -11   -5.80    5.10
  -6   2 -11    0.30    4.50
  -5   2 -11  232.38   13.40
  -5   2 -11  196.58   13.20
  -4   2 -11  116.69   10.80
  -4   2 -11  111.79    9.50
  -3   2 -11  137.59   10.60
  -3   2 -11  144.49   11.90
  -2   2 -11  289.67   14.20
  -2   2 -11  294.47   13.60
  -1   2 -11  351.86   14.50
  -1   2 -11  341.67   16.20
   0   2 -11  373.66   14.90
   0   2 -11  344.27   17.10
   1   2 -11  109.49    9.60
   1   2 -11  106.89   12.00
   2   2 -11   11.90    9.20
   2   2 -11   -4.30    5.30
   3   2 -11   73.29   11.60
   3   2 -11   56.19    8.50
   4   2 -11    8.60    6.50
   4   2 -11    9.20    9.10
   5   2 -11   14.40    8.70
   5   2 -11   -3.50    6.60
   6   2 -11  125.09   13.00
   6   2 -11  102.59   11.50
   7   2 -11   15.60    9.00
   7   2 -11   26.30    8.70
   8   2 -11   75.79   12.30
   8   2 -11   85.09   11.60
   9   2 -11  116.89   14.60
   9   2 -11  134.59   13.50
  10   2 -11   46.50   12.10
  10   2 -11   32.20    9.20
  11   2 -11   36.20   10.30
  11   2 -11   20.70   11.80
  12   2 -11   23.40    9.70
  12   2 -11   -1.10   11.90
  13   2 -11    8.90   13.40
  13   2 -11   24.00    9.70
 -13   2 -10   22.60    9.40
 -12   2 -10   49.99   10.60
 -11   2 -10  122.99   13.70
 -10   2 -10   -2.40    6.40
  -9   2 -10   57.79    9.30
  -8   2 -10   -4.50    5.40
  -8   2 -10   -0.70    5.70
  -7   2 -10  502.55   19.30
  -7   2 -10  548.85   20.50
  -6   2 -10  184.78   12.40
  -6   2 -10  177.48   12.60
  -5   2 -10    3.00    5.00
  -5   2 -10   10.10    5.10
  -4   2 -10  209.58   12.00
  -4   2 -10  186.58   12.60
  -3   2 -10    7.20    4.40
  -3   2 -10   20.40    6.60
  -2   2 -10   27.80    5.50
  -2   2 -10   18.60    6.60
  -1   2 -10  543.95   18.70
  -1   2 -10  548.45   16.90
   0   2 -10  846.12   23.90
   0   2 -10  866.31   21.30
   1   2 -10  177.78   14.10
   1   2 -10  176.58   11.20
   2   2 -10    3.90    8.10
   2   2 -10    6.30    5.00
   3   2 -10   30.10    6.70
   3   2 -10   30.90    9.30
   4   2 -10   35.90    9.80
   4   2 -10   29.60    7.50
   5   2 -10   16.20    8.50
   5   2 -10    5.90    7.20
   6   2 -10   25.20    8.40
   6   2 -10   32.10    8.90
   7   2 -10   -3.70    7.50
   7   2 -10   -1.60    6.40
   8   2 -10    4.30    8.30
   8   2 -10    9.30    7.20
   9   2 -10  170.28   14.10
   9   2 -10  145.79   15.50
  10   2 -10   75.89   10.90
  10   2 -10   85.29   14.10
  11   2 -10  120.29   16.40
  11   2 -10  141.09   14.00
  12   2 -10    1.10   11.80
  12   2 -10   25.40    9.10
  13   2 -10    8.90    8.60
  13   2 -10   -6.80   12.40
  14   2 -10   -4.20   13.40
  14   2 -10   45.10   11.20
 -13   2  -9    9.20    8.10
 -12   2  -9   24.10    8.60
 -11   2  -9   -2.80    6.00
 -10   2  -9  215.68   15.40
  -9   2  -9   15.00    6.80
  -8   2  -9    9.70    5.90
  -7   2  -9   59.99    8.40
  -7   2  -9   67.49    9.00
  -6   2  -9  418.86   16.20
  -6   2  -9  417.86   17.20
  -5   2  -9   72.39    8.60
  -5   2  -9   54.29    7.00
  -4   2  -9   59.09    8.00
  -4   2  -9   65.59    7.30
  -3   2  -9   28.50    6.30
  -3   2  -9   33.70    5.50
  -2   2  -9   21.70    6.20
  -2   2  -9   13.10    4.40
  -1   2  -9   -0.20    5.00
  -1   2  -9    6.00    3.90
   0   2  -9  223.68   10.70
   0   2  -9  241.18   13.60
   1   2  -9   49.10    6.10
   1   2  -9   66.29    9.20
   2   2  -9   48.40    6.50
   2   2  -9   48.30    9.00
   3   2  -9   40.20    6.60
   3   2  -9   60.99    9.50
   4   2  -9  249.18   14.80
   4   2  -9  251.27   14.30
   5   2  -9  140.29   11.60
   5   2  -9  148.79   11.90
   6   2  -9    1.40    6.90
   6   2  -9   15.80    8.40
   7   2  -9   -0.80    6.60
   7   2  -9    8.40    8.60
   8   2  -9   48.40    8.60
   8   2  -9   43.40   10.20
   9   2  -9   12.90    9.40
   9   2  -9    7.90    6.60
  10   2  -9  111.69   11.90
  10   2  -9  140.79   15.80
  11   2  -9  131.39   16.10
  11   2  -9  100.59   12.00
  12   2  -9  128.89   13.90
  12   2  -9  105.49   16.00
  13   2  -9   51.79   10.90
  13   2  -9   15.60   13.40
  14   2  -9   17.80    8.80
  14   2  -9   13.90   13.50
 -14   2  -8   12.90    7.80
 -13   2  -8   84.79   12.50
 -12   2  -8   38.30    9.00
 -11   2  -8   72.89   10.40
 -10   2  -8   33.50    8.30
  -9   2  -8    5.30    5.50
  -8   2  -8   24.70    6.90
  -7   2  -8   34.70    7.30
  -7   2  -8   20.40    6.20
  -6   2  -8  182.88   12.20
  -6   2  -8  182.48   11.40
  -5   2  -8  241.88   12.80
  -5   2  -8  240.28   12.10
  -4   2  -8   35.40    5.40
  -4   2  -8   44.30    6.90
  -3   2  -8    4.50    4.80
  -3   2  -8    4.20    3.60
  -2   2  -8   46.60    6.70
  -2   2  -8   35.50    4.80
  -1   2  -8  209.68    9.50
  -1   2  -8  223.98   11.80
   0   2  -8  123.29    9.80
   0   2  -8  106.29    7.70
   1   2  -8    7.70    3.80
   1   2  -8    7.90    6.50
   2   2  -8  283.27   13.90
   2   2  -8  275.07   11.60
   3   2  -8  147.39   11.60
   3   2  -8  157.28   11.50
   4   2  -8  304.47   14.60
   4   2  -8  264.07   13.40
   5   2  -8  877.61   24.20
   5   2  -8  836.32   22.10
   6   2  -8  174.48   12.50
   6   2  -8  143.89   12.40
   7   2  -8   15.30    7.00
   7   2  -8   14.80    9.10
   8   2  -8   49.70   10.80
   8   2  -8   51.39    8.60
   9   2  -8   33.70   10.30
   9   2  -8   52.69    8.50
  10   2  -8    4.80    9.30
  10   2  -8   12.50    6.90
  11   2  -8  126.79   15.60
  11   2  -8  114.19   12.20
  12   2  -8   29.70    8.90
  12   2  -8   19.60   11.70
  13   2  -8   10.90    7.70
  13   2  -8   -5.60   11.10
  14   2  -8   12.30   12.80
  14   2  -8   26.50    9.00
  15   2  -8   90.49   17.60
 -14   2  -7   15.20    8.60
 -13   2  -7    4.10    6.20
 -12   2  -7   82.19   11.80
 -11   2  -7   81.39   11.20
 -10   2  -7   17.50    7.00
  -9   2  -7   -1.10    5.10
  -8   2  -7  225.68   13.50
  -7   2  -7   74.59    8.90
  -6   2  -7  210.68   11.70
  -6   2  -7  205.98   11.60
  -5   2  -7  178.08   10.20
  -5   2  -7  162.88   10.00
  -4   2  -7  158.68    9.20
  -4   2  -7  169.28    9.70
  -3   2  -7  121.39    8.80
  -3   2  -7  112.19    7.50
  -2   2  -7   78.09    7.40
  -2   2  -7   66.29    5.70
  -1   2  -7  804.62   17.20
  -1   2  -7  786.42   19.30
   0   2  -7   50.79    5.00
   0   2  -7   58.69    7.50
   1   2  -7  277.27   10.30
   1   2  -7  250.87   12.00
   2   2  -7   37.00    5.30
   2   2  -7   30.70    6.10
   3   2  -7   33.90    5.80
   3   2  -7   29.90    6.30
   4   2  -7   -1.30    4.70
   4   2  -7   13.30    5.60
   5   2  -7  500.75   16.30
   5   2  -7  505.95   18.60
   6   2  -7  533.45   17.40
   6   2  -7  527.45   19.30
   7   2  -7  101.19   10.90
   7   2  -7  112.59   10.10
   8   2  -7  284.07   19.40
   8   2  -7  306.77   15.20
   9   2  -7  154.58   14.20
   9   2  -7  168.78   12.40
  10   2  -7    3.10    6.20
  10   2  -7    3.30    9.00
  11   2  -7   14.80   10.20
  11   2  -7   12.20    6.70
 -11  -2   7    9.80    6.60
  12   2  -7   82.99   14.20
  12   2  -7  109.49   12.40
 -12  -2   7   91.69   11.50
  13   2  -7   15.80    8.00
  13   2  -7   -3.60   10.00
 -13  -2   7    2.40    7.10
  14   2  -7   29.00    9.10
  14   2  -7   25.70   12.90
 -14  -2   7   18.80    8.70
  15   2  -7   19.00    8.70
  15   2  -7   42.40   14.80
 -14   2  -6   29.60    9.20
 -13   2  -6   20.80    7.80
 -12   2  -6    8.10    6.80
 -11   2  -6  267.27   16.20
 -10   2  -6   16.00    6.60
  -9   2  -6  235.78   13.60
  -8   2  -6   92.89    9.60
  -7   2  -6   -0.20    4.20
  -6   2  -6   43.70    6.60
  -6   2  -6   33.60    5.90
  -5   2  -6  181.18   10.30
  -5   2  -6  185.38    9.80
  -4   2  -6  212.98    9.90
  -4   2  -6  201.78    9.50
  -3   2  -6   25.20    4.00
  -3   2  -6   27.10    5.00
  -2   2  -6  438.26   11.70
  -2   2  -6  446.96   13.20
  -1   2  -6 1595.54   28.00
  -1   2  -6 1523.05   25.10
   0   2  -6   45.10    4.40
   0   2  -6   51.99    6.10
   1   2  -6    8.50    5.00
   1   2  -6    9.60    3.10
   2   2  -6  497.85   14.60
   2   2  -6  508.55   13.40
   3   2  -6  438.36   13.60
   3   2  -6  432.86   14.30
   4   2  -6   87.39    7.90
   4   2  -6   97.99    7.50
   5   2  -6  888.31   20.50
   5   2  -6  859.91   22.00
   6   2  -6  314.87   13.20
   6   2  -6  329.67   15.30
   7   2  -6  215.78   14.70
   7   2  -6  194.68   11.90
   8   2  -6   69.09    8.40
   8   2  -6   79.99   10.60
  -8  -2   6   70.79    8.20
   9   2  -6  422.36   20.80
  -9  -2   6  395.26   16.60
  10   2  -6  180.88   15.20
 -10  -2   6  230.88   14.00
  11   2  -6   19.60    9.40
 -11  -2   6   32.10    7.90
  12   2  -6   33.20   11.20
 -12  -2   6   39.10    8.70
  13   2  -6    7.90   10.40
 -13  -2   6   18.60    7.80
  14   2  -6   16.00   12.30
 -14  -2   6    9.90    7.70
  15   2  -6    0.10   12.20
 -15  -2   6    0.80    7.90
 -15   2  -5    8.40    7.90
  15  -2   5   15.20    8.80
 -14   2  -5   -5.10    6.30
 -13   2  -5   15.40    7.80
 -12   2  -5    2.00    5.60
 -11   2  -5    6.40    6.50
 -10   2  -5  219.08   14.00
  -9   2  -5  209.88   13.00
  -8   2  -5   24.30    6.00
  -7   2  -5  143.29   10.20
  -6   2  -5  458.75   15.60
  -5   2  -5  213.88   10.00
  -5   2  -5  243.08   10.00
  -4   2  -5   96.79    6.90
  -4   2  -5   87.29    6.70
  -3   2  -5   91.59    6.50
  -3   2  -5   83.69    5.90
  -2   2  -5   22.00    3.10
  -2   2  -5   25.30    4.20
  -1   2  -5   99.29    5.60
  -1   2  -5  107.79    7.90
   0   2  -5 2838.92   38.50
   1   2  -5 1247.68   23.00
   1   2  -5 1220.88   20.50
   2   2  -5   29.40    5.00
   2   2  -5   31.10    4.40
   3   2  -5   23.00    4.70
   3   2  -5   24.30    4.40
   4   2  -5  273.77   10.40
   4   2  -5  269.97   11.90
   5   2  -5   64.59    6.40
   5   2  -5   69.59    7.40
   6   2  -5 1054.09   24.60
   6   2  -5 1046.20   22.80
  -6  -2   5 1040.90   22.60
   7   2  -5  293.97   16.20
  -7  -2   5  306.77   13.10
   8   2  -5   -6.00    7.30
  -8  -2   5    0.90    4.60
   9   2  -5  371.46   19.40
  -9  -2   5  349.57   15.40
  10   2  -5  600.34   23.70
 -10  -2   5  591.44   20.60
  11   2  -5  160.18   15.10
 -11  -2   5  159.48   12.00
  12   2  -5   22.10   10.20
 -12  -2   5   26.70    7.60
  13   2  -5   15.20   10.30
 -13  -2   5    8.80    6.60
  14   2  -5    1.20   10.10
 -14  -2   5    8.90    7.20
  15   2  -5    2.40   10.90
 -15  -2   5    4.20    7.50
 -15   2  -4   90.49   13.40
  15  -2   4   90.29   13.20
 -14   2  -4    4.10    6.30
 -13   2  -4   -1.70    5.50
 -12   2  -4  109.29   12.00
 -11   2  -4   77.39   10.20
 -10   2  -4   41.10    7.50
  -9   2  -4  195.48   12.00
  -8   2  -4   12.40    5.00
  -7   2  -4  430.46   15.30
  -6   2  -4  199.18    9.90
  -5   2  -4 1261.67   25.10
  -4   2  -4    1.80    2.60
  -4   2  -4   -3.10    2.50
  -3   2  -4   43.30    4.70
  -3   2  -4   40.80    4.10
  -2   2  -4    2.30    3.10
  -2   2  -4    2.30    2.00
  -1   2  -4   -1.00    3.40
  -1   2  -4    4.40    1.90
   0   2  -4 1530.35   25.40
   0   2  -4 1496.05   21.90
   1   2  -4 4550.44   56.99
   1   2  -4 4558.24   59.09
   2   2  -4   54.49    5.00
   2   2  -4   58.59    4.90
   3   2  -4   63.49    5.30
   3   2  -4   67.49    5.70
   4   2  -4  749.42   16.90
   4   2  -4  772.42   16.40
   5   2  -4  807.82   19.10
  -5  -2   4  821.52   18.20
   6   2  -4   85.09    8.10
  -6  -2   4   90.29    7.60
   7   2  -4   93.59    9.50
  -7  -2   4   82.69    7.40
   8   2  -4    7.90    6.50
  -8  -2   4   16.10    5.10
   9   2  -4   51.99    9.80
  -9  -2   4   38.80    6.60
  10   2  -4    6.80    7.80
 -10  -2   4    0.90    4.90
  11   2  -4  340.57   19.70
 -11  -2   4  331.87   16.10
  12   2  -4   21.30    9.40
 -12  -2   4   16.20    6.30
  13   2  -4    6.00    9.10
 -13  -2   4   12.20    6.60
  14   2  -4   92.79   14.50
 -14  -2   4   90.29   12.00
  15   2  -4   60.99   14.20
 -15  -2   4   72.69   12.10
 -15   2  -3  167.68   16.80
  15  -2   3  156.08   16.50
 -14   2  -3   10.90    6.80
  14  -2   3    7.80    8.00
 -13   2  -3   47.50    9.50
 -12   2  -3  308.67   17.30
 -11   2  -3  134.69   12.30
 -10   2  -3   -1.50    4.70
  -9   2  -3   47.70    7.40
  -8   2  -3   15.40    5.40
  -7   2  -3    2.30    4.20
  -6   2  -3 1110.19   23.60
  -5   2  -3   36.90    4.80
  -4   2  -3  235.98    8.80
  -3   2  -3   72.79    5.60
  -3   2  -3   68.99    4.50
  -2   2  -3  271.67    8.40
  -2   2  -3  270.47    7.40
  -1   2  -3 2646.54   33.90
  -1   2  -3 2650.93   36.50
   0   2  -3 2229.98   28.70
   0   2  -3 2235.78   32.30
   1   2  -3 2115.09   28.50
   1   2  -3 2171.28   30.50
   2   2  -3   44.70    4.50
   2   2  -3   54.89    4.60
   3   2  -3  243.38    8.40
   3   2  -3  243.08    8.80
  -3  -2   3  243.58    8.00
   4   2  -3 1221.88   21.60
  -4  -2   3 1268.67   21.90
  -4  -2   3 1224.88   13.90
   5   2  -3  385.16   12.60
  -5  -2   3  389.26   11.60
   6   2  -3  603.34   16.80
  -6  -2   3  569.94   15.60
   7   2  -3   -0.30    5.40
  -7  -2   3   -1.00    3.70
   8   2  -3  130.29   11.20
  -8  -2   3  145.69    9.40
   9   2  -3  106.39   11.30
  -9  -2   3  117.69   10.10
  10   2  -3   89.39   10.50
 -10  -2   3   81.99    9.00
  11   2  -3   30.90    8.40
 -11  -2   3   26.60    6.90
  12   2  -3  200.08   16.90
 -12  -2   3  203.98   14.20
  13   2  -3   15.40    8.40
 -13  -2   3    9.50    6.50
  14   2  -3   67.69   12.20
 -14  -2   3   74.29   11.40
  15   2  -3    6.30   10.30
 -15  -2   3   12.70    7.40
 -15   2  -2   25.40    9.10
  15  -2   2   35.70   10.90
 -14   2  -2   55.89   10.30
  14  -2   2   71.09   12.00
 -13   2  -2   -2.20    5.20
  13  -2   2   11.70    7.60
 -12   2  -2   88.79   10.70
 -11   2  -2   74.89    9.40
 -10   2  -2   47.50    7.80
  -9   2  -2   16.60    5.20
  -8   2  -2   18.80    5.30
  -7   2  -2   14.80    4.40
  -6   2  -2   98.19    7.50
  -5   2  -2  864.91   18.60
  -4   2  -2   21.30    3.40
  -3   2  -2  132.69    5.90
  -2   2  -2 2093.69   28.40
  -1   2  -2  210.18    4.90
   0   2  -2 1366.16   20.30
   0   2  -2 1377.76   17.40
   1   2  -2  143.79    5.10
   1   2  -2  128.19    4.30
   2   2  -2  461.85   10.00
   2   2  -2  448.56    9.40
  -2  -2   2  457.95    9.60
  -2  -2   2  448.16    6.70
   3   2  -2  406.26    9.90
  -3  -2   2  388.56    5.50
  -3  -2   2  390.06    9.50
   4   2  -2   50.79    4.50
  -4  -2   2   62.89    5.10
   5   2  -2  374.96   11.80
   6   2  -2  434.76   14.10
  -6  -2   2  451.95   13.60
   7   2  -2    8.70    5.40
  -7  -2   2    4.70    3.60
   8   2  -2   14.40    6.00
  -8  -2   2   14.30    5.10
   9   2  -2   15.50    7.30
  -9  -2   2   14.80    5.60
  10   2  -2    3.00    6.10
 -10  -2   2    5.70    5.20
  11   2  -2  397.56   19.30
 -11  -2   2  380.86   17.60
  12   2  -2   46.00    9.50
 -12  -2   2   47.20    8.30
  13   2  -2    3.10    7.50
 -13  -2   2    2.70    5.80
  14   2  -2   23.50   10.40
 -14  -2   2   14.60    7.50
  15   2  -2  113.79   14.90
 -15  -2   2  108.19   13.60
 -15   2  -1    0.30    7.10
  15  -2   1   -3.30    8.90
 -14   2  -1   15.60    7.70
  14  -2   1   11.50    8.90
 -13   2  -1    4.60    6.20
  13  -2   1    1.00    7.10
 -12   2  -1   87.79   10.70
  12  -2   1   79.79   10.90
 -11   2  -1  161.68   11.80
  11  -2   1  136.59   12.60
 -10   2  -1  158.18   11.50
  -9   2  -1   75.09    8.30
   9  -2   1   60.39    5.00
  -8   2  -1  117.09    9.30
   8  -2   1  111.89    6.30
  -7   2  -1  138.19    8.40
  -6   2  -1   36.90    5.10
  -5   2  -1 1614.04   27.20
  -4   2  -1 1400.56   23.10
  -3   2  -1 1381.06   21.50
  -1   2  -1 1481.55   20.20
   0   2  -1 4455.65   52.99
   0  -2   1 4434.66   46.70
   1   2  -1  855.11   12.80
  -1  -2   1  863.21   10.50
  -2  -2   1 1202.18   13.70
  -2  -2   1 1195.98   18.00
  -3  -2   1  642.84   12.60
  -3  -2   1  635.24    8.00
  -4  -2   1  194.68    7.40
  -5  -2   1  173.88    7.60
  -6  -2   1  227.28    9.40
  -7  -2   1  118.69    7.90
  -8  -2   1  674.33   19.00
  -9  -2   1  187.08   11.10
  10   2  -1   82.49    9.80
 -10  -2   1  101.59    9.80
  11   2  -1   16.80    7.70
 -11  -2   1    7.70    6.20
  12   2  -1   68.89   10.70
 -12  -2   1   75.69   10.00
  13   2  -1   15.40    8.20
 -13  -2   1   10.30    6.60
  14   2  -1   84.39   12.70
 -14  -2   1   66.69   10.80
  15   2  -1   73.69   13.40
 -15  -2   1   98.69   12.70
  16   2  -1  168.18   17.90
 -16  -2   1  178.08   17.30
 -15   2   0    4.00    6.80
  15  -2   0   12.90   10.40
 -14   2   0    2.60    6.70
  14  -2   0   13.00    9.60
 -13   2   0    4.00    5.40
  13  -2   0   10.00    7.90
 -12   2   0   10.00    6.10
  12  -2   0   18.90    8.40
 -11   2   0  156.98   12.10
  11  -2   0  140.19   12.70
 -10   2   0   70.99    8.30
  10  -2   0   64.79    9.20
  -9   2   0  123.79    9.90
   9  -2   0  133.69   11.80
  -8   2   0   55.09    6.60
   8  -2   0   43.30    3.80
  -7   2   0  154.48    8.50
   7  -2   0  161.78    5.80
  -6   2   0   -0.30    2.60
   6  -2   0    3.20    2.20
  -5   2   0  186.08    7.90
   5  -2   0  182.18    5.30
  -4   2   0   32.90    3.70
   4  -2   0   39.60    2.70
  -3   2   0 1290.77   19.80
   3  -2   0 1267.57   16.00
  -2   2   0   70.39    3.50
   2  -2   0   79.79    3.00
   2  -2   0   64.99    4.00
  -1   2   0  732.63   10.50
   1  -2   0  719.63   10.60
   1  -2   0  738.23    9.50
   0   2   0 4493.35   53.39
   0  -2   0 4404.56   48.10
   0  -2   0 4428.56   54.69
  -1  -2   0  740.43   10.40
  -1  -2   0  721.13   10.70
  -1  -2   0  731.83    9.30
  -2  -2   0   72.29    3.50
  -2  -2   0   76.19    2.70
  -3  -2   0 1275.37   20.20
  -4  -2   0   39.60    3.90
  -5  -2   0  184.98    8.20
  -6  -2   0   -0.60    2.70
  -7  -2   0  165.18    9.50
  -8  -2   0   44.30    6.40
  -9  -2   0  142.89   10.60
 -10  -2   0   51.39    7.70
 -11  -2   0  151.68   12.10
  12   2   0   14.20    7.80
 -12  -2   0   21.30    6.80
  13   2   0   13.70    7.40
 -13  -2   0    9.20    6.20
  14   2   0    1.30    7.70
 -14  -2   0    9.30    7.30
  15   2   0   21.60   10.00
 -15  -2   0   15.50    7.70
 -16   2   1  174.38   17.20
  16  -2  -1  187.38   19.70
 -15   2   1  102.09   13.60
  15  -2  -1   97.59   14.80
 -14   2   1   68.69   10.90
  14  -2  -1   77.49   13.10
 -13   2   1    3.10    5.60
  13  -2  -1   -1.70    7.20
 -12   2   1   75.39    9.60
  12  -2  -1   76.79   11.30
 -11   2   1   13.30    5.50
  11  -2  -1   19.70    8.60
 -10   2   1   93.29    9.30
  10  -2  -1   83.09   10.10
  -9   2   1  195.88   10.90
   9  -2  -1  185.78   14.90
  -8   2   1  704.33   18.80
   8  -2  -1  723.93   20.80
   8  -2  -1  662.23   10.50
  -7   2   1  124.69    7.70
   7  -2  -1  114.89    4.30
   7  -2  -1  119.49    9.40
  -6   2   1  201.38    8.70
   6  -2  -1  212.88   10.40
   6  -2  -1  211.88    5.20
  -5   2   1  167.08    7.10
   5  -2  -1  162.88    4.30
   5  -2  -1  168.28    8.50
  -4   2   1  187.88    6.60
   4  -2  -1  196.28    8.80
   4  -2  -1  196.98    4.50
  -3   2   1  632.24   11.70
   3  -2  -1  644.64    8.90
   3  -2  -1  631.44   13.80
  -2   2   1 1216.08   16.60
   2  -2  -1 1191.88   14.30
   2  -2  -1 1172.08   18.20
  -1   2   1  835.02   10.60
   1  -2  -1  837.92   10.60
   1  -2  -1  818.62   13.00
   0   2   1 4391.96   49.99
   0  -2  -1 4454.95   50.29
   0  -2  -1 4353.96   52.39
   0  -2  -1 4367.76   46.40
  -1  -2  -1 1517.65   18.20
  -1  -2  -1 1544.55   20.60
  -1  -2  -1 1567.14   19.80
  -2  -2  -1  107.59    4.20
  -2  -2  -1  107.39    4.80
  -2  -2  -1   97.39    3.60
  -3  -2  -1 1399.46   21.90
  -4  -2  -1 1404.66   23.50
  -5  -2  -1 1635.44   27.80
  -6  -2  -1   34.90    5.00
  -7  -2  -1  127.49    8.20
  -8  -2  -1  105.69    8.90
  -9  -2  -1   55.29    7.40
 -10  -2  -1  147.69   11.40
 -11  -2  -1  164.78   12.50
 -12  -2  -1   80.39   10.50
  13   2   1   -0.70    6.10
 -13  -2  -1   14.00    6.30
  14   2   1   12.70    8.60
 -14  -2  -1   15.70    7.50
  15   2   1   16.70    9.10
 -15  -2  -1    3.90    7.20
 -15   2   2  120.19   13.90
  15  -2  -2  110.49   15.90
 -14   2   2   24.60    8.10
  14  -2  -2   30.00   11.20
 -13   2   2    7.80    6.10
  13  -2  -2   14.20    9.30
 -12   2   2   52.39    8.60
  12  -2  -2   29.30    9.20
 -11   2   2  399.26   17.20
  11  -2  -2  392.46   19.40
 -10   2   2   15.10    5.50
  10  -2  -2    8.50    7.20
  -9   2   2   15.40    5.20
   9  -2  -2    1.40    7.80
  -8   2   2   26.10    5.20
   8  -2  -2   18.90    7.10
  -7   2   2    7.40    3.70
   7  -2  -2   12.00    1.60
   7  -2  -2    5.10    5.30
  -6   2   2  418.86   12.30
   6  -2  -2  417.66   14.80
   6  -2  -2  409.16    6.60
  -5   2   2  371.36   10.40
   5  -2  -2  357.06   12.20
   5  -2  -2  366.86    6.10
  -4   2   2   73.99    4.50
   4  -2  -2   49.10    5.20
   4  -2  -2   65.69    2.70
  -3   2   2  412.26    8.70
   3  -2  -2  395.86    6.50
   3  -2  -2  397.16   11.80
  -2   2   2  448.46    8.00
   2  -2  -2  449.46   11.60
   2  -2  -2  466.15    7.30
   1  -2  -2  153.48    6.50
   1  -2  -2  138.89    3.10
   1  -2  -2  142.19    3.80
   0  -2  -2 1378.76   16.80
   0  -2  -2 1382.56   17.20
  -1  -2  -2  200.28    5.80
  -1  -2  -2  201.08    4.80
  -1  -2  -2  200.38    4.90
  -2  -2  -2 2043.00   27.70
  -2  -2  -2 2048.00   28.70
  -3  -2  -2  138.19    5.60
  -3  -2  -2  149.19    6.20
  -4  -2  -2   22.10    3.50
  -4  -2  -2   24.20    3.50
  -5  -2  -2  860.91   18.30
  -6  -2  -2   97.49    7.00
  -7  -2  -2   15.00    4.40
  -8  -2  -2    7.70    4.60
  -9  -2  -2   16.20    5.20
 -10  -2  -2   58.19    8.00
 -11  -2  -2   66.69    9.40
 -12  -2  -2   75.49    9.90
 -13  -2  -2    7.10    5.80
 -14  -2  -2   41.30    9.50
  15   2   2   20.60    9.70
 -15  -2  -2   23.50    8.50
 -15   2   3    9.30    7.30
  15  -2  -3   16.10   11.10
 -14   2   3   88.89   11.40
  14  -2  -3   68.29   13.70
 -13   2   3    9.90    6.40
  13  -2  -3    5.70    8.30
 -12   2   3  216.38   14.20
  12  -2  -3  232.48   17.20
 -11   2   3   28.80    6.80
  11  -2  -3   36.10   10.10
 -10   2   3   77.39    8.70
  10  -2  -3   90.29   11.80
  -9   2   3  119.89    9.60
   9  -2  -3  109.69   11.60
  -8   2   3  137.19    8.60
   8  -2  -3  144.59   12.30
  -7   2   3   -0.80    3.10
   7  -2  -3   -0.50    5.40
  -6   2   3  581.34   14.50
   6  -2  -3  587.94   17.40
   6  -2  -3  569.14    8.00
  -5   2   3  415.56   11.00
   5  -2  -3  399.56   13.60
   5  -2  -3  392.16    6.60
  -4   2   3 1255.37   20.50
   4  -2  -3 1265.17   15.70
   4  -2  -3 1273.07   23.90
  -3   2   3  240.58    6.50
   3  -2  -3  232.78   10.50
   3  -2  -3  242.08    5.20
  -2   2   3   39.90    3.00
   2  -2  -3   43.30    3.20
   2  -2  -3   41.80    3.10
   2  -2  -3   40.20    5.30
   1  -2  -3 2150.08   26.80
   1  -2  -3 2146.29   25.60
   1  -2  -3 2106.29   30.80
   0  -2  -3 2221.88   31.60
   0  -2  -3 2308.67   28.30
  -1  -2  -3 2597.14   35.60
  -1  -2  -3 2656.13   33.30
  -2  -2  -3  267.27    7.30
  -2  -2  -3  273.37    8.10
  -3  -2  -3   69.99    4.80
  -3  -2  -3   69.49    4.90
  -4  -2  -3  228.28    8.20
  -4  -2  -3  219.28    8.40
  -5  -2  -3   30.90    4.40
  -5  -2  -3   33.10    4.70
  -6  -2  -3 1035.20   22.30
  -7  -2  -3   -2.60    3.20
  -8  -2  -3   14.30    5.20
  -9  -2  -3   55.29    7.90
 -10  -2  -3    3.40    5.10
 -11  -2  -3  159.28   12.10
 -12  -2  -3  266.47   15.70
 -13  -2  -3   49.70    9.40
 -14  -2  -3    4.10    7.00
  15   2   3  157.98   15.90
 -15  -2  -3  167.58   16.60
 -15   2   4   89.39   12.10
  15  -2  -4   66.89   14.30
 -14   2   4   69.39   10.70
  14  -2  -4   97.39   15.40
 -13   2   4   11.70    6.30
  13  -2  -4    4.60    9.10
 -12   2   4   29.30    7.20
  12  -2  -4   37.10   11.00
 -11   2   4  305.17   15.20
  11  -2  -4  329.87   20.20
 -10   2   4    4.20    4.60
  10  -2  -4    1.20    7.50
  -9   2   4   46.40    6.90
   9  -2  -4   49.70   10.70
  -8   2   4   18.00    4.80
   8  -2  -4    5.00    8.10
  -7   2   4   77.29    6.80
   7  -2  -4   80.59    9.70
  -6   2   4   95.49    6.60
   6  -2  -4   93.99    9.10
  -5   2   4  779.12   16.20
   5  -2  -4  799.32   20.50
  -4   2   4  747.33   14.40
   4  -2  -4  742.93   18.70
  -3   2   4   72.69    4.30
   3  -2  -4   69.69    4.60
   3  -2  -4   64.29    6.40
   2  -2  -4   61.59    5.70
   2  -2  -4   61.19    4.60
   1  -2  -4 4476.95   54.59
   1  -2  -4 4504.65   58.89
   0  -2  -4 1457.05   23.70
   0  -2  -4 1489.75   20.80
  -1  -2  -4    2.90    2.20
  -1  -2  -4    2.70    2.20
  -2  -2  -4    3.50    2.50
  -2  -2  -4    0.40    2.00
  -3  -2  -4   43.40    4.10
  -3  -2  -4   44.50    4.40
  -4  -2  -4   -1.70    2.30
  -4  -2  -4    1.80    2.70
  -5  -2  -4 1230.48   24.00
  -5  -2  -4 1273.17   25.00
  -6  -2  -4  215.98   10.00
  -6  -2  -4  204.48   10.60
  -7  -2  -4  399.66   14.40
  -8  -2  -4    6.00    4.60
  -9  -2  -4  205.68   12.40
 -10  -2  -4   50.09    7.80
 -11  -2  -4   91.09   10.60
 -12  -2  -4  134.39   13.30
 -13  -2  -4    2.40    6.30
 -14  -2  -4   14.90    7.50
 -15  -2  -4   88.59   12.90
 -15   2   5    7.70    7.20
  15  -2  -5    3.50   11.10
 -14   2   5    6.50    6.90
  14  -2  -5   -0.60   11.10
 -13   2   5   17.40    7.00
  13  -2  -5   16.20   10.90
  12  -2  -5   28.30   10.80
 -11   2   5  174.48   12.40
  11  -2  -5  175.18   16.30
 -10   2   5  584.74   19.40
  10  -2  -5  597.14   24.70
  -9   2   5  332.27   14.10
   9  -2  -5  337.47   20.30
  -8   2   5    9.00    4.30
   8  -2  -5   -9.70    7.10
  -7   2   5  283.77   11.40
   7  -2  -5  299.17   17.60
  -6   2   5  997.30   20.70
   6  -2  -5 1013.50   25.20
  -5   2   5   63.59    5.40
   5  -2  -5   64.99    8.10
   4  -2  -5  277.47    8.90
   4  -2  -5  262.37   13.40
   3  -2  -5   25.90    3.50
   3  -2  -5   28.80    5.10
   2  -2  -5   32.60    5.00
   2  -2  -5   35.00    3.90
   1  -2  -5 1230.68   22.60
   1  -2  -5 1276.67   20.30
   0  -2  -5 2887.71   37.80
   0  -2  -5 2839.52   41.30
  -1  -2  -5   98.49    6.20
  -1  -2  -5  115.59    5.70
  -2  -2  -5   18.30    3.10
  -2  -2  -5   24.70    3.70
  -3  -2  -5   69.99    5.70
  -3  -2  -5   77.09    5.60
  -4  -2  -5  100.79    6.30
  -4  -2  -5  105.29    7.60
  -5  -2  -5  217.88    9.60
  -5  -2  -5  246.48   10.60
  -6  -2  -5  396.06   14.10
  -6  -2  -5  413.26   14.10
  -7  -2  -5  140.69   10.00
  -7  -2  -5  130.49    9.60
  -8  -2  -5   21.70    6.00
  -9  -2  -5  228.48   13.30
 -10  -2  -5  201.38   13.20
 -11  -2  -5   -2.00    4.90
 -12  -2  -5    3.70    6.10
 -13  -2  -5   21.00    7.80
 -14  -2  -5    2.10    6.80
 -15  -2  -5   -4.80    6.60
 -15   2   6    1.70    7.60
  15  -2  -6   -1.20   12.10
 -14   2   6    5.00    7.40
  14  -2  -6    7.70   12.20
 -13   2   6   13.40    7.20
  13  -2  -6   22.10   11.70
 -12   2   6   24.10    7.30
  12  -2  -6   38.00   11.80
 -11   2   6   32.40    7.10
  11  -2  -6   23.50   10.80
 -10   2   6  196.58   12.30
  10  -2  -6  187.28   16.30
  -9   2   6  414.16   15.70
   9  -2  -6  402.16   20.50
  -8   2   6   90.39    8.40
   8  -2  -6   65.79   11.10
  -7   2   6  223.78   10.60
   7  -2  -6  223.48   17.30
  -6   2   6  326.77   11.90
   6  -2  -6  324.17   11.80
   6  -2  -6  334.67   17.80
   5  -2  -6  895.71   18.70
   5  -2  -6  868.11   23.20
   4  -2  -6   99.29    6.80
   4  -2  -6   81.89    8.50
   3  -2  -6  424.26   14.60
   3  -2  -6  407.96   11.00
   2  -2  -6  509.45   15.30
   2  -2  -6  547.55   13.20
   1  -2  -6    7.10    3.60
   1  -2  -6   10.30    3.80
   0  -2  -6   47.70    5.20
   0  -2  -6   39.50    4.40
  -1  -2  -6 1496.35   26.50
  -1  -2  -6 1535.55   24.20
  -2  -2  -6  455.85   13.20
  -2  -2  -6  482.95   12.10
  -3  -2  -6   23.40    4.10
  -3  -2  -6   22.20    4.10
  -4  -2  -6  223.78    9.60
  -4  -2  -6  226.18   10.10
  -5  -2  -6  182.18    9.90
  -5  -2  -6  188.58    9.80
  -6  -2  -6   44.60    6.40
  -6  -2  -6   23.30    5.60
  -7  -2  -6    0.00    3.90
  -7  -2  -6    6.70    4.70
  -8  -2  -6  100.29    9.80
  -9  -2  -6  241.28   13.40
 -10  -2  -6    8.90    6.00
 -11  -2  -6  302.07   16.50
 -12  -2  -6   19.10    7.40
 -13  -2  -6    0.30    6.30
 -14  -2  -6   33.70    9.50
 -15   2   7   19.50    9.80
  15  -2  -7   24.00   14.30
 -14   2   7   20.70    8.70
  14  -2  -7   13.60   13.40
 -13   2   7   -9.70    5.70
  13  -2  -7   -7.70   10.90
 -12   2   7  109.69   11.80
  12  -2  -7  100.39   15.20
 -11   2   7   -2.40    5.10
  11  -2  -7    5.40   10.50
 -10   2   7    2.30    5.20
  10  -2  -7   -0.30    9.30
  -9   2   7  156.98   11.60
   9  -2  -7  155.38   14.40
  -8   2   7  286.47   12.90
   8  -2  -7  298.07   13.40
   8  -2  -7  301.27   20.40
   7  -2  -7  112.19    9.10
   7  -2  -7  118.09   13.00
   6  -2  -7  542.75   15.90
   6  -2  -7  570.14   22.20
   5  -2  -7  513.05   19.00
   5  -2  -7  516.35   14.20
   4  -2  -7    1.20    3.90
   4  -2  -7   -1.50    5.90
   3  -2  -7   30.70    5.30
   3  -2  -7   27.60    6.10
   2  -2  -7   43.30    5.80
   2  -2  -7   34.20    5.60
   1  -2  -7  262.97   10.10
   1  -2  -7  249.28   10.90
   0  -2  -7   58.09    6.00
   0  -2  -7   56.99    5.40
  -1  -2  -7  821.52   19.10
  -1  -2  -7  794.32   16.60
  -2  -2  -7   71.99    6.00
  -2  -2  -7   83.29    6.90
  -3  -2  -7  112.29    7.90
  -3  -2  -7  118.49    7.30
  -4  -2  -7  162.18   10.10
  -4  -2  -7  172.48    9.10
  -5  -2  -7  164.68   10.90
  -5  -2  -7  169.38    9.90
  -6  -2  -7  200.68   12.00
  -6  -2  -7  200.38   10.80
  -7  -2  -7   69.49    8.20
  -7  -2  -7   88.59    9.20
  -8  -2  -7  219.18   12.90
  -8  -2  -7  182.08   12.30
  -9  -2  -7    4.40    5.30
 -10  -2  -7   12.70    6.40
 -11  -2  -7   82.29   10.90
 -12  -2  -7   71.69   11.00
 -13  -2  -7   12.50    7.50
 -14  -2  -7   23.90    8.90
  15  -2  -8   94.59   17.40
  14  -2  -8   13.30   13.20
  14  -2  -8    7.90    7.50
 -13   2   8   -2.00    6.60
  13  -2  -8    2.10    6.60
  13  -2  -8   -2.10   10.60
 -12   2   8   41.00    8.80
  12  -2  -8   38.60    8.50
  12  -2  -8   13.40   11.50
  11  -2  -8  119.39   15.80
  11  -2  -8  120.39   11.50
  10  -2  -8   10.70    9.70
  10  -2  -8    8.40    6.20
   9  -2  -8   51.59   10.90
   9  -2  -8   44.40    7.80
   8  -2  -8   54.79   11.00
   8  -2  -8   46.60    7.30
   7  -2  -8    6.60    9.40
   7  -2  -8    8.20    5.50
   6  -2  -8  173.58   10.60
   6  -2  -8  174.58   14.20
   5  -2  -8  836.82   19.90
   5  -2  -8  851.01   25.60
   4  -2  -8  303.87   16.20
   4  -2  -8  293.77   12.30
   3  -2  -8  153.88   10.30
   3  -2  -8  148.19   11.00
   2  -2  -8  271.57   11.90
   2  -2  -8  288.87   13.50
   1  -2  -8   11.70    4.90
   1  -2  -8    6.20    4.10
   0  -2  -8   95.29    8.10
   0  -2  -8  107.99    7.90
  -1  -2  -8  220.48   10.50
  -1  -2  -8  221.68    9.30
  -2  -2  -8   38.20    5.20
  -2  -2  -8   43.80    6.00
  -3  -2  -8   -0.80    3.30
  -3  -2  -8    7.00    3.80
  -4  -2  -8   42.30    6.00
  -4  -2  -8   28.50    5.70
  -5  -2  -8  240.88   11.40
  -5  -2  -8  246.48   12.30
  -6  -2  -8  167.88   10.70
  -6  -2  -8  188.28   11.40
  -7  -2  -8   31.90    6.80
  -7  -2  -8   44.90    7.30
  -8  -2  -8   17.00    5.70
  -8  -2  -8   19.40    6.40
  -9  -2  -8   -2.20    4.50
 -10  -2  -8   50.69    9.20
 -11  -2  -8   67.59   10.10
 -12  -2  -8   29.40    8.60
 -13  -2  -8   91.79   12.70
 -14  -2  -8   15.90    8.30
  14  -2  -9    7.50   12.20
  13  -2  -9   35.80   13.50
  13  -2  -9   54.89   10.10
  12  -2  -9  128.99   17.60
  12  -2  -9  153.68   13.80
  11  -2  -9  121.39   16.10
  11  -2  -9  133.19   12.30
  10  -2  -9  158.58   12.40
  10  -2  -9  139.59   16.20
   9  -2  -9    6.10   10.00
   9  -2  -9    6.20    5.80
   8  -2  -9   49.50    7.80
   8  -2  -9   33.50    9.60
   7  -2  -9   -5.30    8.30
   7  -2  -9    4.30    5.90
   6  -2  -9   13.90    6.50
   6  -2  -9   15.30    8.20
   5  -2  -9  143.99   12.40
   5  -2  -9  152.08   11.40
   4  -2  -9  237.78   15.70
   4  -2  -9  257.27   12.40
   3  -2  -9   42.80    7.70
   3  -2  -9   41.90    7.80
   2  -2  -9   50.79    7.60
   2  -2  -9   48.80    7.20
   1  -2  -9   63.79    7.40
   1  -2  -9   45.20    7.00
   0  -2  -9  230.78   11.70
   0  -2  -9  223.88   10.40
  -1  -2  -9    4.70    4.20
  -1  -2  -9    5.30    4.40
  -2  -2  -9   22.20    5.30
  -2  -2  -9   19.00    5.20
  -3  -2  -9   33.80    6.20
  -3  -2  -9   29.00    5.40
  -4  -2  -9   52.79    7.40
  -4  -2  -9   50.09    6.90
  -5  -2  -9   65.19    7.70
  -5  -2  -9   62.49    8.20
  -6  -2  -9  434.66   17.10
  -6  -2  -9  417.66   16.30
  -7  -2  -9   62.19    8.40
  -7  -2  -9   72.79    9.20
  -8  -2  -9    4.20    5.10
  -8  -2  -9    4.70    5.40
  -9  -2  -9   23.00    6.90
  -9  -2  -9   16.00    6.60
 -10  -2  -9  196.68   14.30
 -11  -2  -9    5.50    6.90
 -12  -2  -9   13.50    8.10
 -13  -2  -9   26.90    9.10
  14  -2 -10   12.90   14.40
  13  -2 -10  -16.20   11.90
  12  -2 -10    8.20   12.40
  12  -2 -10   12.90    7.70
  11  -2 -10  143.39   17.20
  11  -2 -10  169.18   14.10
  10  -2 -10   86.09   10.20
  10  -2 -10   69.29   13.80
   9  -2 -10  104.99   14.10
   9  -2 -10  126.49   11.60
   8  -2 -10   16.20    9.40
   8  -2 -10   13.70    6.60
   7  -2 -10    7.50    8.70
   7  -2 -10    9.00    6.30
   6  -2 -10   26.00    7.40
   6  -2 -10   24.00    9.30
   5  -2 -10   12.60    8.10
   5  -2 -10    6.50    7.30
   4  -2 -10   29.30    7.70
   4  -2 -10   25.80    8.30
   3  -2 -10   30.00    8.10
   3  -2 -10   39.40    7.60
   2  -2 -10    0.60    5.20
   2  -2 -10    5.30    6.70
   1  -2 -10  160.78   12.20
   1  -2 -10  177.08   11.50
   0  -2 -10  867.81   20.70
   0  -2 -10  883.41   23.40
  -1  -2 -10  535.75   18.20
  -1  -2 -10  533.75   16.10
  -2  -2 -10   24.60    5.50
  -2  -2 -10   29.30    6.20
  -3  -2 -10   13.00    5.10
  -3  -2 -10   11.90    5.50
  -4  -2 -10  179.38   10.90
  -4  -2 -10  186.08   12.40
  -5  -2 -10    4.80    5.10
  -5  -2 -10    0.60    4.60
  -6  -2 -10  182.68   13.00
  -6  -2 -10  162.28   11.40
  -7  -2 -10  515.45   19.80
  -7  -2 -10  478.25   18.80
  -8  -2 -10    1.70    5.40
  -8  -2 -10    2.70    5.40
  -9  -2 -10   55.19    9.10
  -9  -2 -10   60.99   10.10
 -10  -2 -10    3.00    6.00
 -11  -2 -10  150.38   15.00
 -12  -2 -10   41.40   10.10
 -13  -2 -10   26.00    9.70
  13  -2 -11   -6.00   12.90
  12  -2 -11   -6.30   12.00
  11  -2 -11    4.20   11.60
  10  -2 -11   32.20   12.10
  10  -2 -11   53.99    9.70
   9  -2 -11  122.59   12.00
   9  -2 -11  111.49   14.60
   8  -2 -11   83.69   10.30
   8  -2 -11   69.29   12.00
   7  -2 -11   37.80    8.00
   7  -2 -11   23.00    8.80
   6  -2 -11  104.09   12.00
   6  -2 -11  128.89   11.50
   5  -2 -11    5.30    7.30
   5  -2 -11    2.20    7.40
   4  -2 -11    6.30    7.00
   4  -2 -11   -5.10    7.70
   3  -2 -11   70.19    9.20
   3  -2 -11   58.29    9.60
   2  -2 -11    7.20    7.20
   2  -2 -11   -0.10    5.70
   1  -2 -11   99.29    9.40
   1  -2 -11  109.19   10.60
   0  -2 -11  342.37   13.80
   0  -2 -11  326.07   15.90
  -1  -2 -11  333.57   13.60
  -1  -2 -11  346.77   15.20
  -2  -2 -11  296.37   15.10
  -2  -2 -11  309.67   13.70
  -3  -2 -11  148.29   10.20
  -3  -2 -11  151.88   12.00
  -4  -2 -11  109.19   10.40
  -4  -2 -11  128.69   10.00
  -5  -2 -11  206.48   12.30
  -5  -2 -11  205.18   13.70
  -6  -2 -11    3.20    5.50
  -6  -2 -11    4.50    5.20
  -7  -2 -11  440.36   18.10
  -7  -2 -11  473.25   20.30
  -8  -2 -11   55.19    9.10
  -8  -2 -11   64.59   10.00
  -9  -2 -11   -1.00    6.10
  -9  -2 -11    0.20    5.80
 -10  -2 -11  207.68   15.50
 -11  -2 -11   79.69   11.60
 -12  -2 -11   60.09   11.40
  13  -2 -12  -21.20   11.80
  12  -2 -12   37.70   14.70
  11  -2 -12   -5.40   11.30
  10  -2 -12    3.80    9.90
   9  -2 -12   14.10    9.90
   8  -2 -12   61.89   12.40
   8  -2 -12   59.39   10.40
   7  -2 -12   96.29   13.00
   7  -2 -12  125.39   12.30
   6  -2 -12   22.90    8.50
   6  -2 -12   19.10    8.30
   5  -2 -12  735.73   25.70
   5  -2 -12  706.03   23.30
   4  -2 -12    6.80    6.80
   4  -2 -12    1.50    7.60
   3  -2 -12    2.70    6.10
   3  -2 -12    2.20    7.50
   2  -2 -12   93.49   10.20
   2  -2 -12   79.79    9.70
   1  -2 -12  204.38   12.20
   1  -2 -12  168.68   13.50
   0  -2 -12   87.09   10.00
   0  -2 -12   86.29    9.10
  -1  -2 -12  343.17   16.40
  -1  -2 -12  351.96   14.30
  -2  -2 -12  171.08   12.10
  -2  -2 -12  171.98   11.40
  -3  -2 -12   -0.80    4.90
  -3  -2 -12   -5.40    4.30
  -4  -2 -12  251.37   14.30
  -4  -2 -12  267.07   13.40
  -5  -2 -12   99.99   10.20
  -5  -2 -12   98.69   10.70
  -6  -2 -12   12.50    6.50
  -6  -2 -12    5.10    6.00
  -7  -2 -12    4.60    5.80
  -7  -2 -12   -0.70    5.30
  -8  -2 -12   95.69   11.90
  -8  -2 -12   93.89   11.50
  -9  -2 -12   22.10    7.90
  -9  -2 -12   22.10    7.50
 -10  -2 -12   -2.60    6.80
 -11  -2 -12   45.90   10.30
 -12  -2 -12   72.39   12.20
  12  -2 -13   22.90   14.30
  11  -2 -13  163.38   19.70
  10  -2 -13   -7.90   10.90
   9  -2 -13  -14.10    8.90
   8  -2 -13    5.60    9.50
   7  -2 -13    2.60    8.60
   6  -2 -13   29.60    9.90
   6  -2 -13   31.40    9.70
   5  -2 -13   -1.90    8.80
   5  -2 -13   21.90    8.70
   4  -2 -13  290.57   17.80
   4  -2 -13  291.17   16.80
   3  -2 -13   -6.30    6.90
   3  -2 -13   -0.30    6.10
   2  -2 -13  144.79   12.10
   2  -2 -13  139.29   12.50
   1  -2 -13   84.39   10.00
   1  -2 -13   72.39    9.20
   0  -2 -13   15.00    6.60
   0  -2 -13   15.80    6.40
  -1  -2 -13  154.78   12.90
  -1  -2 -13  162.48   11.70
  -2  -2 -13  147.79   11.00
  -2  -2 -13  151.98   12.00
  -3  -2 -13    1.50    5.30
  -3  -2 -13   -0.30    4.90
  -4  -2 -13   96.59   10.10
  -4  -2 -13  113.89   11.90
  -5  -2 -13  164.98   12.30
  -5  -2 -13  179.58   13.50
  -6  -2 -13  173.78   13.80
  -6  -2 -13  183.18   13.20
  -7  -2 -13    0.90    6.20
  -7  -2 -13    2.90    5.90
  -8  -2 -13   18.90    7.30
  -8  -2 -13    4.10    6.80
  -9  -2 -13   25.40    8.20
  -9  -2 -13   13.80    7.60
 -10  -2 -13   -4.20    6.60
 -10  -2 -13    4.50    6.70
 -11  -2 -13   -1.50    7.10
  12  -2 -14   -7.10   12.40
  11  -2 -14   81.89   16.90
  10  -2 -14    4.00   11.30
   9  -2 -14  -12.50    8.30
   8  -2 -14    8.60    8.70
   7  -2 -14   18.70    9.60
   6  -2 -14   -9.10    7.40
   5  -2 -14  128.19   14.00
   4  -2 -14   15.00    7.20
   3  -2 -14   17.70    7.70
   3  -2 -14   15.40    8.20
   2  -2 -14   -4.80    6.70
   2  -2 -14    0.40    6.40
   1  -2 -14  130.99   12.60
   1  -2 -14  142.59   11.90
   0  -2 -14  125.39   11.10
   0  -2 -14  110.89   11.50
  -1  -2 -14    1.90    5.30
  -1  -2 -14    7.40    6.30
  -2  -2 -14  139.39   11.20
  -2  -2 -14  127.09   12.20
  -3  -2 -14   -2.80    5.20
  -3  -2 -14    4.60    6.00
  -4  -2 -14   -5.20    5.60
  -4  -2 -14   -3.30    5.40
  -5  -2 -14  100.19   11.20
  -5  -2 -14  105.79   12.20
  -6  -2 -14  119.39   12.20
  -6  -2 -14  106.29   12.50
  -7  -2 -14   27.10    8.70
  -7  -2 -14   45.20    9.20
  -8  -2 -14   26.10    8.50
  -8  -2 -14   31.60    8.90
  -9  -2 -14   22.50    8.30
  -9  -2 -14   17.30    8.60
 -10  -2 -14    4.10    7.80
 -10  -2 -14    1.40    7.30
  11  -2 -15   17.50   13.30
  10  -2 -15  246.38   22.20
   9  -2 -15    8.40   11.40
   8  -2 -15   -4.20    8.90
   7  -2 -15  -15.10    8.00
   6  -2 -15   24.00    9.60
   5  -2 -15   -3.40    7.50
   4  -2 -15  113.29   13.30
   3  -2 -15   30.70    8.80
   2  -2 -15   -0.40    6.40
   1  -2 -15  145.29   13.90
   0  -2 -15  135.99   13.10
   0  -2 -15  146.19   12.30
  -1  -2 -15  103.39   11.00
  -1  -2 -15  114.59   12.10
  -2  -2 -15   28.60    8.00
  -2  -2 -15   21.10    7.40
  -3  -2 -15    6.40    6.90
  -3  -2 -15   12.70    6.60
  -4  -2 -15    1.40    6.50
  -4  -2 -15   12.60    6.60
  -5  -2 -15   -4.70    5.90
  -5  -2 -15   -3.70    5.90
  -6  -2 -15  103.89   13.10
  -6  -2 -15   88.19   11.70
  -7  -2 -15  136.39   15.00
  -7  -2 -15  137.89   14.00
  -8  -2 -15    4.00    7.00
  -8  -2 -15    5.10    7.80
  -9  -2 -15    9.50    7.90
  -9  -2 -15   14.90    8.40
  10  -2 -16   35.40   13.30
   9  -2 -16  132.19   17.30
   8  -2 -16   -6.30    9.50
   7  -2 -16    2.20    9.20
   6  -2 -16   23.90    9.90
   5  -2 -16  144.99   15.40
   4  -2 -16   15.10    8.50
   3  -2 -16   63.99   11.20
   2  -2 -16   30.00    9.00
   1  -2 -16    1.60    6.50
   0  -2 -16  110.29   12.60
  -1  -2 -16  130.79   13.50
  -2  -2 -16    9.70    6.90
  -2  -2 -16   10.30    7.30
  -3  -2 -16    1.40    6.10
  -3  -2 -16    6.70    7.10
  -4  -2 -16   29.20    8.50
  -4  -2 -16   24.80    8.30
  -5  -2 -16   -5.30    6.70
  -5  -2 -16   -3.00    6.80
  -6  -2 -16    5.40    7.70
  -6  -2 -16   -3.20    6.40
  -7  -2 -16   32.30    9.20
  -7  -2 -16   27.50    9.80
  -8  -2 -16    2.50    7.30
  -8  -2 -16   -3.80    7.20
   9  -2 -17    2.70   10.50
   8  -2 -17  -16.60    8.90
   7  -2 -17  -21.90    8.00
   6  -2 -17   90.49   14.00
   5  -2 -17   37.70   10.70
   4  -2 -17   35.50   10.20
   3  -2 -17    5.10    8.10
   2  -2 -17    9.40    8.20
   1  -2 -17    8.80    7.60
   0  -2 -17  123.49   14.00
  -1  -2 -17   34.30    9.30
  -2  -2 -17   21.20    8.40
  -3  -2 -17   -0.60    7.00
  -4  -2 -17   47.80   10.60
  -5  -2 -17   43.20   10.50
  -6  -2 -17   15.30    8.50
  -7  -2 -17   -5.50    7.30
  -7  -2 -17   -3.70    7.30
   7  -2 -18   -0.20    9.70
   6  -2 -18   -1.30    9.00
   5  -2 -18   85.69   13.90
   4  -2 -18   18.80    9.80
   3  -2 -18    4.90    8.10
   2  -2 -18    0.80    7.60
   1  -2 -18   22.80    9.20
   0  -2 -18   10.60    8.10
  -1  -2 -18   69.79   11.90
  -2  -2 -18   24.40    9.10
  -3  -2 -18    6.80    7.90
  -4  -2 -18   -4.60    6.90
  -5  -2 -18   21.80    9.50
  -6  -2 -18   13.60    8.90
   5  -2 -19   49.70   12.30
   4  -2 -19   64.19   13.30
   3  -2 -19    7.60    8.80
   2  -2 -19    4.70    8.60
   1  -2 -19   35.50   10.70
   0  -2 -19   18.00    9.10
  -1  -2 -19  -13.40    6.70
  -2  -2 -19   12.70    8.80
  -3  -2 -19   24.00    9.40
  -4  -2 -19    8.30    7.90
   2  -2 -20   -0.20    8.30
   1  -2 -20   18.80    9.70
   0  -2 -20    3.90    8.90
  -3   3 -19   -1.60    8.50
  -2   3 -19   47.40   11.90
  -1   3 -19    2.90    9.60
  -5   3 -18   -3.20    7.80
  -5   3 -18    3.50    7.30
  -4   3 -18    8.50    8.50
  -3   3 -18   48.80   11.30
  -2   3 -18  -10.80    7.60
  -1   3 -18  102.59   14.20
   0   3 -18   -5.30    8.60
   1   3 -18   47.30   12.30
   2   3 -18   -3.30   10.30
  -7   3 -17   -4.70    7.80
  -7   3 -17   15.00    8.20
  -6   3 -17   69.19   12.70
  -6   3 -17   83.49   12.00
  -5   3 -17    7.10    7.10
  -5   3 -17   -6.00    7.30
  -4   3 -17   -5.00    6.10
  -4   3 -17  -12.80    7.10
  -3   3 -17    8.80    8.40
  -3   3 -17    9.20    7.60
  -2   3 -17    1.60    8.20
  -2   3 -17    4.20    6.70
  -1   3 -17    2.40    8.20
  -1   3 -17   24.30    7.90
   0   3 -17  268.77   19.20
   0   3 -17  290.67   17.90
   1   3 -17  -17.60    8.40
   1   3 -17    1.80    6.70
   2   3 -17   -0.60    6.60
   2   3 -17    0.60    9.70
   3   3 -17  -22.90    9.00
   3   3 -17  -12.90    5.90
   4   3 -17  133.59   13.80
   4   3 -17  133.99   17.00
   5   3 -17  -16.90   10.60
  -8   3 -16   -7.10    7.40
  -8   3 -16    3.10    7.70
  -7   3 -16   -0.30    6.90
  -7   3 -16   -4.10    7.70
  -6   3 -16   -0.90    7.60
  -6   3 -16    5.90    7.60
  -5   3 -16  190.18   15.90
  -5   3 -16  195.38   15.60
  -4   3 -16    0.50    6.30
  -4   3 -16   -6.70    6.60
  -3   3 -16   14.90    8.40
  -3   3 -16   39.50    8.50
  -2   3 -16    6.70    6.50
  -2   3 -16   12.60    8.20
  -1   3 -16   36.70    8.00
  -1   3 -16   28.60    9.50
   0   3 -16  -11.90    5.30
   0   3 -16   -8.10    7.50
   1   3 -16   25.10   10.40
   1   3 -16   38.60    8.30
   2   3 -16   -2.80    8.80
   2   3 -16  -10.80    5.80
   3   3 -16    4.40    7.00
   3   3 -16   12.80   10.40
   4   3 -16   -5.60   10.50
   4   3 -16   -3.30    6.90
   5   3 -16  180.88   15.40
   5   3 -16  159.18   18.00
   6   3 -16   -7.20    7.80
   6   3 -16  -13.30   11.80
   7   3 -16    2.90    8.50
   7   3 -16   -7.50   12.50
  -9   3 -15   -2.70    7.30
  -8   3 -15   11.30    8.40
  -8   3 -15    6.80    7.50
  -7   3 -15    1.50    7.40
  -7   3 -15    2.30    6.80
  -6   3 -15   31.90    9.60
  -6   3 -15   38.90    9.10
  -5   3 -15   -3.80    5.60
  -5   3 -15   -6.00    6.60
  -4   3 -15  161.58   13.50
  -4   3 -15  151.18   14.60
  -3   3 -15    2.70    5.80
  -3   3 -15   19.70    8.30
  -2   3 -15  204.48   14.70
  -2   3 -15  155.38   14.20
  -1   3 -15    0.70    7.40
  -1   3 -15    4.90    5.90
   0   3 -15    5.40    5.60
   0   3 -15    9.00    8.30
   1   3 -15   18.10    9.70
   1   3 -15    9.40    6.20
   2   3 -15   16.50    6.90
   2   3 -15   -0.20    9.50
   3   3 -15    2.40    9.70
   3   3 -15   13.20    7.10
   4   3 -15  108.79   15.50
   4   3 -15  122.69   12.20
   5   3 -15    2.40   10.70
   5   3 -15  -10.50    6.60
   6   3 -15   78.19   14.80
   6   3 -15   80.39   11.70
   7   3 -15   15.40   12.60
   7   3 -15   13.10    9.50
   8   3 -15   18.80   10.70
   8   3 -15   21.60   13.20
   9   3 -15   18.80   12.60
   9   3 -15   24.90   11.60
  10   3 -15   -1.40   10.60
 -10   3 -14    5.00    8.10
  -9   3 -14   36.00   10.10
  -8   3 -14    6.70    7.60
  -8   3 -14    4.40    7.70
  -7   3 -14   11.60    7.00
  -7   3 -14   11.50    7.80
  -6   3 -14   32.90    8.20
  -6   3 -14   27.90    8.40
  -5   3 -14   88.89   10.60
  -5   3 -14   86.89   11.50
  -4   3 -14   45.70    8.20
  -4   3 -14   45.50    9.20
  -3   3 -14   -0.30    5.10
  -3   3 -14    5.80    7.00
  -2   3 -14   -4.80    6.30
  -2   3 -14    6.80    5.30
  -1   3 -14  394.76   19.00
  -1   3 -14  394.66   17.20
   0   3 -14    6.20    5.50
   0   3 -14   -1.10    7.50
   1   3 -14  -12.00    8.10
   1   3 -14    2.50    5.50
   2   3 -14   38.90   10.70
   2   3 -14   35.30    7.40
   3   3 -14   44.50   11.30
   3   3 -14   54.99    9.00
   4   3 -14  -19.70    9.60
   4   3 -14   10.50    7.00
   5   3 -14  152.28   16.40
   5   3 -14  152.28   13.40
   6   3 -14   18.70    8.20
   6   3 -14   -1.80   10.20
   7   3 -14   25.40    9.00
   7   3 -14   30.60   12.40
   8   3 -14    3.80    9.00
   8   3 -14   -4.20   10.30
   9   3 -14  157.18   17.90
   9   3 -14  134.69   16.10
  10   3 -14    4.00   11.00
  10   3 -14   -3.70   10.10
  11   3 -14   10.10   11.30
  11   3 -14  -15.30   10.30
  12   3 -14  -20.00   11.90
 -11   3 -13   11.90    9.00
 -10   3 -13   28.50    9.30
  -9   3 -13    7.70    7.60
  -8   3 -13   15.40    7.20
  -8   3 -13    1.20    6.80
  -7   3 -13   25.80    7.50
  -7   3 -13   18.80    8.00
  -6   3 -13   75.19   10.80
  -6   3 -13   75.39   10.10
  -5   3 -13   22.40    6.80
  -5   3 -13   35.90    8.60
  -4   3 -13   25.70    8.10
  -4   3 -13   22.70    6.70
  -3   3 -13   67.69    9.90
  -3   3 -13   78.79    9.10
  -2   3 -13  249.97   15.30
  -2   3 -13  274.37   14.30
  -1   3 -13   89.49   11.10
  -1   3 -13  103.79    9.90
   0   3 -13  446.46   17.50
   0   3 -13  391.76   19.10
   1   3 -13   12.40    8.40
   1   3 -13   -1.70    4.70
   2   3 -13   32.10   10.30
   2   3 -13   20.60    6.20
   3   3 -13   46.80    7.90
   3   3 -13   43.30   11.20
   4   3 -13  215.38   17.70
   4   3 -13  237.38   15.20
   5   3 -13   62.79   12.00
   5   3 -13   58.79    9.60
   6   3 -13  103.39   14.20
   6   3 -13  125.89   12.80
   7   3 -13   41.60   11.40
   7   3 -13   39.00    9.90
   8   3 -13   11.20    8.80
   8   3 -13    0.90    9.00
   9   3 -13   28.30   11.20
   9   3 -13   52.49   11.90
  10   3 -13  190.38   18.10
  10   3 -13  171.08   18.00
  11   3 -13    3.10   10.00
  11   3 -13  -15.10   10.40
  12   3 -13  -10.20   12.70
  12   3 -13   16.10   11.40
 -12   3 -12   28.00    9.60
 -11   3 -12    5.50    7.40
 -10   3 -12   15.60    8.40
  -9   3 -12   44.80    9.70
  -8   3 -12    2.10    6.40
  -8   3 -12   10.40    7.30
  -7   3 -12  191.78   13.90
  -7   3 -12  179.68   13.60
  -6   3 -12    3.50    5.40
  -6   3 -12   10.50    6.40
  -5   3 -12   29.60    6.90
  -5   3 -12   30.70    7.80
  -4   3 -12   84.99    9.20
  -4   3 -12  108.79   11.10
  -3   3 -12  107.19   11.30
  -3   3 -12  128.29   10.60
  -2   3 -12   24.10    7.60
  -2   3 -12   13.70    5.20
  -1   3 -12  155.38   13.20
  -1   3 -12  174.38   11.80
   0   3 -12    9.10    7.80
   0   3 -12    4.10    4.50
   1   3 -12  289.77   14.40
   1   3 -12  287.47   17.90
   2   3 -12  156.38   14.80
   2   3 -12  156.78   11.80
   3   3 -12    3.70    9.20
   3   3 -12    2.20    5.40
   4   3 -12   17.10    9.60
   4   3 -12   24.40    7.10
   5   3 -12  116.99   11.50
   5   3 -12  114.99   14.00
   6   3 -12   60.99   12.20
   6   3 -12   80.19   11.10
   7   3 -12   28.90    9.90
   7   3 -12   20.70    9.00
   8   3 -12   -7.40    8.00
   8   3 -12   18.20    9.40
   9   3 -12   67.19   12.90
   9   3 -12   81.69   12.40
  10   3 -12   36.20   10.30
  10   3 -12   27.10   11.60
  11   3 -12  121.09   16.90
  11   3 -12  156.38   16.40
  12   3 -12  -18.40   11.90
  12   3 -12   14.80    9.80
  13   3 -12    1.10   13.10
  13   3 -12   35.80   11.70
 -12   3 -11   18.60    8.40
 -11   3 -11   -2.70    6.60
 -10   3 -11    7.00    7.40
  -9   3 -11    2.80    6.50
  -8   3 -11   19.20    7.30
  -7   3 -11    3.20    5.60
  -7   3 -11    8.00    6.50
  -6   3 -11  222.98   13.00
  -6   3 -11  275.47   15.00
  -5   3 -11   21.50    6.00
  -5   3 -11   25.00    6.90
  -4   3 -11  101.99   10.70
  -4   3 -11  131.29   10.40
  -3   3 -11   -4.40    5.60
  -3   3 -11   -0.90    4.00
  -2   3 -11  109.69    9.20
  -2   3 -11  111.59   11.20
  -1   3 -11   32.40    6.00
  -1   3 -11   46.70    8.90
   0   3 -11  520.65   16.90
   0   3 -11  551.54   21.20
   1   3 -11    2.70    4.70
   1   3 -11   13.10    8.90
   2   3 -11   22.20   10.20
   2   3 -11   21.60    5.90
   3   3 -11  175.08   12.50
   3   3 -11  179.28   15.20
   4   3 -11  542.55   19.60
   4   3 -11  489.65   21.90
   5   3 -11    4.60    8.70
   5   3 -11   19.00    7.00
   6   3 -11   61.99   10.50
   6   3 -11   58.49    9.50
   7   3 -11   25.10    8.80
   7   3 -11   42.10    9.50
   8   3 -11    2.20    7.80
   8   3 -11   -2.00    8.40
   9   3 -11    1.10    9.70
   9   3 -11   -2.40    7.50
  10   3 -11   39.30   10.00
  10   3 -11    6.80   11.10
  11   3 -11   -5.40   10.50
  11   3 -11    9.50    8.70
  12   3 -11  121.69   14.60
  12   3 -11   96.69   16.60
  13   3 -11  -25.00   11.40
  13   3 -11   20.40    9.80
 -13   3 -10    0.00    7.30
 -12   3 -10   35.50    9.90
 -11   3 -10  256.27   16.90
 -10   3 -10   16.20    7.90
  -9   3 -10    8.40    6.50
  -8   3 -10   23.40    7.40
  -7   3 -10   19.40    6.30
  -7   3 -10   10.00    6.20
  -6   3 -10   44.20    8.20
  -6   3 -10   36.50    7.00
  -5   3 -10  645.44   21.20
  -5   3 -10  645.24   19.90
  -4   3 -10   32.00    6.00
  -4   3 -10   19.80    6.90
  -3   3 -10   15.10    6.60
  -3   3 -10   12.10    4.70
  -2   3 -10    1.90    4.00
  -2   3 -10    3.00    6.10
  -1   3 -10  172.58   10.80
  -1   3 -10  183.48   13.30
   0   3 -10   30.00    5.50
   0   3 -10   44.50    9.10
   1   3 -10   -2.60    3.90
   1   3 -10   16.40    8.50
   2   3 -10   -0.40    7.50
   2   3 -10    8.10    5.10
   3   3 -10   28.70    6.60
   3   3 -10   23.50    9.20
   4   3 -10   -9.80    8.10
   4   3 -10    2.90    5.90
   5   3 -10  978.80   27.00
   5   3 -10  911.71   27.00
   6   3 -10   32.70    9.00
   6   3 -10   14.10    8.10
   7   3 -10   10.70    7.30
   7   3 -10    7.10    7.80
   8   3 -10  131.99   12.80
   8   3 -10  155.38   14.60
   9   3 -10   -5.60    7.00
   9   3 -10    2.80    9.30
  10   3 -10    4.60   10.10
  10   3 -10   21.20    8.50
  11   3 -10   25.90    8.80
  11   3 -10   36.60   12.40
  12   3 -10   19.20   12.90
  12   3 -10   43.40   10.60
  13   3 -10    9.90   12.90
  13   3 -10   15.10    9.30
  14   3 -10   18.70    9.40
  14   3 -10    5.20   13.50
 -13   3  -9   -3.40    6.90
 -12   3  -9  174.08   16.50
 -11   3  -9   -2.00    6.30
 -10   3  -9  349.27   18.90
  -9   3  -9    2.20    5.90
  -8   3  -9  426.86   18.90
  -7   3  -9  309.37   14.70
  -7   3  -9  334.87   16.40
  -6   3  -9   25.30    6.10
  -6   3  -9   30.20    7.20
  -5   3  -9   46.50    8.00
  -5   3  -9   64.09    7.40
  -4   3  -9  183.48   11.50
  -4   3  -9  182.58   10.70
  -3   3  -9  115.49    8.60
  -3   3  -9  127.59   10.70
  -2   3  -9  348.07   15.20
  -2   3  -9  325.67   12.40
  -1   3  -9    0.60    6.10
  -1   3  -9    0.40    3.40
   0   3  -9  982.20   21.40
   0   3  -9  980.40   25.40
   1   3  -9  205.78   10.40
   1   3  -9  191.78   14.30
   2   3  -9    6.00    7.80
   2   3  -9    0.30    4.10
   3   3  -9   -9.10    7.20
   3   3  -9    8.00    5.10
   4   3  -9   63.99    8.20
   4   3  -9   65.69   10.10
   5   3  -9   68.29    9.20
   5   3  -9   60.29    9.70
   6   3  -9  175.68   14.00
   6   3  -9  172.48   13.50
   7   3  -9    7.20    8.30
   7   3  -9    5.50    7.00
   8   3  -9   86.79   10.70
   8   3  -9   90.49   12.30
   9   3  -9   61.29   11.70
   9   3  -9   69.39   10.00
  10   3  -9   64.69    9.70
  10   3  -9   58.19   12.10
  11   3  -9   -1.30    6.90
  11   3  -9   -2.10   10.20
  12   3  -9   32.30    9.10
  12   3  -9   20.80   12.00
  13   3  -9   -2.00   11.70
  13   3  -9   21.90    9.20
  14   3  -9   44.60   11.50
  14   3  -9   13.70   13.00
 -14   3  -8    3.90    7.70
 -13   3  -8   34.20    9.50
 -12   3  -8   11.10    6.90
 -11   3  -8  461.45   21.10
 -10   3  -8  155.68   14.10
  -9   3  -8    7.20    5.90
  -8   3  -8   10.30    5.60
  -7   3  -8  807.62   24.30
  -6   3  -8   49.80    7.10
  -6   3  -8   34.90    7.10
  -5   3  -8    2.70    4.70
  -5   3  -8   14.30    4.70
  -4   3  -8   35.00    6.70
  -4   3  -8   34.80    5.60
  -3   3  -8  264.37   12.90
  -3   3  -8  261.17   10.80
  -2   3  -8  416.66   12.80
  -2   3  -8  413.46   15.30
  -1   3  -8  426.06   12.60
  -1   3  -8  459.85   16.40
   0   3  -8   73.09    6.10
   0   3  -8   81.39    9.30
   1   3  -8   24.30    4.50
   1   3  -8   16.40    7.20
   2   3  -8  228.08   10.50
   2   3  -8  227.38   13.00
   3   3  -8  326.37   13.70
   3   3  -8  316.17   15.10
   4   3  -8    0.20    6.10
   4   3  -8    4.40    5.40
   5   3  -8  120.49   10.60
   5   3  -8  129.69   10.70
   6   3  -8   66.99    9.90
   6   3  -8   61.99    8.90
   7   3  -8   -2.30    8.20
   7   3  -8    4.40    6.70
   8   3  -8  112.79   11.00
   8   3  -8  105.19   12.30
   9   3  -8  249.08   18.50
   9   3  -8  202.48   14.00
  10   3  -8    5.70    9.50
  10   3  -8   28.00    8.00
  11   3  -8  143.59   13.50
  11   3  -8  127.89   15.40
  12   3  -8   15.30    8.00
  12   3  -8    2.90   10.70
  13   3  -8  127.69   17.30
  13   3  -8  150.88   15.20
  14   3  -8   63.69   11.90
  14   3  -8   50.29   15.00
 -14   3  -7    7.00    7.60
 -13   3  -7   -4.90    6.30
 -12   3  -7   12.70    7.20
 -11   3  -7    2.50    6.30
 -10   3  -7  127.49   12.40
  -9   3  -7    5.30    5.20
  -8   3  -7  114.39   11.10
  -7   3  -7   41.80    7.30
  -6   3  -7  236.38   12.30
  -6   3  -7  219.78   11.90
  -5   3  -7   38.60    6.40
  -5   3  -7   40.50    5.80
  -4   3  -7   29.30    4.90
  -4   3  -7   27.60    5.50
  -3   3  -7   67.09    5.90
  -3   3  -7   56.09    6.80
  -2   3  -7  224.08    8.80
  -2   3  -7  190.08   10.80
  -1   3  -7    3.10    4.70
  -1   3  -7    0.70    2.50
   0   3  -7 3175.38   44.40
   0   3  -7 3139.29   48.90
   1   3  -7  163.68   11.90
   1   3  -7  139.89    8.10
   2   3  -7  100.49    8.20
   2   3  -7   91.29    9.00
   3   3  -7   23.70    6.30
   3   3  -7   38.00    5.80
   4   3  -7  117.49    9.00
   4   3  -7  130.29    9.40
   5   3  -7  281.57   15.00
   5   3  -7  277.77   12.70
   6   3  -7  181.28   12.10
   6   3  -7  209.18   15.60
   7   3  -7   17.10    8.30
   7   3  -7    4.40    6.10
   8   3  -7   21.90    6.70
   8   3  -7   22.40    9.20
   9   3  -7    0.40    8.10
   9   3  -7    3.70    6.00
  10   3  -7  336.77   20.80
  10   3  -7  309.87   16.40
  11   3  -7   79.59   10.40
  11   3  -7  116.69   14.50
  12   3  -7   44.00   11.90
  12   3  -7   60.99   10.30
  13   3  -7   19.20    8.00
  13   3  -7    1.80   11.00
  14   3  -7   25.30    8.90
  14   3  -7   -5.80   11.20
  15   3  -7  -22.10   10.90
  15   3  -7   11.00    8.30
 -14   3  -6   -1.60    6.90
 -13   3  -6   13.60    7.80
 -12   3  -6    6.50    6.70
 -11   3  -6    4.60    6.00
 -10   3  -6   23.50    7.10
  -9   3  -6  108.99   11.20
  -8   3  -6   43.60    7.20
  -7   3  -6  230.78   13.00
  -6   3  -6   35.20    6.30
  -5   3  -6 2073.59   35.50
  -5   3  -6 2089.09   37.20
  -4   3  -6   10.00    3.40
  -4   3  -6   12.60    4.70
  -3   3  -6   22.50    3.80
  -3   3  -6   17.70    4.50
  -2   3  -6   15.40    4.80
  -2   3  -6    5.00    2.70
  -1   3  -6  374.36   10.00
  -1   3  -6  397.16   13.20
   0   3  -6  321.87    9.40
   0   3  -6  330.87   13.20
   1   3  -6 1442.16   27.70
   1   3  -6 1472.85   23.80
   2   3  -6    3.30    3.50
   2   3  -6    4.60    5.00
   3   3  -6    0.70    4.00
   3   3  -6   -4.40    4.50
   4   3  -6   52.99    6.50
   4   3  -6   66.49    7.10
   5   3  -6  585.64   17.00
   5   3  -6  602.84   18.10
   6   3  -6   42.20    7.90
   6   3  -6   33.20    6.60
  -6  -3   6   39.00    2.90
   7   3  -6   11.20    7.40
   7   3  -6    4.20    5.70
   8   3  -6   10.00    6.00
   8   3  -6    2.50    8.10
  -8  -3   6   15.70    5.70
   9   3  -6   16.00    6.30
   9   3  -6   21.40    8.00
  -9  -3   6   17.40    5.70
  10   3  -6    2.10    5.50
  10   3  -6   12.30    8.60
 -10  -3   6    3.50    4.80
  11   3  -6  277.67   19.80
 -11  -3   6  279.87   15.60
  12   3  -6  -10.90    7.50
 -12  -3   6   -4.60    5.80
  13   3  -6   64.49   13.00
 -13  -3   6   68.99   10.80
  14   3  -6   12.80    7.70
  14   3  -6   -3.00   10.80
 -14  -3   6    6.10    7.90
  15   3  -6   93.59   13.60
  15   3  -6  105.29   17.50
 -15  -3   6   97.49   13.80
 -15   3  -5   -0.70    7.30
  15  -3   5    7.60    8.70
 -14   3  -5   32.70    9.30
 -13   3  -5    9.70    7.20
 -12   3  -5  234.08   15.50
 -11   3  -5   39.00    8.60
 -10   3  -5   -0.20    4.90
  -9   3  -5   57.69    8.40
  -8   3  -5   24.70    6.10
  -7   3  -5   92.39    8.80
  -6   3  -5  771.12   20.70
  -5   3  -5   -1.70    3.70
  -4   3  -5  980.10   19.80
  -4   3  -5 1025.80   22.00
  -3   3  -5   38.10    5.30
  -3   3  -5   40.90    4.20
  -2   3  -5 2835.82   39.20
  -2   3  -5 2839.32   42.20
  -1   3  -5   59.09    4.30
  -1   3  -5   48.70    5.90
   0   3  -5  152.28    6.10
   0   3  -5  166.28    9.90
   1   3  -5  633.24   15.90
   1   3  -5  634.34   12.90
   2   3  -5  902.11   19.20
   2   3  -5  909.01   17.20
   3   3  -5  632.44   15.70
   3   3  -5  637.44   15.50
   4   3  -5  313.97   11.50
   4   3  -5  322.67   12.80
   5   3  -5   72.09    6.80
   5   3  -5   52.39    6.90
  -5  -3   5   62.69    3.50
   6   3  -5 1494.15   29.50
   6   3  -5 1468.05   28.70
  -6  -3   5 1440.76   28.40
   7   3  -5   10.00    7.10
  -7  -3   5   15.50    4.90
   8   3  -5   20.80    8.30
  -8  -3   5   34.70    6.30
   9   3  -5   44.00    9.80
  -9  -3   5   40.10    7.20
  10   3  -5   49.10    9.40
 -10  -3   5   41.20    7.80
  11   3  -5   -9.70    7.80
 -11  -3   5   -1.10    5.00
  12   3  -5  120.39   14.40
 -12  -3   5  124.69   12.80
  13   3  -5   45.80   11.90
 -13  -3   5   37.80    9.00
  14   3  -5   98.79   15.40
 -14  -3   5   94.59   12.80
  15   3  -5   59.59   14.30
 -15  -3   5   46.70   11.00
 -15   3  -4    4.80    7.60
  15  -3   4   12.70    9.40
 -14   3  -4    9.00    7.10
  14  -3   4   15.90    8.60
 -13   3  -4    5.70    6.60
 -12   3  -4    5.40    5.70
 -11   3  -4  365.76   18.10
 -10   3  -4   13.70    6.00
  -9   3  -4   28.10    6.40
  -8   3  -4   12.70    5.30
  -7   3  -4   27.80    5.60
  -6   3  -4   25.10    5.00
  -5   3  -4 2229.98   37.10
  -4   3  -4  111.29    7.30
  -3   3  -4    8.70    2.50
  -3   3  -4    9.70    3.30
  -2   3  -4  374.46   11.00
  -2   3  -4  366.76    9.20
  -1   3  -4 4558.04   60.09
  -1   3  -4 4510.25   55.99
   0   3  -4   50.09    3.90
   0   3  -4   43.10    5.70
   1   3  -4  116.49    7.70
   1   3  -4  108.79    5.80
   2   3  -4    0.50    3.60
   2   3  -4    5.20    3.10
   3   3  -4   14.60    3.80
   3   3  -4   11.70    3.90
   4   3  -4  128.19    7.20
   4   3  -4  122.69    8.10
  -4  -3   4  124.39    4.00
   5   3  -4  418.66   13.00
   5   3  -4  436.16   13.70
  -5  -3   4  399.96    6.40
  -5  -3   4  392.46   12.40
   6   3  -4  416.66   14.90
  -6  -3   4  416.36   13.60
   7   3  -4  562.54   18.60
  -7  -3   4  570.64   17.00
   8   3  -4    2.70    6.80
  -8  -3   4    0.80    3.90
   9   3  -4  561.64   21.60
  -9  -3   4  580.84   19.30
  10   3  -4   44.10    9.40
 -10  -3   4   48.30    7.70
  11   3  -4   15.80    8.40
 -11  -3   4    2.90    5.10
  12   3  -4   21.00    9.50
 -12  -3   4   17.30    6.50
  13   3  -4    9.60    9.10
 -13  -3   4    5.10    6.30
  14   3  -4   23.30   10.60
 -14  -3   4   -0.60    6.10
  15   3  -4   36.50   12.70
 -15  -3   4   71.59   11.50
 -15   3  -3    4.40    7.80
  15  -3   3    4.70    9.00
 -14   3  -3    1.70    6.80
  14  -3   3    5.10    7.50
 -13   3  -3   12.70    7.10
  13  -3   3   -0.30    7.50
 -12   3  -3   78.09   10.80
 -11   3  -3    0.40    5.40
 -10   3  -3   86.79    9.90
  -9   3  -3   10.50    5.50
  -8   3  -3   55.79    7.20
  -7   3  -3   -0.90    4.00
  -6   3  -3  204.88   10.20
  -5   3  -3  226.28    9.50
  -4   3  -3 1005.40   20.10
  -3   3  -3   51.29    4.90
  -2   3  -3  230.18    8.50
  -2   3  -3  225.18    6.50
  -1   3  -3  226.28    5.70
  -1   3  -3  232.68    9.50
   0   3  -3 5375.06   67.79
   0   3  -3 5312.77   62.99
   1   3  -3  518.65    9.80
   1   3  -3  503.15   13.00
   2   3  -3   73.19    5.90
   2   3  -3   81.49    6.30
   3   3  -3  202.18    8.10
   3   3  -3  195.48    7.70
  -3  -3   3  204.78    4.70
   4   3  -3  468.25   12.10
  -4  -3   3  461.65    6.90
  -4  -3   3  449.16   12.00
   5   3  -3  164.38    9.10
  -5  -3   3  165.18    8.30
   6   3  -3  119.89    9.50
  -6  -3   3  129.99    8.40
   7   3  -3    3.10    5.30
  -7  -3   3    1.10    3.50
   8   3  -3   -0.60    5.50
  -8  -3   3    0.30    3.80
   9   3  -3   11.20    6.90
  -9  -3   3    7.00    5.30
  10   3  -3  319.57   16.50
 -10  -3   3  347.67   16.00
  11   3  -3   -5.90    6.50
 -11  -3   3    0.40    5.30
  12   3  -3   59.29   11.00
 -12  -3   3   46.60    8.30
  13   3  -3   11.20    8.90
 -13  -3   3   23.40    7.60
  14   3  -3   14.40   10.10
 -14  -3   3    1.00    5.90
  15   3  -3   24.30   11.10
 -15  -3   3   18.70    8.40
 -15   3  -2   14.60    8.20
  15  -3   2   18.50    9.40
 -14   3  -2   -2.30    5.80
  14  -3   2    7.20    8.40
 -13   3  -2   55.89    9.80
  13  -3   2   50.99   10.30
 -12   3  -2   69.89    9.80
  12  -3   2   53.89    9.80
 -11   3  -2  267.77   14.80
 -10   3  -2   -3.50    4.50
  -9   3  -2   39.30    6.70
   9  -3   2   43.60    5.30
  -8   3  -2  186.08   10.60
  -7   3  -2  338.87   12.70
  -6   3  -2  636.94   16.90
  -5   3  -2 1075.19   21.50
  -4   3  -2  517.25   12.90
  -3   3  -2 1177.38   20.30
  -2   3  -2  377.66    9.60
  -1   3  -2   76.09    3.20
  -1   3  -2   82.09    5.90
   0   3  -2  136.49    2.90
   0   3  -2  142.59    6.60
   1   3  -2 4757.42   55.89
   1   3  -2 4765.42   58.69
  -1  -3   2 4766.12   50.99
   2   3  -2  907.31   15.80
   2   3  -2  875.51   14.00
  -2  -3   2  895.81   11.80
   3   3  -2  965.10   16.20
  -3  -3   2  964.10   12.10
  -3  -3   2  971.80   17.50
  -4  -3   2  115.69    3.00
  -4  -3   2  108.49    6.00
  -5  -3   2   77.69    6.30
  -6  -3   2  115.89    7.70
   7   3  -2  185.68   10.60
  -7  -3   2  168.88    9.40
   8   3  -2   88.99    9.20
  -8  -3   2   91.99    8.70
   9   3  -2   90.59    9.90
  -9  -3   2   77.19    8.70
  10   3  -2    0.10    6.40
 -10  -3   2    4.60    5.00
  11   3  -2  809.72   25.90
 -11  -3   2  810.72   24.80
  12   3  -2    5.30    7.10
 -12  -3   2    7.90    6.00
  13   3  -2   21.40    9.00
 -13  -3   2   20.00    7.50
  14   3  -2    6.50    8.40
 -14  -3   2    5.50    6.10
  15   3  -2    6.00    9.80
 -15  -3   2    7.00    7.40
 -15   3  -1   71.79   11.40
  15  -3   1   60.49   12.80
 -14   3  -1   23.50    8.20
  14  -3   1   52.89   11.40
 -13   3  -1   -0.60    5.60
  13  -3   1   -4.30    6.40
 -12   3  -1   36.50    8.00
  12  -3   1   29.50    8.40
 -11   3  -1   10.80    5.50
  11  -3   1   -2.50    6.70
 -10   3  -1   16.20    5.90
  10  -3   1   19.30    7.70
  -9   3  -1   81.89    8.70
   9  -3   1   83.99    6.10
  -8   3  -1  167.48   10.40
   8  -3   1  182.38    7.70
  -7   3  -1   27.60    5.20
   7  -3   1   25.00    3.80
  -6   3  -1  938.31   20.30
   6  -3   1  930.01   15.30
  -5   3  -1   55.99    5.40
  -4   3  -1  352.76    9.90
  -3   3  -1  601.74   12.30
  -2   3  -1 2019.00   28.00
   2  -3   1 2066.09   24.70
  -1   3  -1  591.84   10.80
   1  -3   1  604.44    9.40
   0   3  -1  698.93   11.90
   0  -3   1  731.63   10.10
   1   3  -1   80.89    4.10
  -1  -3   1   84.19    3.10
  -2  -3   1   55.39    4.30
  -2  -3   1   60.89    3.00
  -3  -3   1   10.30    1.50
  -3  -3   1    5.40    2.30
  -4  -3   1 1069.69   13.20
  -4  -3   1 1064.29   19.60
  -5  -3   1   27.70    4.20
  -6  -3   1 2081.19   34.70
  -7  -3   1   66.79    7.00
  -8  -3   1  157.98    9.70
  -9  -3   1    5.60    4.80
 -10  -3   1  243.88   13.20
  11   3  -1   15.40    7.60
 -11  -3   1   10.90    5.70
  12   3  -1  114.69   12.40
 -12  -3   1  126.79   12.70
  13   3  -1   43.30    9.80
 -13  -3   1   28.00    7.80
  14   3  -1   91.09   13.10
 -14  -3   1   76.99   11.40
  15   3  -1    2.30    8.80
 -15  -3   1    6.30    7.10
 -15   3   0   60.99   10.50
  15  -3   0   57.09   12.80
 -14   3   0   23.90    8.50
  14  -3   0   18.50    9.70
 -13   3   0   -0.90    5.70
  13  -3   0    0.10    7.50
 -12   3   0   17.50    6.70
  12  -3   0   14.60    8.50
 -11   3   0  349.87   16.60
  11  -3   0  392.66   19.30
 -10   3   0   -1.00    4.60
  10  -3   0    0.50    6.70
  -9   3   0  114.49    9.60
   9  -3   0  117.09   11.40
  -8   3   0   12.50    4.70
   8  -3   0   -0.80    5.60
   8  -3   0   13.40    3.10
  -7   3   0  139.69    8.60
   7  -3   0  133.29    5.60
   7  -3   0  134.59   10.10
  -6   3   0  106.19    7.10
   6  -3   0  116.39    8.70
   6  -3   0  115.99    5.10
  -5   3   0 2301.47   35.00
   5  -3   0 2345.77   28.20
  -4   3   0 1186.18   20.40
   4  -3   0 1214.48   21.40
   4  -3   0 1200.38   16.20
  -3   3   0 2281.67   31.00
   3  -3   0 2257.77   26.50
   3  -3   0 2225.88   31.70
  -2   3   0   92.19    4.20
   2  -3   0   93.29    3.80
   2  -3   0   73.99    5.00
  -1   3   0   54.59    3.00
   1  -3   0   52.79    3.20
   1  -3   0   55.89    2.80
   0   3   0   -0.80    1.40
   0  -3   0   -1.60    1.00
   0  -3   0   -3.70    1.20
  -1  -3   0   54.79    2.60
  -1  -3   0   55.99    2.50
  -1  -3   0   50.79    2.80
  -2  -3   0   92.19    4.00
  -2  -3   0   87.69    4.20
  -2  -3   0   88.19    3.40
  -3  -3   0 2262.87   25.90
  -4  -3   0 1151.08   20.40
  -5  -3   0 2190.18   34.30
  -6  -3   0  107.39    7.50
  -7  -3   0  130.29    8.90
  -8  -3   0   13.00    4.60
  -9  -3   0  119.39    9.50
 -10  -3   0   -1.60    4.60
 -11  -3   0  364.26   17.00
 -12  -3   0   21.80    7.10
  13   3   0    6.30    6.80
 -13  -3   0    3.60    5.90
  14   3   0   31.30    9.70
 -14  -3   0   18.80    7.50
  15   3   0   73.19   12.60
 -15  -3   0   66.09   11.40
 -15   3   1    3.30    7.00
  15  -3  -1   13.30   10.30
 -14   3   1   87.09   11.30
  14  -3  -1   76.09   13.30
 -13   3   1   25.80    7.60
  13  -3  -1   22.60    9.80
 -12   3   1  114.29   11.50
  12  -3  -1  126.09   13.30
 -11   3   1   10.70    5.80
  11  -3  -1   18.10    8.40
 -10   3   1  257.37   13.30
  10  -3  -1  218.28   15.00
  -9   3   1    1.80    3.90
   9  -3  -1    7.10    7.50
  -8   3   1  154.78    9.60
   8  -3  -1  154.18   12.20
   8  -3  -1  154.88    5.40
  -7   3   1   53.59    5.90
   7  -3  -1   54.39    7.60
   7  -3  -1   56.29    3.90
  -6   3   1 2056.69   33.30
   6  -3  -1 2064.59   25.20
   6  -3  -1 2131.19   35.80
  -5   3   1   30.50    3.90
   5  -3  -1   25.60    5.00
   5  -3  -1   28.40    2.50
  -4   3   1 1061.69   18.20
   4  -3  -1 1060.69   14.40
   4  -3  -1 1087.29   20.10
  -3   3   1    7.80    2.10
   3  -3  -1    6.80    3.30
   3  -3  -1   14.10    2.00
  -2   3   1   50.19    3.00
   2  -3  -1   49.80    3.00
   2  -3  -1   43.90    4.60
  -1   3   1   85.49    2.40
   1  -3  -1   92.19    5.10
   1  -3  -1   89.19    3.30
   0   3   1  726.03    9.40
   0  -3  -1  738.93   10.50
   0  -3  -1  724.13   11.60
  -1  -3  -1  594.54    9.40
  -1  -3  -1  595.74   10.20
  -1  -3  -1  589.64    9.20
  -2  -3  -1 2025.70   27.40
  -2  -3  -1 2039.50   27.90
  -2  -3  -1 2052.19   24.40
  -3  -3  -1  606.54    9.90
  -3  -3  -1  593.84   12.40
  -3  -3  -1  602.54   12.30
  -4  -3  -1  353.06   10.00
  -5  -3  -1   40.80    4.50
  -6  -3  -1  929.81   20.60
  -7  -3  -1   24.30    4.80
  -8  -3  -1  179.28   10.90
  -9  -3  -1   84.59    8.80
 -10  -3  -1    7.70    4.80
 -11  -3  -1    0.90    5.10
 -12  -3  -1   43.40    8.70
 -13  -3  -1   -6.90    5.20
  14   3   1   45.00    9.70
 -14  -3  -1   25.30    8.40
  15   3   1   53.99   11.20
 -15  -3  -1   39.10    9.30
 -15   3   2    2.50    6.90
  15  -3  -2    0.70   10.40
 -14   3   2    9.50    6.90
  14  -3  -2    5.80    9.80
 -13   3   2   14.20    6.70
  13  -3  -2   26.70    9.80
 -12   3   2    3.90    5.80
  12  -3  -2   14.50    9.10
 -11   3   2  833.42   24.30
  11  -3  -2  793.82   27.40
 -10   3   2   -0.40    4.40
  10  -3  -2    0.70    6.90
  -9   3   2   80.69    8.20
   9  -3  -2   83.79   10.60
  -8   3   2  101.89    8.30
   8  -3  -2   87.29    9.90
   8  -3  -2  101.89    3.90
  -7   3   2  191.18    9.20
   7  -3  -2  180.88    4.90
   7  -3  -2  169.08   12.90
  -6   3   2  110.79    6.70
   6  -3  -2  101.29    3.90
  -5   3   2   82.79    5.40
   5  -3  -2   84.79    3.60
   5  -3  -2   72.39    7.10
  -4   3   2  107.09    5.30
   4  -3  -2   90.89    6.90
   4  -3  -2  114.29    3.80
  -3   3   2  987.80   15.30
   3  -3  -2  962.80   13.20
   3  -3  -2  959.10   18.40
  -2   3   2  879.81   12.70
   2  -3  -2  891.61   17.60
   2  -3  -2  891.21   12.50
  -1   3   2 4672.83   54.19
   1  -3  -2 4785.22   60.19
   1  -3  -2 4845.02   51.99
   1  -3  -2 4917.11   54.29
   0  -3  -2  132.59    4.30
   0  -3  -2  143.49    5.60
   0  -3  -2  141.59    2.70
  -1  -3  -2   86.39    4.60
  -1  -3  -2   77.89    3.30
  -2  -3  -2  378.36    7.90
  -2  -3  -2  374.26    8.30
  -2  -3  -2  364.36    9.00
  -3  -3  -2 1184.58   19.70
  -3  -3  -2 1201.18   20.30
  -4  -3  -2  534.45   13.10
  -4  -3  -2  554.04   13.00
  -5  -3  -2 1020.10   20.90
  -5  -3  -2 1040.20   20.60
  -6  -3  -2  642.44   16.90
  -7  -3  -2  329.07   12.70
  -8  -3  -2  169.98   10.20
  -9  -3  -2   43.90    7.10
 -10  -3  -2    1.90    4.90
 -11  -3  -2  213.18   13.90
 -12  -3  -2   55.49    9.20
 -13  -3  -2   55.59    9.90
 -14  -3  -2    7.40    6.90
  15   3   2   18.70    9.30
 -15  -3  -2   24.10    8.80
 -15   3   3   18.00    8.00
  15  -3  -3   -1.60   10.00
 -14   3   3    3.00    6.10
  14  -3  -3    4.10   10.40
 -13   3   3   20.00    7.20
  13  -3  -3   20.60   10.40
 -12   3   3   51.89    8.40
  12  -3  -3   57.29   11.50
 -11   3   3   -1.40    4.70
  11  -3  -3    1.40    8.30
 -10   3   3  316.47   14.30
  10  -3  -3  332.77   19.00
  -9   3   3    7.60    4.30
   9  -3  -3   13.70    8.50
  -8   3   3   -2.30    3.30
   8  -3  -3   -7.90    6.50
  -7   3   3    1.10    3.10
   7  -3  -3   -1.00    1.50
   7  -3  -3   -6.80    5.40
  -6   3   3  107.49    6.60
   6  -3  -3  116.89    3.90
   6  -3  -3   99.39    8.80
  -5   3   3  163.28    7.00
   5  -3  -3  156.08    4.50
   5  -3  -3  171.58   10.30
  -4   3   3  457.25   10.30
   4  -3  -3  465.95   13.80
   4  -3  -3  460.25    8.20
  -3   3   3  193.18    5.70
   3  -3  -3  203.08    5.30
   3  -3  -3  214.28    9.70
  -2   3   3   87.09    3.40
   2  -3  -3   80.99    4.10
   2  -3  -3   81.99    6.40
   1  -3  -3  497.65    9.30
   1  -3  -3  492.75   12.20
   1  -3  -3  525.15    8.20
   0  -3  -3 5324.87   67.79
   0  -3  -3 5485.45   59.59
   0  -3  -3 5434.86   62.39
  -1  -3  -3  225.88    7.80
  -1  -3  -3  232.38    5.70
  -1  -3  -3  235.28    6.70
  -2  -3  -3  250.07    6.90
  -2  -3  -3  246.88    7.90
  -3  -3  -3   54.09    4.30
  -3  -3  -3   43.20    4.20
  -4  -3  -3  991.20   19.80
  -4  -3  -3 1028.50   19.30
  -5  -3  -3  253.77   10.30
  -5  -3  -3  244.98    9.50
  -6  -3  -3  204.98    9.90
  -6  -3  -3  213.38   10.10
  -7  -3  -3    0.40    3.40
  -8  -3  -3   65.19    7.70
  -9  -3  -3    6.90    4.90
 -10  -3  -3   77.49    9.30
 -11  -3  -3   -5.20    4.40
 -12  -3  -3   66.99   10.00
 -13  -3  -3    2.60    5.70
 -14  -3  -3   -0.50    6.00
 -15  -3  -3   -0.10    6.80
 -15   3   4   54.79   10.60
  15  -3  -4   66.89   14.60
 -14   3   4    4.50    6.10
  14  -3  -4   10.60   10.10
 -13   3   4    7.40    5.90
  13  -3  -4    6.70    9.00
 -12   3   4   30.10    7.30
  12  -3  -4   24.40   10.00
 -11   3   4   -5.10    4.50
  11  -3  -4   20.50    9.00
 -10   3   4   33.30    6.70
  10  -3  -4   47.70    9.80
  -9   3   4  535.55   17.40
   9  -3  -4  571.54   23.80
  -8   3   4    2.70    3.90
   8  -3  -4   -7.10    7.00
  -7   3   4  543.25   15.50
   7  -3  -4  582.24   19.90
  -6   3   4  412.16   12.00
   6  -3  -4  418.66   17.20
   6  -3  -4  409.06    7.60
  -5   3   4  397.16   10.70
   5  -3  -4  388.46    7.70
   5  -3  -4  432.76   16.00
  -4   3   4  131.79    5.80
   4  -3  -4  131.59    4.70
   4  -3  -4  123.39    9.30
  -3   3   4   15.70    2.30
   3  -3  -4   13.50    4.80
   3  -3  -4   15.90    2.30
   2  -3  -4    1.40    1.80
   2  -3  -4    2.10    2.10
   2  -3  -4   -1.20    3.60
   1  -3  -4  102.89    7.10
   1  -3  -4   97.39    5.00
   1  -3  -4   97.99    4.50
   0  -3  -4   44.60    4.50
   0  -3  -4   55.89    3.50
  -1  -3  -4 4548.65   59.29
  -1  -3  -4 4496.25   54.99
  -2  -3  -4  362.66    8.90
  -3  -3  -4   12.50    2.80
  -3  -3  -4   10.70    3.10
  -4  -3  -4  102.99    7.30
  -4  -3  -4   95.99    6.10
  -5  -3  -4 2263.07   36.20
  -5  -3  -4 2222.88   37.10
  -6  -3  -4   34.60    5.50
  -6  -3  -4   30.90    5.20
  -7  -3  -4   23.40    5.20
  -8  -3  -4   11.60    5.10
  -9  -3  -4   28.20    6.60
 -10  -3  -4   26.00    6.70
 -11  -3  -4  359.46   17.60
 -12  -3  -4   -1.00    5.20
 -13  -3  -4    3.70    6.20
 -14  -3  -4    6.00    7.00
 -15  -3  -4    7.70    7.00
 -15   3   5   52.19   10.20
  15  -3  -5   58.29   14.50
 -14   3   5  110.69   12.60
  14  -3  -5   94.79   16.00
 -13   3   5   38.80    8.50
  13  -3  -5   21.70   10.70
 -12   3   5  134.39   12.20
  12  -3  -5  114.69   14.60
 -11   3   5    2.50    5.00
  11  -3  -5    7.10    9.60
 -10   3   5   39.50    6.80
  10  -3  -5   35.10   10.40
  -9   3   5   43.60    6.60
   9  -3  -5   66.79   11.70
  -8   3   5   24.00    5.30
   8  -3  -5   23.80    8.80
  -7   3   5   11.60    4.00
   7  -3  -5   21.40    8.40
  -6   3   5 1462.05   26.00
   6  -3  -5 1497.35   32.00
  -5   3   5   74.19    5.50
   5  -3  -5   47.90    7.40
  -4   3   5  335.87    9.30
   4  -3  -5  341.97   13.90
   4  -3  -5  312.97    9.10
   3  -3  -5  625.34   12.10
   3  -3  -5  607.44   16.80
   2  -3  -5  872.41   19.50
   2  -3  -5  927.21   15.10
   1  -3  -5  660.83   12.40
   1  -3  -5  657.33   16.00
   0  -3  -5  130.59    5.30
   0  -3  -5  152.78    8.20
  -1  -3  -5   56.69    5.30
  -1  -3  -5   55.59    4.00
  -2  -3  -5 2908.21   39.60
  -2  -3  -5 2911.71   42.80
  -3  -3  -5   33.70    4.40
  -3  -3  -5   49.40    4.60
  -4  -3  -5  990.60   21.40
  -4  -3  -5  992.00   20.00
  -5  -3  -5   -1.10    3.20
  -5  -3  -5   -1.30    3.00
  -6  -3  -5  743.83   19.90
  -6  -3  -5  748.23   19.30
  -7  -3  -5   85.99    8.50
  -7  -3  -5   91.49    8.50
  -8  -3  -5   32.30    6.20
  -9  -3  -5   58.29    8.30
 -10  -3  -5   -6.30    4.70
 -11  -3  -5   38.80    7.80
 -12  -3  -5  222.98   14.80
 -13  -3  -5   11.60    6.80
 -14  -3  -5   49.99   10.10
 -15  -3  -5    1.30    7.20
 -15   3   6   92.39   12.70
  15  -3  -6   91.29   16.40
 -14   3   6   13.80    8.00
  14  -3  -6   31.40   13.50
 -13   3   6   61.99   10.00
  13  -3  -6   68.59   14.40
 -12   3   6   -1.50    5.20
  12  -3  -6   -6.40    9.80
 -11   3   6  259.57   14.60
  11  -3  -6  265.67   20.60
 -10   3   6   -5.00    4.40
  10  -3  -6   11.30    9.60
  -9   3   6   11.50    5.10
   9  -3  -6   19.60   10.10
  -8   3   6   14.40    4.80
   8  -3  -6   16.50    9.70
  -7   3   6    1.40    3.60
   7  -3  -6   14.10    8.20
  -6   3   6   40.30    5.10
   6  -3  -6   35.60    8.30
   5  -3  -6  568.14   20.10
   5  -3  -6  599.74   14.40
   4  -3  -6   67.79    7.80
   4  -3  -6   70.49    5.90
   3  -3  -6    4.30    3.30
   3  -3  -6   -3.40    4.20
   2  -3  -6    6.80    3.80
   2  -3  -6   12.20    4.30
   1  -3  -6 1482.05   22.90
   1  -3  -6 1465.75   27.20
   0  -3  -6  337.27   11.50
   0  -3  -6  315.27    8.70
  -1  -3  -6  383.16   12.60
  -1  -3  -6  403.66   10.00
  -2  -3  -6    0.80    2.70
  -2  -3  -6    2.30    2.70
  -3  -3  -6   18.80    3.90
  -3  -3  -6   24.20    3.90
  -4  -3  -6   14.20    4.10
  -4  -3  -6   16.30    3.70
  -5  -3  -6 2102.39   36.00
  -5  -3  -6 2118.29   37.90
  -6  -3  -6   33.70    5.60
  -6  -3  -6   29.90    5.60
  -7  -3  -6  203.78   11.60
  -7  -3  -6  208.98   11.70
  -8  -3  -6   55.49    7.90
  -8  -3  -6   49.60    7.30
  -9  -3  -6  105.69   10.40
 -10  -3  -6   45.50    8.20
 -11  -3  -6    1.00    5.10
 -12  -3  -6   24.60    8.10
 -13  -3  -6    3.10    6.70
 -14  -3  -6    5.30    7.10
 -15   3   7   -1.00    7.50
  15  -3  -7   -8.20   12.50
 -14   3   7   18.00    8.90
  14  -3  -7   19.30   13.40
 -13   3   7    3.10    6.60
  13  -3  -7   -7.80   11.30
 -12   3   7   52.09    9.10
  12  -3  -7   50.59   13.50
 -11   3   7   91.29   10.30
  11  -3  -7  109.49   15.10
 -10   3   7  342.27   15.70
  10  -3  -7  314.17   20.00
  -9   3   7   -1.00    4.70
   9  -3  -7   -3.80    8.50
  -8   3   7   35.10    6.00
   8  -3  -7   37.40   10.20
   8  -3  -7   35.60    6.70
   7  -3  -7    3.90    5.00
   7  -3  -7   18.00    8.50
   6  -3  -7  187.28   10.20
   6  -3  -7  174.98   14.10
   5  -3  -7  305.27   17.00
   5  -3  -7  273.87   10.70
   4  -3  -7  124.29    7.80
   4  -3  -7  120.59   10.50
   3  -3  -7   28.10    5.90
   3  -3  -7   36.10    5.20
   2  -3  -7  104.79    8.00
   2  -3  -7  102.29    8.60
   1  -3  -7  148.29    7.70
   1  -3  -7  130.89    9.00
   0  -3  -7 3242.58   49.00
   0  -3  -7 3188.28   43.50
  -1  -3  -7    6.00    3.10
  -1  -3  -7    1.90    3.50
  -2  -3  -7  195.38    8.00
  -2  -3  -7  199.18   10.30
  -3  -3  -7   61.69    6.40
  -3  -3  -7   58.09    5.70
  -4  -3  -7   24.00    4.60
  -4  -3  -7   29.80    5.60
  -5  -3  -7   33.30    5.30
  -5  -3  -7   19.70    5.40
  -6  -3  -7  206.38   11.30
  -6  -3  -7  237.98   12.80
  -7  -3  -7   35.10    6.20
  -7  -3  -7   42.90    7.50
  -8  -3  -7  108.99   10.20
  -8  -3  -7  103.09   10.50
  -9  -3  -7    2.50    4.60
 -10  -3  -7  164.58   12.20
 -11  -3  -7   -2.00    5.60
 -12  -3  -7   11.90    7.00
 -13  -3  -7    5.40    6.90
 -14  -3  -7   14.80    7.60
 -14   3   8   39.50    9.70
  14  -3  -8   41.20   15.30
  14  -3  -8   72.19   11.20
 -13   3   8  141.69   14.00
  13  -3  -8  149.69   13.70
  13  -3  -8  131.59   18.30
 -12   3   8   16.20    7.00
  12  -3  -8   10.90   10.70
  12  -3  -8   24.20    7.20
 -11   3   8  129.09   11.80
  11  -3  -8  133.69   12.00
  11  -3  -8  106.79   15.00
  10  -3  -8   21.70    6.50
  10  -3  -8   20.80   10.40
   9  -3  -8  229.28   12.90
   9  -3  -8  250.97   18.50
   8  -3  -8   95.39    8.90
   8  -3  -8  100.69   12.80
   7  -3  -8    7.00    5.40
   7  -3  -8    0.30    9.10
   6  -3  -8   79.09    7.80
   6  -3  -8   53.09   10.60
   5  -3  -8  127.09    9.30
   5  -3  -8  109.59   11.10
   4  -3  -8    1.70    4.80
   4  -3  -8    5.40    5.90
   3  -3  -8  333.27   14.80
   3  -3  -8  342.47   12.80
   2  -3  -8  233.68   12.30
   2  -3  -8  232.08   10.90
   1  -3  -8   15.00    5.10
   1  -3  -8   24.60    5.10
   0  -3  -8   60.99    6.90
   0  -3  -8   57.69    5.70
  -1  -3  -8  425.56   14.50
  -1  -3  -8  445.46   12.10
  -2  -3  -8  452.45   15.10
  -2  -3  -8  433.16   12.50
  -3  -3  -8  252.07   10.30
  -3  -3  -8  248.58   11.70
  -4  -3  -8   40.00    6.30
  -4  -3  -8   38.60    5.90
  -5  -3  -8   10.70    4.50
  -5  -3  -8   12.50    4.80
  -6  -3  -8   42.80    7.00
  -6  -3  -8   44.10    6.90
  -7  -3  -8  750.12   22.80
  -7  -3  -8  755.22   21.90
  -8  -3  -8    5.70    5.50
  -8  -3  -8   13.80    6.00
  -9  -3  -8   -7.00    4.80
  -9  -3  -8    2.30    5.40
 -10  -3  -8  135.09   12.70
 -11  -3  -8  467.95   21.00
 -12  -3  -8    6.70    7.10
 -13  -3  -8   29.80    8.90
 -14  -3  -8    9.60    7.90
  14  -3  -9   37.20   15.40
  13  -3  -9   17.20   13.70
  12  -3  -9   34.40    8.40
  12  -3  -9   30.80   13.20
  11  -3  -9    6.10    6.10
  11  -3  -9    4.10   10.80
  10  -3  -9   64.99   12.60
  10  -3  -9   74.79    9.50
   9  -3  -9   55.09    8.40
   9  -3  -9   49.60   11.80
   8  -3  -9   80.09   12.60
   8  -3  -9  101.99    9.40
   7  -3  -9   20.40    6.40
   7  -3  -9    6.10    9.10
   6  -3  -9  172.88   11.50
   6  -3  -9  161.18   14.40
   5  -3  -9   75.99    8.10
   5  -3  -9   73.49   10.20
   4  -3  -9   54.39    9.00
   4  -3  -9   65.69    8.00
   3  -3  -9    5.90    5.90
   3  -3  -9    5.10    5.60
   2  -3  -9    1.00    5.70
   2  -3  -9   10.90    5.80
   1  -3  -9  202.98   11.90
   1  -3  -9  207.68   10.30
   0  -3  -9  946.41   23.40
   0  -3  -9  965.50   20.00
  -1  -3  -9    1.00    3.90
  -1  -3  -9    1.60    3.80
  -2  -3  -9  330.27   14.50
  -2  -3  -9  359.06   12.10
  -3  -3  -9  116.59    8.20
  -3  -3  -9  104.79    9.20
  -4  -3  -9  206.48   10.60
  -4  -3  -9  183.78   11.40
  -5  -3  -9   60.39    8.00
  -5  -3  -9   65.99    7.60
  -6  -3  -9   26.90    6.20
  -6  -3  -9   41.60    7.50
  -7  -3  -9  302.67   15.30
  -7  -3  -9  319.37   15.00
  -8  -3  -9  413.36   18.40
  -8  -3  -9  414.16   17.60
  -9  -3  -9   -4.40    5.60
  -9  -3  -9    1.50    5.00
 -10  -3  -9  302.07   17.00
 -11  -3  -9   11.80    7.10
 -12  -3  -9  177.78   16.40
 -13  -3  -9    1.20    7.00
  14  -3 -10    6.70   13.20
  13  -3 -10   -8.70   12.60
  12  -3 -10   22.50   14.00
  11  -3 -10   45.10   13.40
  10  -3 -10   -1.50    9.30
  10  -3 -10   26.80    7.40
   9  -3 -10   12.50    6.20
   9  -3 -10   -8.00    9.40
   8  -3 -10  169.48   12.40
   8  -3 -10  127.99   14.20
   7  -3 -10   -7.70    8.00
   7  -3 -10    3.20    5.60
   6  -3 -10   26.30    7.10
   6  -3 -10   17.50    8.00
   5  -3 -10  898.31   27.80
   5  -3 -10  901.61   23.10
   4  -3 -10    8.60    7.30
   4  -3 -10    8.20    6.80
   3  -3 -10   29.50    7.70
   3  -3 -10   23.40    6.90
   2  -3 -10    8.00    6.30
   2  -3 -10    3.90    5.30
   1  -3 -10    6.50    5.60
   1  -3 -10   -1.10    4.40
   0  -3 -10   29.90    5.80
   0  -3 -10   20.90    6.10
  -1  -3 -10  178.08    9.90
  -1  -3 -10  181.08   11.60
  -2  -3 -10    7.70    4.50
  -2  -3 -10   12.70    5.50
  -3  -3 -10   14.60    5.10
  -3  -3 -10   10.80    5.20
  -4  -3 -10   26.80    5.80
  -4  -3 -10   27.40    6.30
  -5  -3 -10  654.93   19.80
  -5  -3 -10  659.73   21.40
  -6  -3 -10   44.70    7.20
  -6  -3 -10   45.40    8.00
  -7  -3 -10   15.00    6.10
  -7  -3 -10    8.80    5.80
  -8  -3 -10   18.90    6.20
  -8  -3 -10   21.30    7.20
  -9  -3 -10    4.60    5.80
  -9  -3 -10    2.80    6.10
 -10  -3 -10   14.20    7.20
 -11  -3 -10  268.77   17.50
 -12  -3 -10   24.20    8.70
 -13  -3 -10   -0.80    7.00
  13  -3 -11   -2.20   12.90
  12  -3 -11   85.89   16.80
  11  -3 -11    7.40   11.30
  10  -3 -11    9.10   11.10
   9  -3 -11  -13.50    9.20
   8  -3 -11   10.70    6.80
   8  -3 -11    1.30    8.30
   7  -3 -11   32.30    9.50
   7  -3 -11   27.90    8.00
   6  -3 -11   60.29   10.30
   6  -3 -11   56.09    8.90
   5  -3 -11   14.30    7.90
   5  -3 -11   13.80    8.00
   4  -3 -11  499.75   20.20
   4  -3 -11  482.45   18.00
   3  -3 -11  149.69   11.70
   3  -3 -11  159.68   13.30
   2  -3 -11   18.20    6.90
   2  -3 -11   16.00    6.90
   1  -3 -11   -0.80    6.00
   1  -3 -11    2.30    6.00
   0  -3 -11  537.95   16.20
   0  -3 -11  521.55   18.90
  -1  -3 -11   33.50    6.40
  -1  -3 -11   26.20    6.70
  -2  -3 -11  100.89    8.80
  -2  -3 -11  101.89   10.20
  -3  -3 -11    7.60    5.40
  -3  -3 -11    1.00    4.60
  -4  -3 -11  133.39    9.90
  -4  -3 -11  134.99   11.80
  -5  -3 -11   17.70    5.90
  -5  -3 -11   26.10    6.20
  -6  -3 -11  242.48   14.70
  -6  -3 -11  254.37   13.60
  -7  -3 -11    9.50    5.80
  -7  -3 -11    6.70    5.50
  -8  -3 -11   22.80    7.80
  -8  -3 -11   22.70    6.80
  -9  -3 -11    1.00    5.70
  -9  -3 -11    5.10    6.50
 -10  -3 -11   12.40    7.30
 -11  -3 -11   -3.70    6.20
 -12  -3 -11   25.80    9.00
  13  -3 -12    5.10   13.30
  12  -3 -12    5.30   12.60
  11  -3 -12  163.38   18.80
  10  -3 -12   29.30   11.60
   9  -3 -12   46.30   12.40
   8  -3 -12   -4.90    8.80
   7  -3 -12   29.50   10.20
   6  -3 -12   60.69   10.10
   6  -3 -12   65.29   11.30
   5  -3 -12  112.99   12.60
   5  -3 -12  146.79   12.50
   4  -3 -12   19.90    7.90
   4  -3 -12   18.20    7.10
   3  -3 -12    9.40    6.10
   3  -3 -12   10.80    7.40
   2  -3 -12  172.68   12.70
   2  -3 -12  166.58   14.00
   1  -3 -12  281.67   16.00
   1  -3 -12  294.37   13.50
   0  -3 -12   -2.90    5.00
   0  -3 -12    3.40    5.60
  -1  -3 -12  172.98   12.20
  -1  -3 -12  179.18   10.60
  -2  -3 -12   11.70    5.40
  -2  -3 -12    6.40    5.60
  -3  -3 -12  114.09   11.10
  -3  -3 -12  105.09    9.60
  -4  -3 -12   93.79    9.50
  -4  -3 -12   97.89   10.80
  -5  -3 -12   19.00    7.00
  -5  -3 -12   47.30    7.80
  -6  -3 -12    3.30    5.20
  -6  -3 -12    1.90    5.70
  -7  -3 -12  159.88   13.30
  -7  -3 -12  175.58   12.90
  -8  -3 -12    0.20    5.60
  -8  -3 -12    3.10    6.00
  -9  -3 -12   43.00    9.00
  -9  -3 -12   33.60    8.50
 -10  -3 -12    1.00    6.60
 -10  -3 -12   12.20    8.10
 -11  -3 -12   11.90    8.20
 -12  -3 -12   15.70    8.60
  12  -3 -13  -14.10   12.20
  11  -3 -13  -36.30   10.10
  10  -3 -13  194.28   20.20
   9  -3 -13   28.80   12.10
   8  -3 -13    8.00    9.30
   7  -3 -13   42.70   10.40
   6  -3 -13  111.39   13.70
   5  -3 -13   89.59   12.00
   4  -3 -13  217.68   16.60
   3  -3 -13   54.99    9.00
   3  -3 -13   45.90    8.70
   2  -3 -13   18.30    7.20
   2  -3 -13   29.90    8.00
   1  -3 -13   -3.10    5.20
   1  -3 -13    1.00    5.80
   0  -3 -13  411.66   18.00
   0  -3 -13  410.36   15.60
  -1  -3 -13  106.49   11.20
  -1  -3 -13  122.29   10.20
  -2  -3 -13  245.78   13.00
  -2  -3 -13  268.97   15.20
  -3  -3 -13   65.29    9.40
  -3  -3 -13   68.79    8.50
  -4  -3 -13   33.70    8.10
  -4  -3 -13   41.60    7.80
  -5  -3 -13   24.00    7.50
  -5  -3 -13   53.49    8.30
  -6  -3 -13   65.99    9.30
  -6  -3 -13   76.79   11.10
  -7  -3 -13   24.20    7.40
  -7  -3 -13   34.80    8.80
  -8  -3 -13    1.20    6.10
  -8  -3 -13   -1.10    6.50
  -9  -3 -13    4.70    6.20
  -9  -3 -13   -4.70    6.00
 -10  -3 -13   37.50    9.60
 -10  -3 -13   34.90    9.40
 -11  -3 -13    0.90    7.40
  12  -3 -14  -15.40   12.10
  11  -3 -14  -13.00   11.30
  10  -3 -14   -3.60   10.70
   9  -3 -14  140.79   17.30
   8  -3 -14    1.50    9.60
   7  -3 -14   21.10   10.10
   6  -3 -14   14.40    8.90
   5  -3 -14  142.39   14.50
   4  -3 -14   16.30    7.80
   3  -3 -14   54.19    9.80
   2  -3 -14   36.10    8.60
   1  -3 -14    9.60    6.10
   1  -3 -14    0.20    6.10
   0  -3 -14    0.00    6.00
   0  -3 -14    0.70    5.40
  -1  -3 -14  419.86   19.50
  -1  -3 -14  403.16   16.20
  -2  -3 -14   -2.40    5.00
  -2  -3 -14   -1.60    5.60
  -3  -3 -14   -2.80    4.90
  -3  -3 -14   -4.30    5.10
  -4  -3 -14   43.00    8.00
  -4  -3 -14   48.50    9.20
  -5  -3 -14   84.49   11.20
  -5  -3 -14   83.19   10.30
  -6  -3 -14   27.10    8.00
  -6  -3 -14   27.10    7.40
  -7  -3 -14    7.20    6.50
  -7  -3 -14    6.90    6.30
  -8  -3 -14   12.90    7.40
  -8  -3 -14    0.90    7.20
  -9  -3 -14   40.10    9.80
  -9  -3 -14   58.29   10.40
 -10  -3 -14    4.20    7.70
 -10  -3 -14    7.80    7.40
  11  -3 -15   -4.70   11.80
  10  -3 -15   -1.80   11.20
   9  -3 -15    0.90   11.00
   8  -3 -15   23.80   11.00
   7  -3 -15   16.50    9.50
   6  -3 -15   61.09   12.10
   5  -3 -15    3.30    7.60
   4  -3 -15   90.19   12.50
   3  -3 -15    6.90    7.60
   2  -3 -15    3.20    7.30
   1  -3 -15    3.30    6.90
   0  -3 -15   10.40    7.30
  -1  -3 -15    1.90    6.70
  -2  -3 -15  184.68   15.10
  -2  -3 -15  190.28   12.90
  -3  -3 -15   20.40    7.60
  -3  -3 -15    8.50    6.40
  -4  -3 -15  151.28   12.30
  -4  -3 -15  143.09   14.20
  -5  -3 -15   -2.50    5.50
  -5  -3 -15   -5.70    5.90
  -6  -3 -15   33.50    9.40
  -6  -3 -15   37.00    8.50
  -7  -3 -15    9.60    7.00
  -7  -3 -15   -3.20    6.80
  -8  -3 -15   -5.70    6.80
  -8  -3 -15    4.50    7.00
  -9  -3 -15    2.70    7.60
  -9  -3 -15    4.60    7.80
  10  -3 -16   -2.90   11.60
   9  -3 -16   -4.30   10.40
   8  -3 -16   -4.80    9.80
   7  -3 -16   -7.70    8.70
   6  -3 -16   -6.10    8.10
   5  -3 -16  157.68   16.20
   4  -3 -16   -5.70    7.20
   3  -3 -16   14.30    8.50
   2  -3 -16   -5.30    6.60
   1  -3 -16   38.80    9.40
   0  -3 -16    0.10    5.90
  -1  -3 -16   12.80    7.80
  -2  -3 -16   12.30    7.60
  -3  -3 -16   27.80    8.80
  -4  -3 -16   -3.70    6.30
  -5  -3 -16  166.88   16.20
  -5  -3 -16  209.18   15.30
  -6  -3 -16   -1.40    7.40
  -6  -3 -16   -9.00    5.80
  -7  -3 -16   10.20    7.40
  -7  -3 -16    8.10    7.90
  -8  -3 -16    0.70    7.60
  -8  -3 -16   -7.00    6.90
   9  -3 -17   -3.80   10.70
   8  -3 -17    9.20   11.00
   7  -3 -17   -4.80    9.20
   6  -3 -17   19.80   10.40
   5  -3 -17    3.70    8.50
   4  -3 -17  142.19   15.70
   3  -3 -17    2.80    7.00
   2  -3 -17   -5.20    7.10
   1  -3 -17   -3.40    6.90
   0  -3 -17  278.07   18.80
  -1  -3 -17   23.90    8.80
  -2  -3 -17    2.10    6.40
  -3  -3 -17   11.00    7.60
  -4  -3 -17   -5.00    6.00
  -5  -3 -17    4.00    7.30
  -6  -3 -17   81.79   13.10
  -7  -3 -17   -0.60    7.50
   7  -3 -18   -0.10    9.80
   6  -3 -18   -4.20    8.80
   5  -3 -18    0.80    8.80
   4  -3 -18   11.60    9.30
   3  -3 -18   31.70   10.70
   2  -3 -18   -4.30    7.30
   1  -3 -18   76.19   12.50
   0  -3 -18  -10.60    7.10
  -1  -3 -18   99.39   13.70
  -2  -3 -18  -10.90    6.60
  -3  -3 -18   60.79   11.50
  -4  -3 -18    5.40    7.80
  -5  -3 -18    2.90    7.70
  -6  -3 -18   -2.40    7.40
   5  -3 -19    3.70    9.60
   4  -3 -19    7.70    9.50
   3  -3 -19    7.00    9.20
   2  -3 -19   -8.80    7.50
   1  -3 -19   -7.60    7.60
   0  -3 -19  103.39   14.40
  -1  -3 -19    4.90    8.30
  -2  -3 -19   55.99   11.90
  -3  -3 -19    6.70    8.20
  -4  -3 -19   45.60   11.30
  -3   4 -19   -6.80    8.90
  -2   4 -19   35.00   11.00
  -1   4 -19   -2.30    9.20
   0   4 -19  114.29   15.50
   1   4 -19  -12.70    9.10
  -5   4 -18   60.09   12.40
  -4   4 -18   26.60   10.30
  -3   4 -18   28.00   10.50
  -2   4 -18   -1.10    8.40
  -1   4 -18    8.00    9.20
   0   4 -18  -12.30    9.00
   1   4 -18   55.09   13.00
   2   4 -18  -28.50    8.70
   3   4 -18   48.40   13.50
   4   4 -18   22.40   13.60
  -7   4 -17    1.00    8.30
  -6   4 -17   41.50    9.80
  -6   4 -17   53.09   11.60
  -5   4 -17   -2.30    8.30
  -5   4 -17   10.60    8.00
  -4   4 -17   24.10    8.70
  -4   4 -17   35.70   10.40
  -3   4 -17    7.90    8.60
  -2   4 -17    0.90    8.50
  -1   4 -17   13.60    9.20
   0   4 -17   42.20   11.30
   1   4 -17  -15.90    8.40
   2   4 -17   56.19   13.10
   3   4 -17  -11.40    9.70
   4   4 -17   14.50   12.30
   5   4 -17   12.70   13.50
   6   4 -17   21.30   14.90
  -8   4 -16    4.60    8.50
  -7   4 -16   20.00    9.30
  -7   4 -16    7.80    7.80
  -6   4 -16    0.60    7.90
  -6   4 -16   16.00    7.70
  -5   4 -16   -4.40    6.00
  -5   4 -16    0.60    7.50
  -4   4 -16   -4.10    7.30
  -4   4 -16   14.10    6.80
  -3   4 -16    0.50    7.90
  -3   4 -16    3.60    6.50
  -2   4 -16   -2.20    5.70
  -2   4 -16   -5.80    7.10
  -1   4 -16  190.88   13.90
  -1   4 -16  155.18   15.40
   0   4 -16  123.39   11.90
   0   4 -16  110.29   14.30
   1   4 -16   27.30    7.70
   1   4 -16    6.60    9.30
   2   4 -16    2.90    9.90
   2   4 -16    9.80    6.90
   3   4 -16  151.88   13.30
   3   4 -16  159.38   17.30
   4   4 -16   -8.50   10.00
   5   4 -16  217.08   20.40
   6   4 -16    0.40   13.00
   7   4 -16  -13.10   11.40
   8   4 -16   -9.00   12.40
  -9   4 -15   -1.40    7.70
  -8   4 -15   -1.20    7.50
  -7   4 -15   30.70    9.10
  -7   4 -15   56.49   11.30
  -6   4 -15   96.99   11.90
  -6   4 -15  101.49   13.40
  -5   4 -15   79.09   11.70
  -5   4 -15   79.19   10.50
  -4   4 -15    7.10    6.90
  -4   4 -15    4.90    5.80
  -3   4 -15   15.70    6.40
  -3   4 -15    6.30    7.60
  -2   4 -15   12.70    6.40
  -2   4 -15   -4.10    6.70
  -1   4 -15   54.59   10.80
  -1   4 -15   39.10    7.90
   0   4 -15  181.78   15.90
   0   4 -15  184.18   13.20
   1   4 -15    4.20    5.50
   1   4 -15   11.80    9.40
   2   4 -15  -11.40    9.50
   2   4 -15   12.90    6.80
   3   4 -15   -1.00    6.30
   3   4 -15   -0.30   10.10
   4   4 -15  123.99   12.50
   4   4 -15  110.09   15.70
   5   4 -15   -7.60    6.60
   5   4 -15  -10.00   10.30
   6   4 -15  130.79   13.60
   6   4 -15  136.49   17.30
   7   4 -15   10.70    9.20
   7   4 -15   18.70   12.50
   8   4 -15    5.30   12.00
   9   4 -15   57.29   15.00
  10   4 -15  211.28   21.40
 -10   4 -14    7.80    8.50
  -9   4 -14   55.79   11.60
  -8   4 -14   27.20    8.70
  -7   4 -14    7.80    6.90
  -7   4 -14   17.70    8.30
  -6   4 -14   91.49   12.30
  -6   4 -14  104.29   11.50
  -5   4 -14  150.58   14.40
  -5   4 -14  144.99   12.80
  -4   4 -14   34.30    8.40
  -4   4 -14   40.50    7.80
  -3   4 -14    0.90    5.20
  -3   4 -14   -2.40    6.80
  -2   4 -14    0.30    4.70
  -2   4 -14   -6.80    6.60
  -1   4 -14   14.70    5.90
  -1   4 -14   33.70    9.20
   0   4 -14   -7.50    4.70
   0   4 -14  -15.60    7.00
   1   4 -14   25.20    6.40
   1   4 -14   34.60   10.30
   2   4 -14   12.30    6.20
   2   4 -14    4.30    9.30
   3   4 -14  224.28   14.30
   3   4 -14  217.18   18.20
   4   4 -14  125.99   12.10
   4   4 -14  122.29   15.50
   5   4 -14   83.79   14.60
   5   4 -14   98.59   11.20
   6   4 -14    2.20   11.00
   6   4 -14   -6.00    6.50
   7   4 -14   18.00   11.40
   7   4 -14   11.60    8.60
   8   4 -14   -9.70    8.60
   8   4 -14   23.10   11.60
   9   4 -14   -0.90   10.60
   9   4 -14  -10.40    9.60
  10   4 -14   20.80   12.20
  10   4 -14    3.00   11.30
  11   4 -14  129.99   17.30
 -11   4 -13   18.20    9.00
 -10   4 -13   18.50    9.00
  -9   4 -13    3.20    7.30
  -8   4 -13   19.20    8.20
  -7   4 -13    1.00    6.70
  -7   4 -13    0.90    6.10
  -6   4 -13  118.79   11.70
  -6   4 -13  122.59   13.10
  -5   4 -13   45.60    8.00
  -5   4 -13   37.60    8.60
  -4   4 -13   24.10    6.60
  -4   4 -13   23.80    7.90
  -3   4 -13  -11.70    4.90
  -3   4 -13    4.20    5.10
  -2   4 -13   14.50    7.70
  -2   4 -13   14.40    5.70
  -1   4 -13   37.60    9.20
  -1   4 -13   28.80    6.20
   0   4 -13   13.20    8.40
   0   4 -13   13.20    5.50
   1   4 -13    4.60    5.10
   1   4 -13   -3.10    8.20
   2   4 -13   27.60    6.50
   2   4 -13   23.90   10.20
   3   4 -13    1.50    5.50
   3   4 -13  -10.10    8.90
   4   4 -13  243.48   15.40
   4   4 -13  209.08   17.90
   5   4 -13  154.78   16.10
   5   4 -13  168.18   13.60
   6   4 -13   11.60   10.20
   6   4 -13   10.70    7.70
   7   4 -13   -2.60    7.20
   7   4 -13    8.70   10.10
   8   4 -13    9.40    8.50
   8   4 -13   11.00   10.10
   9   4 -13    2.80    9.20
   9   4 -13   16.00   10.20
  10   4 -13    5.80   10.30
  10   4 -13  -15.00    9.40
  11   4 -13  -23.90   10.90
  11   4 -13   10.10   10.40
  12   4 -13  101.79   17.70
  12   4 -13   75.59   14.30
 -12   4 -12   -2.80    7.30
 -11   4 -12   88.09   13.50
 -10   4 -12   69.79   12.00
  -9   4 -12   -2.20    6.00
  -8   4 -12    5.80    6.90
  -7   4 -12    6.40    5.90
  -7   4 -12    7.50    6.50
  -6   4 -12    0.00    6.30
  -6   4 -12   -3.20    4.70
  -5   4 -12   34.00    8.00
  -5   4 -12   30.50    6.90
  -4   4 -12   32.70    6.90
  -4   4 -12   34.50    8.40
  -3   4 -12  153.98   12.20
  -3   4 -12  155.98   10.90
  -2   4 -12   59.69    7.40
  -2   4 -12   44.70    9.10
  -1   4 -12  195.88   14.70
  -1   4 -12  214.78   11.80
   0   4 -12   69.19   11.10
   0   4 -12   64.39    7.60
   1   4 -12   56.29   11.30
   1   4 -12   58.29    7.60
   2   4 -12   23.00   10.20
   2   4 -12   18.60    6.00
   3   4 -12    0.10    5.10
   3   4 -12   -1.90    9.10
   4   4 -12  121.89   14.20
   4   4 -12  108.09   10.50
   5   4 -12  331.87   16.70
   5   4 -12  298.37   19.40
   6   4 -12   67.89   10.20
   6   4 -12   70.89   12.10
   7   4 -12   10.50    7.80
   7   4 -12    7.70    9.50
   8   4 -12    7.10    9.10
   8   4 -12   -3.70    8.80
   9   4 -12   68.39   12.40
   9   4 -12   72.79   12.10
  10   4 -12    1.70   10.00
  10   4 -12   -4.00    8.90
  11   4 -12    9.90    9.80
  11   4 -12  -22.10   10.40
  12   4 -12   13.00   10.00
  12   4 -12   -7.20   12.70
  13   4 -12   37.90   11.70
  13   4 -12    4.20   13.20
 -11   4 -11    7.70    7.50
 -10   4 -11   37.90    9.90
  -9   4 -11   47.60    9.80
  -8   4 -11   88.39   11.20
  -7   4 -11   -1.20    5.80
  -7   4 -11   -1.30    5.30
  -6   4 -11   31.50    6.90
  -6   4 -11   29.50    7.90
  -5   4 -11   27.30    6.10
  -5   4 -11   18.00    7.10
  -4   4 -11  128.39   10.20
  -4   4 -11  130.29   12.00
  -3   4 -11    3.10    4.30
  -3   4 -11    1.70    6.10
  -2   4 -11    1.80    4.30
  -2   4 -11    6.20    6.40
  -1   4 -11   95.99    8.30
  -1   4 -11   92.69   11.40
   0   4 -11  832.62   21.10
   0   4 -11  830.02   26.10
   1   4 -11  113.09   13.00
   1   4 -11  105.99    8.80
   2   4 -11  239.78   18.40
   2   4 -11  202.78   12.50
   3   4 -11   -2.70    5.20
   3   4 -11   -0.10    8.60
   4   4 -11   27.70   10.40
   4   4 -11   17.20    6.40
   5   4 -11  288.97   18.50
   5   4 -11  266.57   16.40
   6   4 -11  163.58   14.90
   6   4 -11  172.68   14.60
   7   4 -11   -9.10    6.90
   7   4 -11    6.40    7.40
   8   4 -11   50.49   11.00
   8   4 -11   50.29   10.80
   9   4 -11   64.09   11.30
   9   4 -11   35.50   11.40
  10   4 -11  256.27   20.00
  10   4 -11  262.17   17.90
  11   4 -11   56.59   13.90
  11   4 -11   69.49   12.30
  12   4 -11   54.39   12.10
  12   4 -11   21.60   13.10
  13   4 -11   34.20   11.10
  13   4 -11   -5.90   12.90
 -13   4 -10    3.00    7.60
 -12   4 -10    0.30    7.00
 -11   4 -10   49.70   10.30
 -10   4 -10   72.69   11.20
  -9   4 -10   51.09    9.80
  -8   4 -10    4.50    5.60
  -7   4 -10  218.88   14.00
  -7   4 -10  227.48   13.90
  -6   4 -10    2.70    5.30
  -6   4 -10   -1.70    4.30
  -5   4 -10    0.00    4.20
  -5   4 -10   -1.10    5.60
  -4   4 -10   60.29    8.60
  -4   4 -10   62.89    7.30
  -3   4 -10  474.05   15.50
  -3   4 -10  469.45   17.90
  -2   4 -10  743.83   22.50
  -2   4 -10  772.92   19.30
  -1   4 -10  332.87   12.50
  -1   4 -10  332.97   16.00
   0   4 -10  321.87   16.60
   0   4 -10  373.86   13.00
   1   4 -10  245.98   11.80
   1   4 -10  253.97   17.30
   2   4 -10   15.30    5.20
   2   4 -10   15.00    9.60
   3   4 -10  200.98   12.70
   3   4 -10  212.68   16.90
   4   4 -10  149.39   12.40
   4   4 -10  159.58   14.60
   5   4 -10   57.19    9.00
   5   4 -10   48.30   10.40
   6   4 -10  126.09   11.90
   6   4 -10  123.39   12.60
   7   4 -10   76.39   10.80
   7   4 -10   58.29   10.00
   8   4 -10    5.20    8.30
   8   4 -10    7.80    6.80
   9   4 -10   20.90    8.20
   9   4 -10   29.10   10.60
  10   4 -10   25.90   11.30
  10   4 -10   30.50    9.10
  11   4 -10  115.79   13.50
  11   4 -10  114.19   15.50
  12   4 -10   69.59   12.00
  12   4 -10   60.09   14.40
  13   4 -10   90.49   13.20
  13   4 -10   73.89   16.00
  14   4 -10    7.80    9.10
  14   4 -10   -9.60   13.30
 -13   4  -9    7.10    7.80
 -12   4  -9   65.09   11.30
 -11   4  -9    2.80    6.00
 -10   4  -9   19.80    7.80
  -9   4  -9   -2.40    5.30
  -8   4  -9   26.40    7.60
  -7   4  -9  170.28   12.40
  -6   4  -9  529.85   19.30
  -6   4  -9  498.25   17.50
  -5   4  -9   -5.50    4.90
  -5   4  -9    7.90    4.50
  -4   4  -9   14.30    4.70
  -4   4  -9   17.60    6.00
  -3   4  -9    4.10    5.30
  -3   4  -9    4.30    3.80
  -2   4  -9  294.27   11.70
  -2   4  -9  301.17   14.40
  -1   4  -9   93.69    7.80
  -1   4  -9   85.39    9.70
   0   4  -9 1400.76   25.90
   0   4  -9 1376.96   31.60
   1   4  -9  298.17   12.00
   1   4  -9  274.87   15.30
   2   4  -9    4.80    4.40
   2   4  -9   -5.50    7.80
   3   4  -9    4.90    8.10
   3   4  -9    3.50    4.70
   4   4  -9  533.85   19.70
   4   4  -9  555.54   18.60
   5   4  -9   68.99    9.20
   5   4  -9   40.90    9.30
   6   4  -9   -8.60    7.30
   6   4  -9    5.30    8.00
   7   4  -9    3.00    6.90
   7   4  -9   -7.00    7.30
   8   4  -9   12.00    9.00
   8   4  -9   23.00    7.40
   9   4  -9   19.00    8.00
   9   4  -9   16.40    9.50
  10   4  -9  366.76   18.80
  10   4  -9  332.47   23.20
  11   4  -9   24.30   11.20
  11   4  -9   20.20    8.40
  12   4  -9   21.80    8.90
  12   4  -9    4.60   11.10
  13   4  -9    3.80   12.10
  13   4  -9    1.80    8.10
  14   4  -9   30.50   10.40
  14   4  -9   11.60   13.20
 -14   4  -8   18.80    8.90
 -13   4  -8   28.60    9.50
 -12   4  -8   45.00    9.90
 -11   4  -8  123.89   13.20
 -10   4  -8   -5.90    5.60
  -9   4  -8    9.30    5.70
  -8   4  -8   45.90    8.60
  -7   4  -8   -1.00    4.70
  -6   4  -8   -4.60    4.10
  -6   4  -8    5.80    5.70
  -5   4  -8  581.74   19.20
  -5   4  -8  580.14   17.10
  -4   4  -8    6.50    3.90
  -4   4  -8    9.90    5.70
  -3   4  -8  228.18   12.60
  -3   4  -8  247.78   10.30
  -2   4  -8   87.49    7.10
  -2   4  -8   84.99    9.10
  -1   4  -8   32.90    4.40
  -1   4  -8   36.00    7.20
   0   4  -8   81.49    9.10
   0   4  -8   53.59    5.30
   1   4  -8  998.90   26.00
   1   4  -8 1051.79   20.70
   2   4  -8   61.99    6.20
   2   4  -8   49.99    8.80
   3   4  -8   19.60    7.10
   3   4  -8   32.10    5.70
   4   4  -8    7.10    5.70
   4   4  -8   12.20    7.30
   5   4  -8  909.01   23.80
   5   4  -8  892.81   24.10
   6   4  -8  102.49   10.50
   6   4  -8  123.99   11.80
   7   4  -8  257.07   15.20
   7   4  -8  245.88   17.50
   8   4  -8   92.89   10.20
   8   4  -8  111.59   12.10
   9   4  -8   -0.60    6.30
   9   4  -8    6.20    9.00
  10   4  -8    2.10    9.10
  10   4  -8   -6.20    6.40
  11   4  -8   59.99   10.50
  11   4  -8   83.59   13.40
  12   4  -8   63.29   13.70
  12   4  -8   74.89   11.40
  13   4  -8   61.49   11.60
  13   4  -8   48.00   14.30
  14   4  -8  -10.00   11.70
  14   4  -8    8.00    8.30
 -14   4  -7   24.60    9.50
 -13   4  -7   44.30   10.30
 -12   4  -7  214.18   15.40
 -11   4  -7   40.70    9.00
 -10   4  -7  188.58   13.60
  -9   4  -7   14.50    6.60
  -8   4  -7  574.64   20.60
  -7   4  -7  301.47   15.00
  -6   4  -7  255.87   13.40
  -5   4  -7  235.98   11.00
  -5   4  -7  211.38   11.70
  -4   4  -7   11.90    5.60
  -4   4  -7   23.10    4.50
  -3   4  -7   26.60    4.20
  -3   4  -7   30.30    5.80
  -2   4  -7  330.37   13.60
  -2   4  -7  323.87   10.30
  -1   4  -7  411.56   15.50
  -1   4  -7  414.56   11.00
   0   4  -7  266.97   14.00
   0   4  -7  284.67    9.30
   1   4  -7  102.39    6.90
   1   4  -7   91.49    9.50
   2   4  -7   66.79    8.30
   2   4  -7   56.49    5.50
   3   4  -7   18.10    5.00
   3   4  -7    7.20    6.00
   4   4  -7  123.49   10.00
   4   4  -7  111.29    8.80
   5   4  -7   48.70    7.50
   5   4  -7   48.60    8.10
   6   4  -7  873.91   22.90
   6   4  -7  914.21   24.50
  -6  -4   7  864.31   13.90
   7   4  -7   43.50    7.90
   7   4  -7   33.30    9.10
   8   4  -7  278.97   18.20
   8   4  -7  297.57   15.50
   9   4  -7    7.50    6.40
   9   4  -7    3.00    8.30
  10   4  -7    3.60    8.90
  10   4  -7   16.90    7.20
  11   4  -7    3.40    6.60
  11   4  -7   -5.70    8.90
  12   4  -7   41.00   11.80
  12   4  -7   33.70    8.90
  13   4  -7   28.40    9.30
  13   4  -7   38.50   12.30
  14   4  -7   18.60    8.80
  14   4  -7   13.80   12.20
  15   4  -7   29.00   14.10
  15   4  -7   45.10   11.00
 -14   4  -6    9.70    8.20
 -13   4  -6   71.59   11.60
 -12   4  -6   15.40    6.80
 -11   4  -6  130.39   13.10
 -10   4  -6    1.60    5.10
  -9   4  -6  189.08   12.70
  -8   4  -6  226.58   13.00
  -7   4  -6  362.16   15.70
  -6   4  -6   32.90    6.30
  -5   4  -6  444.16   14.10
  -5   4  -6  403.96   15.10
  -4   4  -6  279.87   11.80
  -4   4  -6  284.37   10.40
  -3   4  -6   10.40    3.10
  -3   4  -6   17.90    4.70
  -2   4  -6  707.03   18.10
  -2   4  -6  724.63   14.90
  -1   4  -6  903.61   16.50
  -1   4  -6  920.51   21.20
   0   4  -6  438.56   10.30
   0   4  -6  420.86   15.40
   1   4  -6  348.77    9.60
   1   4  -6  333.87   13.30
   2   4  -6   26.00    4.20
   2   4  -6   29.00    5.90
   3   4  -6  433.36   13.40
   3   4  -6  435.86   14.70
   4   4  -6  108.09    8.60
   4   4  -6  110.99    8.20
   5   4  -6  688.43   18.90
   5   4  -6  691.53   18.90
  -5  -4   6  680.23   11.60
   6   4  -6   18.30    7.00
   6   4  -6   18.40    6.30
  -6  -4   6   21.90    2.70
   7   4  -6  242.48   15.70
   7   4  -6  238.58   12.90
   8   4  -6    4.80    8.00
   8   4  -6   20.70    7.30
   9   4  -6  361.46   19.00
   9   4  -6  341.87   15.80
  -9  -4   6  345.97   15.60
  10   4  -6    5.10    6.50
  10   4  -6    9.30    8.50
 -10  -4   6    5.00    5.80
  11   4  -6  131.69   14.30
  11   4  -6  133.29   13.30
 -11  -4   6  145.99   13.30
  12   4  -6    6.00    9.10
  12   4  -6   -1.80    6.50
 -12  -4   6    0.20    6.50
  13   4  -6   33.60    9.30
  13   4  -6   40.50   11.00
 -13  -4   6   33.50    9.10
  14   4  -6   27.00    9.60
  14   4  -6   41.50   13.10
 -14  -4   6   22.90    9.00
  15   4  -6    8.40   12.50
  15   4  -6   26.10    9.80
 -15  -4   6   10.50    8.70
 -15   4  -5   12.00    8.80
  15  -4   5   14.60    9.00
 -14   4  -5    6.90    7.70
  14  -4   5   11.60    8.40
 -13   4  -5    9.80    6.80
 -12   4  -5    5.40    6.70
 -11   4  -5  170.08   13.50
 -10   4  -5  580.64   21.40
  -9   4  -5   68.49    9.00
  -8   4  -5  136.19   10.40
  -7   4  -5   55.79    7.60
  -6   4  -5  822.92   21.50
  -5   4  -5  424.76   14.60
  -4   4  -5  220.88    9.10
  -4   4  -5  234.58   10.40
  -3   4  -5    4.10    3.60
  -3   4  -5    0.00    2.30
  -2   4  -5  132.09    8.60
  -2   4  -5  133.29    6.20
  -1   4  -5 1143.49   18.30
  -1   4  -5 1163.48   23.20
   0   4  -5  802.92   19.40
   0   4  -5  800.92   13.80
   1   4  -5  796.62   14.30
   1   4  -5  830.02   19.40
   2   4  -5    4.90    2.90
   2   4  -5   -2.40    3.80
   3   4  -5   79.79    6.10
   3   4  -5   73.89    6.70
   4   4  -5  209.48    9.80
   4   4  -5  211.28   11.00
  -4  -4   5  208.78    6.10
   5   4  -5   54.09    6.40
   5   4  -5   52.99    6.80
  -5  -4   5   64.69    3.90
   6   4  -5  636.04   18.30
   6   4  -5  635.84   18.70
  -6  -4   5  633.64    9.30
   7   4  -5   73.39    8.70
   7   4  -5   53.79    8.40
  -7  -4   5   68.29    7.80
   8   4  -5    6.70    7.40
  -8  -4   5    0.50    4.80
   9   4  -5  141.39   12.70
  -9  -4   5  142.39   10.90
  10   4  -5  659.93   23.90
 -10  -4   5  636.04   22.00
  11   4  -5  180.08   15.20
 -11  -4   5  162.98   13.10
  12   4  -5   37.40   10.70
 -12  -4   5   42.80    8.40
  13   4  -5   29.50   10.70
 -13  -4   5   27.50    8.40
  14   4  -5   31.10   12.20
 -14  -4   5   70.79   11.60
  15   4  -5    1.70   10.90
 -15  -4   5   -2.00    7.50
 -15   4  -4   69.89   12.30
  15  -4   4   82.79   13.10
 -14   4  -4   48.70   10.10
  14  -4   4   35.00   10.10
 -13   4  -4   39.70    9.30
 -12   4  -4    5.10    6.20
 -11   4  -4    3.70    5.90
 -10   4  -4   37.00    7.70
  -9   4  -4  267.37   14.20
  -8   4  -4   60.99    7.80
  -7   4  -4  707.33   20.30
  -6   4  -4    6.40    4.00
  -5   4  -4  602.54   16.70
  -4   4  -4  117.49    7.90
  -3   4  -4   34.00    3.80
  -3   4  -4   35.10    4.90
  -2   4  -4  107.79    5.10
  -2   4  -4  116.59    7.00
  -1   4  -4   14.10    2.20
  -1   4  -4   27.00    5.20
   0   4  -4  505.05   14.70
   0   4  -4  493.95    8.90
   1   4  -4 2506.25   32.60
   1   4  -4 2536.25   37.80
   2   4  -4   -1.10    3.30
   2   4  -4   -0.10    2.90
   3   4  -4    9.60    3.60
   3   4  -4    0.20    3.30
  -3  -4   4    0.50    1.80
   4   4  -4  103.69    7.70
   4   4  -4  108.09    8.40
  -4  -4   4  115.89    4.20
   5   4  -4  665.13   16.50
   5   4  -4  674.63   17.00
  -5  -4   4  663.93    9.80
  -5  -4   4  672.23   16.90
   6   4  -4  178.98   11.00
  -6  -4   4  180.78   10.20
   7   4  -4  132.09   10.20
  -7  -4   4  154.38   10.40
   8   4  -4    8.90    7.10
  -8  -4   4   19.00    5.40
   9   4  -4  294.87   17.00
  -9  -4   4  304.57   14.40
  10   4  -4  144.79   13.00
 -10  -4   4  147.49   11.80
  11   4  -4  196.38   16.40
 -11  -4   4  209.18   13.90
  12   4  -4    4.20    8.30
 -12  -4   4   16.30    6.60
  13   4  -4   31.60   10.40
 -13  -4   4   27.50    7.70
  14   4  -4    7.40   10.00
 -14  -4   4   -0.10    7.20
  15   4  -4   43.80   12.70
 -15  -4   4   40.70   10.30
 -15   4  -3    6.20    6.90
  15  -4   3    0.80    8.80
 -14   4  -3   80.29   12.00
  14  -4   3   74.69   12.30
 -13   4  -3    0.30    5.50
  13  -4   3    4.70    7.60
 -12   4  -3  329.37   17.20
  12  -4   3  314.77   17.70
 -11   4  -3   13.80    6.60
 -10   4  -3   22.90    6.60
  10  -4   3   20.70    4.80
  -9   4  -3    3.30    4.60
   9  -4   3   -2.40    4.30
  -8   4  -3  304.47   13.60
  -7   4  -3   44.20    6.50
  -6   4  -3 1238.88   25.90
  -5   4  -3  116.19    7.40
  -4   4  -3   17.20    3.70
  -3   4  -3  273.47    9.30
  -2   4  -3   14.90    3.90
  -1   4  -3  291.27    6.30
   0   4  -3 1026.60   13.80
   0   4  -3 1057.69   20.10
   1   4  -3  142.89    4.90
   1   4  -3  126.39    7.80
   2   4  -3  427.86    9.40
   2   4  -3  422.26   11.60
  -2  -4   3  435.86    8.00
   3   4  -3   83.79    6.00
   3   4  -3   87.99    6.10
  -3  -4   3   85.59    3.80
   4   4  -3  813.72   16.10
   4   4  -3  855.51   17.90
  -4  -4   3  828.72   17.50
  -4  -4   3  806.12   11.50
   5   4  -3   31.80    4.90
  -5  -4   3   42.80    2.60
  -5  -4   3   46.40    5.20
   6   4  -3  345.57   12.70
  -6  -4   3  348.97   12.40
   7   4  -3    7.50    5.40
  -7  -4   3    7.60    4.10
   8   4  -3   79.59    8.90
  -8  -4   3   96.09    9.10
   9   4  -3    6.80    6.40
  -9  -4   3    5.70    5.20
  10   4  -3   35.20    8.00
 -10  -4   3   21.00    6.60
  11   4  -3  111.09   12.10
 -11  -4   3   88.39   10.20
  12   4  -3   64.29   10.40
 -12  -4   3   66.79    9.90
  13   4  -3   -0.70    7.50
 -13  -4   3   -0.60    5.90
  14   4  -3   34.70   10.70
 -14  -4   3   14.70    7.50
  15   4  -3   42.20   12.20
 -15  -4   3   39.40    9.60
 -15   4  -2   34.80    9.70
  15  -4   2   39.30   11.90
 -14   4  -2   11.10    7.20
  14  -4   2   11.40    9.10
 -13   4  -2    2.40    5.80
  13  -4   2   10.80    8.10
 -12   4  -2   47.70    8.60
  12  -4   2   40.50    9.50
 -11   4  -2  384.96   17.70
  11  -4   2  374.96   19.00
 -10   4  -2    0.20    5.00
  -9   4  -2   20.00    5.80
   9  -4   2   20.90    4.80
  -8   4  -2   12.70    5.10
   8  -4   2   12.80    4.20
  -7   4  -2  325.67   12.90
   7  -4   2  338.07   10.10
  -6   4  -2   30.00    4.80
  -5   4  -2  382.96   12.10
  -4   4  -2  675.33   15.40
  -3   4  -2    1.60    2.70
  -2   4  -2  188.88    7.70
  -1   4  -2  963.10   18.00
   0   4  -2  887.61   17.00
   0  -4   2  891.31   13.40
   1   4  -2  225.78    8.90
   1   4  -2  211.38    5.00
  -1  -4   2  222.68    5.80
   2   4  -2    2.20    3.20
   2   4  -2    1.10    2.20
  -2  -4   2    5.70    1.90
   3   4  -2  229.68    8.20
  -3  -4   2  247.78    8.10
  -3  -4   2  230.98    5.30
  -4  -4   2  677.23    9.70
  -4  -4   2  670.33   15.10
  -5  -4   2 1196.98   14.70
  -5  -4   2 1191.18   23.00
  -6  -4   2  458.45   14.00
  -7  -4   2  159.18    9.70
  -8  -4   2   30.20    5.60
   9   4  -2  137.99   11.60
  -9  -4   2  152.98   10.50
  10   4  -2    7.90    6.70
 -10  -4   2    9.30    5.40
  11   4  -2   -7.00    6.40
 -11  -4   2   -2.80    5.10
  12   4  -2  166.18   14.40
 -12  -4   2  174.18   13.50
  13   4  -2   79.19   11.60
 -13  -4   2   51.79    9.40
  14   4  -2   -5.50    8.50
 -14  -4   2   15.60    7.60
  15   4  -2  102.09   14.70
 -15  -4   2   71.09   12.10
 -15   4  -1   28.30    8.90
  15  -4   1   17.30   10.50
 -14   4  -1   33.80    9.40
  14  -4   1   53.39   12.20
 -13   4  -1    2.50    6.10
  13  -4   1    3.10    7.80
 -12   4  -1   65.99    9.70
  12  -4   1   48.80   10.00
 -11   4  -1   30.90    7.30
  11  -4   1   23.00    7.70
 -10   4  -1  652.23   21.10
  10  -4   1  627.04   22.50
  -9   4  -1   97.59    9.40
   9  -4   1  110.49    6.70
   9  -4   1   74.69   10.10
  -8   4  -1  345.37   13.80
   8  -4   1  336.17    9.80
  -7   4  -1   18.10    4.70
   7  -4   1   22.60    3.90
  -6   4  -1   74.79    6.70
   6  -4   1   64.89    4.80
  -5   4  -1   41.70    4.80
   5  -4   1   39.00    3.80
  -4   4  -1 1267.17   22.10
   4  -4   1 1319.37   18.60
  -3   4  -1   68.99    4.50
   3  -4   1   68.79    4.40
  -2   4  -1 1680.33   24.50
   2  -4   1 1694.03   21.70
  -1   4  -1    6.70    3.20
   1  -4   1    5.80    2.40
   1  -4   1   -4.50    2.00
   0   4  -1   15.20    1.30
   0   4  -1   12.60    3.50
   0  -4   1   21.40    2.50
   1   4  -1  724.73   13.10
  -1  -4   1  736.73   11.10
  -1  -4   1  748.33   10.10
   2   4  -1  154.58    6.40
  -2  -4   1  172.28    6.40
  -2  -4   1  159.88    4.70
  -3  -4   1   98.59    3.60
  -3  -4   1   96.49    5.50
  -4  -4   1   16.60    3.00
  -4  -4   1   15.30    1.90
  -5  -4   1  585.54    9.00
  -6  -4   1 1206.78   24.50
  -7  -4   1  325.97   12.90
  -8  -4   1   -2.10    3.70
  -9  -4   1   98.79    9.40
 -10  -4   1  533.45   19.30
  11   4  -1   45.00    8.90
 -11  -4   1   33.30    7.40
  12   4  -1   94.59   11.30
 -12  -4   1   80.99   10.20
  13   4  -1   14.30    7.50
 -13  -4   1    9.00    6.50
  14   4  -1   10.90    8.70
 -14  -4   1   -0.10    6.20
  15   4  -1   14.80   10.10
 -15  -4   1   10.40    7.60
 -15   4   0    3.40    6.50
  15  -4   0    7.40   10.20
 -14   4   0  105.19   12.60
  14  -4   0   93.89   13.80
 -13   4   0   85.99   10.90
  13  -4   0   70.49   12.10
 -12   4   0   -5.50    4.80
  12  -4   0    3.50    7.90
 -11   4   0  670.43   22.60
  11  -4   0  743.73   25.90
 -10   4   0  188.38   12.00
  10  -4   0  136.39   12.40
  -9   4   0  118.79    9.80
   9  -4   0  134.89    6.50
   9  -4   0  129.49   12.00
  -8   4   0  239.78   11.60
   8  -4   0  250.67   14.80
   8  -4   0  235.98    7.60
  -7   4   0  692.33   17.90
   7  -4   0  686.13   12.60
   7  -4   0  663.23   19.60
  -6   4   0  166.88    8.50
   6  -4   0  179.48   10.70
   6  -4   0  173.48    6.30
  -5   4   0   50.69    4.90
   5  -4   0   50.59    5.70
   5  -4   0   50.29    3.80
  -4   4   0  101.49    5.50
   4  -4   0  105.09    4.70
   4  -4   0   93.09    6.30
  -3   4   0    4.50    2.20
   3  -4   0    0.60    3.00
   3  -4   0    6.00    2.20
  -2   4   0 3230.38   40.40
   2  -4   0 3149.28   41.20
   2  -4   0 3230.78   36.70
  -1   4   0 2224.48   28.70
   1  -4   0 2199.88   28.90
   1  -4   0 2226.58   26.40
   0   4   0   15.00    2.60
   0  -4   0   15.40    1.90
   0  -4   0   12.80    2.00
   1   4   0 2229.18   28.60
  -1  -4   0 2173.48   25.90
  -1  -4   0 2205.28   27.70
  -2  -4   0 3199.48   40.50
  -2  -4   0 3239.28   36.20
  -2  -4   0 3194.38   41.20
  -3  -4   0    2.30    1.50
  -3  -4   0    4.60    2.20
  -3  -4   0    9.00    2.60
  -4  -4   0  101.69    5.90
  -4  -4   0   96.19    3.90
  -5  -4   0   48.10    4.90
  -6  -4   0  193.88    9.40
  -7  -4   0  660.13   18.20
  -8  -4   0  242.58   12.20
  -9  -4   0  143.89   10.20
 -10  -4   0  177.68   11.50
 -11  -4   0  675.43   23.10
 -12  -4   0   -3.60    5.00
  13   4   0   74.69   11.10
 -13  -4   0   77.49   10.70
  14   4   0   96.19   12.40
 -14  -4   0  100.79   12.60
  15   4   0    7.70    8.60
 -15  -4   0   11.10    7.90
 -15   4   1   13.60    8.00
  15  -4  -1   10.80   10.90
 -14   4   1    3.30    6.30
  14  -4  -1   -5.60    9.10
 -13   4   1    7.70    6.40
  13  -4  -1   21.00    9.50
 -12   4   1   99.29   11.20
  12  -4  -1  104.69   12.80
 -11   4   1   46.20    7.60
  11  -4  -1   47.60   10.40
 -10   4   1  521.35   18.40
  10  -4  -1  583.14   22.60
  -9   4   1  117.09    9.50
   9  -4  -1  102.89   11.20
  -8   4   1    5.30    4.10
   8  -4  -1   14.40    6.80
   8  -4  -1    7.40    2.70
  -7   4   1  371.76   12.50
   7  -4  -1  338.97   14.50
   7  -4  -1  343.27    8.10
  -6   4   1 1229.88   23.20
   6  -4  -1 1201.78   17.30
   6  -4  -1 1212.08   25.20
  -5   4   1  574.34   13.40
   5  -4  -1  589.04   10.40
   5  -4  -1  565.34   15.30
  -4   4   1   10.70    2.50
   4  -4  -1   15.80    2.30
   4  -4  -1   19.10    4.40
  -3   4   1   90.09    4.20
   3  -4  -1   86.99    6.60
   3  -4  -1   98.49    4.30
  -2   4   1  155.38    4.70
   2  -4  -1  162.08    8.50
   2  -4  -1  165.28    5.20
  -1   4   1  722.83   10.20
   1  -4  -1  696.53   11.00
   1  -4  -1  709.83   13.50
   0   4   1   17.20    1.90
   0  -4  -1   21.10    2.70
   0  -4  -1   17.80    2.30
  -1  -4  -1    1.10    1.90
  -1  -4  -1   -1.50    1.50
  -1  -4  -1    1.00    1.80
  -2  -4  -1 1706.43   24.00
  -2  -4  -1 1692.73   24.40
  -2  -4  -1 1717.53   21.70
  -3  -4  -1   79.49    4.00
  -3  -4  -1   68.79    4.60
  -3  -4  -1   71.99    4.90
  -4  -4  -1 1303.47   22.40
  -4  -4  -1 1303.77   22.40
  -4  -4  -1 1282.27   17.90
  -5  -4  -1   32.30    4.40
  -6  -4  -1   58.59    6.00
  -7  -4  -1   27.60    5.00
  -8  -4  -1  325.07   13.50
  -9  -4  -1  110.19   10.10
 -10  -4  -1  616.04   20.80
 -11  -4  -1   35.50    7.50
 -12  -4  -1   67.89    9.80
 -13  -4  -1   -3.20    5.60
  14   4   1   42.90   10.30
 -14  -4  -1   42.30    9.60
  15   4   1   12.80    9.40
 -15  -4  -1   19.20    8.00
 -15   4   2   90.19   12.50
  15  -4  -2  103.09   16.00
 -14   4   2   17.00    7.40
  14  -4  -2   17.30    9.80
 -13   4   2   63.59    9.40
  13  -4  -2   49.70   11.70
 -12   4   2  170.08   12.60
 -11   4   2   -1.70    4.70
  11  -4  -2    7.90    7.80
 -10   4   2    8.50    4.60
  10  -4  -2    9.80    8.30
  -9   4   2  146.69   10.00
   9  -4  -2  137.89   12.70
  -8   4   2   37.80    5.80
   8  -4  -2   41.40    3.30
   8  -4  -2   28.90    7.90
  -7   4   2  160.28    8.60
   7  -4  -2  161.98   12.00
   7  -4  -2  152.48    5.30
  -6   4   2  474.55   12.80
   6  -4  -2  444.76    8.70
   6  -4  -2  462.95   16.30
  -5   4   2 1193.28   20.90
   5  -4  -2 1221.08   24.50
   5  -4  -2 1160.48   16.40
  -4   4   2  670.73   12.90
   4  -4  -2  674.43   16.00
   4  -4  -2  653.03   10.80
  -3   4   2  239.18    6.20
   3  -4  -2  241.78    9.70
   3  -4  -2  235.48    6.00
  -2   4   2    4.00    1.30
   2  -4  -2    4.30    1.90
   2  -4  -2    1.20    3.50
   1  -4  -2  223.78    6.10
   1  -4  -2  216.48    9.20
   0  -4  -2  881.81   11.30
   0  -4  -2  909.61   15.80
  -1  -4  -2  938.41   15.80
  -1  -4  -2  918.31   13.40
  -1  -4  -2  905.01   14.00
  -2  -4  -2  171.48    5.60
  -2  -4  -2  180.98    6.50
  -2  -4  -2  195.98    6.00
  -3  -4  -2    3.60    2.10
  -3  -4  -2    1.70    2.20
  -3  -4  -2    2.40    1.90
  -4  -4  -2  668.53   14.80
  -4  -4  -2  682.53   15.10
  -5  -4  -2  348.27   11.30
  -5  -4  -2  370.86   11.60
  -6  -4  -2   39.30    5.10
  -7  -4  -2  350.46   13.50
  -8  -4  -2   10.50    5.00
  -9  -4  -2   11.30    5.20
 -10  -4  -2   -2.00    4.10
 -11  -4  -2  353.76   17.30
 -12  -4  -2   37.20    7.80
 -13  -4  -2    5.00    5.80
 -14  -4  -2   -0.80    6.10
  15   4   2   49.50   11.00
 -15  -4  -2   34.60    9.40
 -15   4   3   47.40    9.70
  15  -4  -3   64.09   14.40
 -14   4   3   22.80    7.80
  14  -4  -3   26.60   11.20
 -13   4   3   -4.00    5.20
  13  -4  -3    6.70    9.10
 -12   4   3   67.69    9.20
  12  -4  -3   72.99   12.70
 -11   4   3   95.89   10.00
  11  -4  -3   90.79   12.60
 -10   4   3   22.70    6.00
  10  -4  -3   16.80    8.90
  -9   4   3    8.00    4.60
   9  -4  -3   10.40    8.80
  -8   4   3   98.19    7.90
   8  -4  -3   78.19   10.70
  -7   4   3    3.00    3.30
   7  -4  -3    5.10    2.00
   7  -4  -3   16.80    6.80
  -6   4   3  345.87   10.80
   6  -4  -3  352.46    7.60
   6  -4  -3  360.16   14.70
  -5   4   3   34.00    3.80
   5  -4  -3   43.50    6.50
   5  -4  -3   40.50    3.10
  -4   4   3  834.22   14.70
   4  -4  -3  810.02   12.70
   4  -4  -3  792.72   19.20
  -3   4   3   92.89    3.90
   3  -4  -3   96.69    4.30
   3  -4  -3   82.29    6.90
  -2   4   3  421.76    7.00
   2  -4  -3  422.76    8.60
   2  -4  -3  431.56   12.90
   1  -4  -3  123.39    7.20
   1  -4  -3  128.49    5.20
   0  -4  -3 1071.69   18.90
   0  -4  -3 1042.70   13.40
  -1  -4  -3  294.27    7.60
  -1  -4  -3  309.47    6.50
  -1  -4  -3  313.77    9.20
  -2  -4  -3    6.80    2.40
  -2  -4  -3    7.60    2.00
  -2  -4  -3    7.70    2.20
  -3  -4  -3  288.37    8.40
  -3  -4  -3  283.67    9.30
  -4  -4  -3   27.40    4.10
  -4  -4  -3   22.70    3.60
  -5  -4  -3  119.19    8.00
  -5  -4  -3  108.79    7.00
  -6  -4  -3 1214.98   25.00
  -6  -4  -3 1225.08   25.50
  -7  -4  -3   46.60    6.40
  -8  -4  -3  301.67   13.60
  -9  -4  -3    3.30    4.60
 -10  -4  -3   17.50    6.20
 -11  -4  -3   19.20    7.10
 -12  -4  -3  329.37   17.60
 -13  -4  -3    0.30    5.90
 -14  -4  -3   60.89   10.60
 -15  -4  -3    1.20    7.00
 -15   4   4   43.70    9.90
  15  -4  -4   34.60   13.20
 -14   4   4   22.20    8.00
  14  -4  -4   -1.20    9.80
 -13   4   4   10.40    6.30
  13  -4  -4   15.30   11.10
 -12   4   4    9.50    5.80
  12  -4  -4   13.50   10.10
 -11   4   4  220.38   13.00
  11  -4  -4  164.58   15.90
 -10   4   4  168.18   11.00
  10  -4  -4  136.99   13.50
  -9   4   4  300.47   13.00
   9  -4  -4  317.97   19.70
  -8   4   4   19.90    4.90
   8  -4  -4   24.30    9.10
  -7   4   4  125.39    8.20
   7  -4  -4  139.39    4.90
   7  -4  -4  136.79   12.00
  -6   4   4  168.88    7.80
   6  -4  -4  153.68   11.60
   6  -4  -4  179.98    5.50
  -5   4   4  696.13   14.50
   5  -4  -4  662.43   11.50
   5  -4  -4  693.53   19.50
  -4   4   4  102.39    4.90
   4  -4  -4  108.99    4.70
   4  -4  -4  127.79   10.20
  -3   4   4    3.40    1.70
   3  -4  -4    0.10    1.80
   3  -4  -4    4.20    4.00
   2  -4  -4    3.80    2.10
   2  -4  -4    0.30    1.70
   2  -4  -4   -1.90    3.70
   1  -4  -4 2536.45   38.00
   1  -4  -4 2600.04   32.10
   1  -4  -4 2506.35   30.60
   0  -4  -4  501.45    8.10
   0  -4  -4  495.95   10.40
   0  -4  -4  510.45   12.70
  -1  -4  -4   19.70    3.10
  -1  -4  -4   10.80    3.00
  -1  -4  -4   16.50    2.20
  -2  -4  -4  118.39    6.90
  -2  -4  -4  106.99    4.90
  -3  -4  -4   26.00    4.00
  -3  -4  -4   36.90    3.70
  -4  -4  -4   93.49    6.60
  -4  -4  -4  105.49    6.30
  -5  -4  -4  581.54   16.00
  -5  -4  -4  573.54   15.20
  -6  -4  -4   10.40    4.40
  -6  -4  -4   11.40    4.20
  -7  -4  -4  694.73   20.00
  -7  -4  -4  734.83   19.80
  -8  -4  -4   66.29    7.80
  -9  -4  -4  257.47   13.70
 -10  -4  -4   24.60    6.20
 -11  -4  -4    6.70    5.90
 -12  -4  -4   -0.50    5.10
 -13  -4  -4   36.60    8.90
 -14  -4  -4   40.50    9.70
 -15  -4  -4   59.79   11.50
 -15   4   5   17.50    7.90
  15  -4  -5   14.90   12.40
 -14   4   5   68.69   10.50
  14  -4  -5   58.89   14.70
 -13   4   5   26.20    7.90
  13  -4  -5   26.60   11.00
 -12   4   5   56.49    8.60
  12  -4  -5   34.80   11.40
 -11   4   5  185.28   12.30
  11  -4  -5  168.08   16.50
 -10   4   5  670.23   20.40
  10  -4  -5  636.64   25.20
  -9   4   5  141.99    9.60
   9  -4  -5  157.18   15.00
  -8   4   5   -3.10    3.60
   8  -4  -5    4.60    8.40
  -7   4   5   64.99    6.30
   7  -4  -5   58.19    9.70
  -6   4   5  666.03   15.60
   6  -4  -5  629.44   11.40
   6  -4  -5  638.14   21.80
  -5   4   5   62.29    5.20
   5  -4  -5   72.29    4.40
   5  -4  -5   58.49    8.40
  -4   4   5  194.18    7.00
   4  -4  -5  216.98   13.50
   4  -4  -5  211.58    6.70
   3  -4  -5   79.79    7.40
   3  -4  -5   95.09    5.10
   3  -4  -5   81.09    4.80
   2  -4  -5   -1.90    3.50
   2  -4  -5    1.50    2.50
   2  -4  -5    3.00    2.30
   1  -4  -5  814.32   14.70
   1  -4  -5  808.62   18.40
   1  -4  -5  818.42   12.90
   0  -4  -5  789.52   17.40
   0  -4  -5  790.22   12.60
  -1  -4  -5 1163.98   18.00
  -1  -4  -5 1183.18   22.40
  -2  -4  -5  129.29    5.80
  -2  -4  -5  134.99    7.80
  -3  -4  -5    5.20    2.60
  -3  -4  -5    3.00    2.80
  -4  -4  -5  211.38    9.70
  -4  -4  -5  227.68    8.80
  -5  -4  -5  418.56   14.10
  -5  -4  -5  407.76   13.00
  -6  -4  -5  823.42   21.60
  -6  -4  -5  854.41   20.70
  -7  -4  -5   39.30    6.60
  -7  -4  -5   35.40    5.90
  -8  -4  -5  127.19   10.10
  -9  -4  -5   68.79    8.80
 -10  -4  -5  540.15   20.50
 -11  -4  -5  184.68   13.00
 -12  -4  -5    5.60    5.70
 -13  -4  -5   20.80    7.90
 -14  -4  -5    3.30    6.70
 -15  -4  -5   14.00    8.00
 -15   4   6   17.90    8.70
  15  -4  -6    1.10   13.10
 -14   4   6   31.10    8.70
  14  -4  -6   32.40   14.00
 -13   4   6   28.60    7.80
  13  -4  -6   37.70   12.70
 -12   4   6   -3.90    5.40
  12  -4  -6   -1.50   10.10
 -11   4   6  135.09   11.10
  11  -4  -6  139.99   15.60
 -10   4   6   13.00    5.40
  10  -4  -6    0.40    8.60
  -9   4   6  377.56   14.70
   9  -4  -6  350.16   20.00
  -8   4   6   21.60    5.20
   8  -4  -6   25.70   10.10
  -7   4   6  224.68   10.40
   7  -4  -6  236.18   16.60
  -6   4   6   19.40    4.20
   6  -4  -6   20.20    7.80
   5  -4  -6  696.23   22.50
   5  -4  -6  692.83   15.20
   4  -4  -6  118.49    6.20
   4  -4  -6  132.09   10.50
   3  -4  -6  444.16   16.20
   3  -4  -6  410.96   10.30
   2  -4  -6   22.70    5.30
   2  -4  -6   21.90    3.90
   1  -4  -6  351.26   12.50
   1  -4  -6  351.96    8.70
   0  -4  -6  463.05   14.20
   0  -4  -6  463.55    9.90
  -1  -4  -6  905.51   15.80
  -1  -4  -6  907.61   19.90
  -2  -4  -6  720.23   17.90
  -2  -4  -6  738.93   14.90
  -3  -4  -6   13.20    3.30
  -3  -4  -6   10.30    3.60
  -4  -4  -6  285.67   10.40
  -4  -4  -6  267.57   11.90
  -5  -4  -6  434.96   13.70
  -5  -4  -6  409.16   15.20
  -6  -4  -6   37.80    6.50
  -6  -4  -6   30.80    5.60
  -7  -4  -6  325.87   14.00
  -7  -4  -6  356.06   15.50
  -8  -4  -6  233.08   13.00
  -8  -4  -6  225.28   13.60
  -9  -4  -6  142.79   10.60
 -10  -4  -6    8.90    5.90
 -11  -4  -6  176.48   13.50
 -12  -4  -6   10.40    6.60
 -13  -4  -6   42.70    9.70
 -14  -4  -6    5.00    6.80
  15  -4  -7   13.10   13.10
 -14   4   7   -3.50    6.70
  14  -4  -7    0.80   11.80
 -13   4   7   24.80    7.70
  13  -4  -7   31.20   13.30
 -12   4   7   44.30    8.30
  12  -4  -7   40.80   12.90
 -11   4   7    3.30    5.40
  11  -4  -7   -7.10   10.00
 -10   4   7   11.00    5.50
  10  -4  -7    7.20    9.30
  -9   4   7    7.10    4.50
   9  -4  -7   15.00    9.70
  -8   4   7  334.77   13.40
   8  -4  -7  281.07   20.40
   7  -4  -7   41.80   10.90
   7  -4  -7   37.50    6.40
   6  -4  -7  873.81   26.50
   6  -4  -7  911.31   19.60
   5  -4  -7   45.80    5.30
   5  -4  -7   49.00    9.10
   4  -4  -7  105.99   10.30
   4  -4  -7  126.29    7.50
   3  -4  -7    9.20    4.10
   3  -4  -7   14.60    5.70
   2  -4  -7   60.59    7.30
   2  -4  -7   59.39    5.50
   1  -4  -7  102.09    8.60
   1  -4  -7   94.49    6.40
   0  -4  -7  255.07    8.00
   0  -4  -7  258.27   11.20
  -1  -4  -7  403.06   13.50
  -1  -4  -7  414.06   10.50
  -2  -4  -7  321.87   12.70
  -2  -4  -7  325.17    9.90
  -3  -4  -7   32.50    4.60
  -3  -4  -7   27.70    5.20
  -4  -4  -7   26.40    5.20
  -4  -4  -7   24.70    4.70
  -5  -4  -7  229.18   12.20
  -5  -4  -7  221.38   10.70
  -6  -4  -7  238.48   11.60
  -6  -4  -7  235.28   12.40
  -7  -4  -7  279.77   12.90
  -7  -4  -7  292.17   14.30
  -8  -4  -7  595.84   19.90
  -8  -4  -7  582.64   20.40
  -9  -4  -7   12.70    5.60
 -10  -4  -7  210.58   14.00
 -11  -4  -7   38.20    8.20
 -12  -4  -7  166.98   13.70
 -13  -4  -7   43.30    9.70
 -14  -4  -7   31.50    9.60
  14  -4  -8  -10.50   12.90
 -13   4   8   41.30    9.10
  13  -4  -8   62.49   10.10
  13  -4  -8   40.10   14.90
 -12   4   8   62.09    9.60
  12  -4  -8   69.79   14.10
  12  -4  -8   71.69    9.90
 -11   4   8   79.09   10.00
  11  -4  -8   94.79   10.30
  11  -4  -8   77.09   13.70
  10  -4  -8    6.40    9.50
  10  -4  -8    4.70    5.30
   9  -4  -8   -7.60    8.60
   9  -4  -8   12.40    5.40
   8  -4  -8   96.09   12.70
   8  -4  -8  131.69   10.00
   7  -4  -8  213.18   16.90
   7  -4  -8  272.27   12.30
   6  -4  -8  120.99   12.90
   6  -4  -8  141.39    9.50
   5  -4  -8  868.71   18.90
   5  -4  -8  853.91   25.60
   4  -4  -8   -1.20    6.40
   4  -4  -8   -0.30    4.80
   3  -4  -8   17.70    6.10
   3  -4  -8   24.40    5.50
   2  -4  -8   64.49    8.00
   2  -4  -8   57.89    6.10
   1  -4  -8 1045.40   24.70
   1  -4  -8 1040.20   19.10
   0  -4  -8   61.99    5.40
   0  -4  -8   63.49    7.30
  -1  -4  -8   46.90    4.90
  -1  -4  -8   38.90    6.00
  -2  -4  -8   73.09    7.40
  -2  -4  -8   90.69    6.60
  -3  -4  -8  238.48   11.80
  -3  -4  -8  250.57   10.00
  -4  -4  -8    8.60    4.80
  -4  -4  -8    6.90    3.80
  -5  -4  -8  594.94   19.50
  -5  -4  -8  582.34   17.20
  -6  -4  -8    0.60    4.70
  -6  -4  -8    1.40    4.10
  -7  -4  -8   -2.20    4.80
  -7  -4  -8    5.70    4.30
  -8  -4  -8   37.10    7.20
  -8  -4  -8   41.80    7.70
  -9  -4  -8    5.90    5.90
  -9  -4  -8    3.90    5.40
 -10  -4  -8    0.90    5.40
 -11  -4  -8  137.09   13.30
 -12  -4  -8   44.80    9.50
 -13  -4  -8   23.50    8.70
 -14  -4  -8   21.70    8.80
  14  -4  -9   34.10   14.60
  13  -4  -9  -20.30   11.80
  12  -4  -9   26.80   12.40
  11  -4  -9   16.00   11.50
  11  -4  -9   23.00    7.00
  10  -4  -9  383.26   16.60
  10  -4  -9  363.46   22.30
   9  -4  -9   15.30    6.20
   9  -4  -9   12.00    9.60
   8  -4  -9   18.90    5.90
   8  -4  -9    8.70    9.40
   7  -4  -9   -0.10    5.10
   7  -4  -9   -5.60    7.50
   6  -4  -9    2.90    8.00
   6  -4  -9    1.40    5.40
   5  -4  -9   58.29    7.30
   5  -4  -9   42.20    9.70
   4  -4  -9  567.84   21.30
   4  -4  -9  535.75   16.20
   3  -4  -9    9.30    6.40
   3  -4  -9   -4.20    5.60
   2  -4  -9    2.30    5.10
   2  -4  -9   -0.20    5.30
   1  -4  -9  321.17   11.10
   1  -4  -9  295.17   14.90
   0  -4  -9 1407.66   24.40
   0  -4  -9 1362.76   29.70
  -1  -4  -9   90.19    8.90
  -1  -4  -9   90.19    7.00
  -2  -4  -9  308.47   14.30
  -2  -4  -9  297.57   11.00
  -3  -4  -9    5.30    4.40
  -3  -4  -9    7.60    4.30
  -4  -4  -9    6.60    4.20
  -4  -4  -9   20.80    5.60
  -5  -4  -9    5.60    4.30
  -5  -4  -9   -2.30    4.50
  -6  -4  -9  530.35   19.60
  -6  -4  -9  529.05   17.90
  -7  -4  -9  146.19   12.30
  -7  -4  -9  150.38   10.90
  -8  -4  -9   22.70    6.70
  -8  -4  -9   26.60    7.30
  -9  -4  -9   -2.00    5.20
  -9  -4  -9    3.60    5.80
 -10  -4  -9   21.20    7.20
 -11  -4  -9    9.70    7.00
 -12  -4  -9   47.20    9.80
 -13  -4  -9    5.00    7.30
  14  -4 -10  -26.90   12.80
  13  -4 -10   59.59   15.30
  12  -4 -10   81.79   15.60
  11  -4 -10  114.79   16.30
  10  -4 -10   25.50   11.70
   9  -4 -10   34.60    7.40
   9  -4 -10   25.60   10.50
   8  -4 -10   12.30    6.00
   8  -4 -10   12.50    9.70
   7  -4 -10   59.79    8.00
   7  -4 -10   57.19   10.70
   6  -4 -10  135.39   10.60
   6  -4 -10  127.19   13.10
   5  -4 -10   48.40    8.40
   5  -4 -10   52.19   10.20
   4  -4 -10  171.08   12.40
   4  -4 -10  128.59   12.40
   3  -4 -10  225.88   15.60
   3  -4 -10  204.68   12.50
   2  -4 -10    7.00    5.70
   2  -4 -10   12.80    5.90
   1  -4 -10  246.18   11.00
   1  -4 -10  247.88   14.40
   0  -4 -10  338.67   15.80
   0  -4 -10  335.57   12.00
  -1  -4 -10  326.47   11.90
  -1  -4 -10  351.56   15.70
  -2  -4 -10  730.13   22.20
  -2  -4 -10  724.23   18.00
  -3  -4 -10  460.35   15.10
  -3  -4 -10  468.75   17.60
  -4  -4 -10   52.29    7.80
  -4  -4 -10   60.39    7.30
  -5  -4 -10    5.90    5.10
  -5  -4 -10    3.40    4.50
  -6  -4 -10   -2.30    4.40
  -6  -4 -10   -4.60    4.40
  -7  -4 -10  235.38   13.30
  -7  -4 -10  244.58   15.20
  -8  -4 -10   -4.00    5.30
  -8  -4 -10    7.10    5.50
  -9  -4 -10   36.20    8.20
  -9  -4 -10   29.80    8.20
 -10  -4 -10   70.09   10.50
 -11  -4 -10   63.89   10.60
 -12  -4 -10    5.20    7.30
 -13  -4 -10   -2.70    6.90
  13  -4 -11    9.90   13.90
  12  -4 -11   18.30   12.40
  11  -4 -11   60.19   13.80
  10  -4 -11  222.88   19.90
   9  -4 -11   38.30   12.00
   8  -4 -11   30.50   10.90
   7  -4 -11   -7.10    7.30
   6  -4 -11  183.68   15.50
   6  -4 -11  206.58   12.90
   5  -4 -11  206.78   15.40
   5  -4 -11  250.87   14.20
   4  -4 -11   18.20    7.80
   4  -4 -11    5.40    6.80
   3  -4 -11   -1.70    5.80
   3  -4 -11    6.20    6.80
   2  -4 -11  229.68   12.40
   2  -4 -11  206.38   15.10
   1  -4 -11  113.49    8.90
   1  -4 -11  116.49   11.00
   0  -4 -11  810.72   23.80
   0  -4 -11  835.32   19.60
  -1  -4 -11   97.19   10.00
  -1  -4 -11   94.79    8.10
  -2  -4 -11   -2.10    4.30
  -2  -4 -11   -1.70    4.60
  -3  -4 -11   -2.50    4.00
  -3  -4 -11    8.90    5.60
  -4  -4 -11  118.59    9.20
  -4  -4 -11  136.09   11.90
  -5  -4 -11   28.40    6.20
  -5  -4 -11   12.40    5.70
  -6  -4 -11   37.10    7.20
  -6  -4 -11   33.50    7.40
  -7  -4 -11    0.70    5.00
  -7  -4 -11   15.40    6.20
  -8  -4 -11   99.99   12.00
  -8  -4 -11   85.79   10.50
  -9  -4 -11   54.39    9.20
  -9  -4 -11   48.40    9.50
 -10  -4 -11   46.00   10.00
 -10  -4 -11   43.10    9.40
 -11  -4 -11   -2.30    6.40
 -12  -4 -11   67.39   11.80
  13  -4 -12    1.80   13.80
  12  -4 -12   -6.40   12.00
  11  -4 -12  -15.80   10.80
  10  -4 -12    1.60   10.80
   9  -4 -12   60.59   12.40
   8  -4 -12  -16.00    8.40
   7  -4 -12    0.50    8.90
   6  -4 -12   37.70   10.20
   5  -4 -12  297.67   18.30
   4  -4 -12  110.99   12.10
   3  -4 -12   -3.40    6.30
   3  -4 -12    2.50    5.80
   2  -4 -12   34.90    7.00
   2  -4 -12   22.50    7.10
   1  -4 -12   60.39    9.20
   1  -4 -12   52.99    7.10
   0  -4 -12   64.99    7.30
   0  -4 -12   89.49   10.30
  -1  -4 -12  207.58   10.90
  -1  -4 -12  227.58   14.40
  -2  -4 -12   49.80    7.00
  -2  -4 -12   51.19    8.40
  -3  -4 -12  167.88   13.00
  -3  -4 -12  170.58   10.70
  -4  -4 -12   44.10    7.00
  -4  -4 -12   29.30    7.10
  -5  -4 -12   32.50    6.90
  -5  -4 -12   28.90    7.60
  -6  -4 -12   -0.80    5.10
  -6  -4 -12   -2.60    4.90
  -7  -4 -12    1.10    5.60
  -7  -4 -12    6.00    5.80
  -8  -4 -12    8.90    6.40
  -8  -4 -12   18.70    7.50
  -9  -4 -12   -3.20    6.00
  -9  -4 -12    2.10    5.90
 -10  -4 -12   59.29   11.40
 -10  -4 -12   63.19   10.70
 -11  -4 -12  113.49   13.70
 -12  -4 -12   -8.10    6.90
  12  -4 -13   55.89   15.50
  11  -4 -13   -5.30   11.80
  10  -4 -13  -14.00   10.20
   9  -4 -13    4.60   10.20
   8  -4 -13    9.30    8.90
   7  -4 -13   11.80    9.20
   6  -4 -13   11.60    8.70
   5  -4 -13  174.68   15.30
   4  -4 -13  262.17   17.70
   3  -4 -13   14.10    6.80
   2  -4 -13   22.50    7.50
   1  -4 -13   -3.70    4.90
   1  -4 -13    5.10    5.20
   0  -4 -13   11.30    6.00
   0  -4 -13   17.30    5.90
  -1  -4 -13   33.30    6.40
  -1  -4 -13   36.90    7.70
  -2  -4 -13   16.30    5.50
  -2  -4 -13   28.50    7.30
  -3  -4 -13    0.70    4.80
  -3  -4 -13   -3.20    5.20
  -4  -4 -13   23.00    6.40
  -4  -4 -13   37.10    8.40
  -5  -4 -13   39.70    8.20
  -5  -4 -13   38.00    7.60
  -6  -4 -13  130.49   13.00
  -6  -4 -13  121.69   11.50
  -7  -4 -13   -1.50    6.10
  -7  -4 -13    0.10    5.70
  -8  -4 -13   17.80    8.10
  -8  -4 -13   29.90    7.70
  -9  -4 -13   11.50    7.10
  -9  -4 -13   -6.00    6.20
 -10  -4 -13   19.60    8.70
 -10  -4 -13   22.80    8.60
 -11  -4 -13    7.50    8.00
  11  -4 -14  121.19   17.60
  10  -4 -14    3.30   11.60
   9  -4 -14   -2.70    9.90
   8  -4 -14   -2.20    8.60
   7  -4 -14   23.60   10.30
   6  -4 -14    0.30    8.20
   5  -4 -14   81.99   12.50
   4  -4 -14  123.19   13.60
   3  -4 -14  226.48   16.80
   2  -4 -14   13.20    7.30
   1  -4 -14   13.70    7.20
   0  -4 -14    6.10    6.40
  -1  -4 -14   12.40    6.90
  -1  -4 -14   11.60    5.80
  -2  -4 -14    1.10    5.50
  -2  -4 -14   -0.60    5.10
  -3  -4 -14    0.30    5.90
  -3  -4 -14   -2.50    4.90
  -4  -4 -14   41.60    7.70
  -4  -4 -14   26.80    8.40
  -5  -4 -14  142.29   14.10
  -5  -4 -14  141.09   11.60
  -6  -4 -14   85.09   11.60
  -6  -4 -14   95.39   11.20
  -7  -4 -14   27.70    7.80
  -7  -4 -14   31.00    9.00
  -8  -4 -14   34.30    9.20
  -8  -4 -14   35.90    9.20
  -9  -4 -14   54.19   11.20
  -9  -4 -14   53.29   10.20
 -10  -4 -14   -0.90    7.70
 -10  -4 -14   -2.60    6.80
  11  -4 -15    3.10   12.10
  10  -4 -15  201.28   21.20
   9  -4 -15   45.10   13.70
   8  -4 -15   -6.40    9.20
   7  -4 -15   32.00   11.30
   6  -4 -15  108.69   14.50
   5  -4 -15    7.30    8.30
   4  -4 -15  114.39   13.70
   3  -4 -15   -2.90    6.20
   2  -4 -15   11.20    7.20
   1  -4 -15    8.20    7.10
   0  -4 -15  186.38   15.40
  -1  -4 -15   46.10    9.50
  -2  -4 -15   13.90    7.20
  -3  -4 -15   18.90    7.60
  -4  -4 -15   -0.20    5.60
  -4  -4 -15    3.30    5.70
  -5  -4 -15   67.69   11.30
  -5  -4 -15   61.49    9.70
  -6  -4 -15  103.99   13.10
  -6  -4 -15   95.59   11.50
  -7  -4 -15   44.50    9.70
  -7  -4 -15   37.50    9.80
  -8  -4 -15   -5.50    6.50
  -8  -4 -15    3.20    6.80
  -9  -4 -15    7.70    7.80
  -9  -4 -15   -3.30    6.90
  10  -4 -16  -20.00   10.20
   9  -4 -16   78.49   15.40
   8  -4 -16   -5.00    9.70
   7  -4 -16   -0.60    9.30
   6  -4 -16   16.50   10.00
   5  -4 -16  211.58   18.60
   4  -4 -16   -1.10    7.50
   3  -4 -16  151.28   15.30
   2  -4 -16   26.90    9.00
   1  -4 -16   17.50    8.20
   0  -4 -16  109.39   12.70
  -1  -4 -16  179.58   15.90
  -2  -4 -16    5.40    6.90
  -3  -4 -16    3.20    6.90
  -4  -4 -16   13.40    8.00
  -5  -4 -16   12.70    8.00
  -6  -4 -16    4.20    7.70
  -7  -4 -16   11.90    8.20
  -8  -4 -16    4.90    8.10
   8  -4 -17   46.40   13.30
   7  -4 -17  -12.00    8.60
   6  -4 -17   55.99   12.00
   5  -4 -17    5.70    9.30
   4  -4 -17   16.30    9.40
   3  -4 -17   -2.20    7.60
   2  -4 -17   44.50   10.80
   1  -4 -17   -2.00    6.40
   0  -4 -17   47.50   10.30
  -1  -4 -17   40.60   10.20
  -2  -4 -17    1.10    7.00
  -3  -4 -17   29.50    9.50
  -4  -4 -17   22.60    8.90
  -5  -4 -17    4.70    7.70
  -6  -4 -17   46.90   10.60
  -7  -4 -17   11.80    7.90
   7  -4 -18   10.40   10.80
   6  -4 -18   -5.80    9.10
   5  -4 -18  169.08   17.90
   4  -4 -18   27.20   10.60
   3  -4 -18   82.59   13.60
   2  -4 -18   -4.00    7.60
   1  -4 -18   72.39   12.30
   0  -4 -18   -7.40    7.60
  -1  -4 -18    9.70    8.40
  -2  -4 -18    7.20    8.20
  -3  -4 -18   36.80    9.80
  -4  -4 -18   50.59   11.60
  -5  -4 -18   88.39   13.60
   5  -4 -19    9.60   10.10
   4  -4 -19  217.88   20.00
   3  -4 -19   -4.00    8.70
   2  -4 -19   -7.90    7.90
   1  -4 -19   -2.30    8.00
   0  -4 -19  134.79   16.00
  -1  -4 -19    7.00    8.40
  -2  -4 -19   46.70   11.60
  -3  -4 -19   -1.80    7.50
  -3   5 -19   -8.60    8.80
  -2   5 -19   44.40   12.20
  -1   5 -19   45.80   12.70
   0   5 -19    4.10    9.80
   1   5 -19   -8.50    9.90
   2   5 -19    2.50   11.70
   3   5 -19   -7.10   11.20
  -5   5 -18   20.20   10.30
  -4   5 -18   34.30   10.80
  -3   5 -18   41.10   11.30
  -2   5 -18    8.30    9.90
  -1   5 -18   36.70   11.20
   0   5 -18   93.69   14.40
   1   5 -18   -5.80   10.00
   2   5 -18    4.90   11.00
   3   5 -18    3.40   12.50
   4   5 -18    8.90   12.60
   5   5 -18  -16.10   12.00
  -7   5 -17   21.40   10.10
  -6   5 -17   87.29   13.90
  -5   5 -17   -0.40    8.40
  -4   5 -17    4.80    8.60
  -3   5 -17  -13.60    7.50
  -2   5 -17   38.50   10.80
  -1   5 -17   11.90    9.10
   0   5 -17   54.39   12.10
   1   5 -17   52.09   12.60
   2   5 -17   -5.30   10.10
   3   5 -17   27.20   13.00
   4   5 -17    0.60   12.20
   5   5 -17   14.10   14.20
   6   5 -17  -19.90   13.20
   7   5 -17  -11.30   14.30
   8   5 -17   22.70   15.20
  -8   5 -16    2.60    8.40
  -7   5 -16    8.90    7.90
  -7   5 -16  -10.80    7.40
  -6   5 -16   93.49   11.60
  -6   5 -16   80.79   12.90
  -5   5 -16  108.29   12.10
  -5   5 -16   94.89   13.40
  -4   5 -16   42.10    8.70
  -4   5 -16   35.60   10.20
  -3   5 -16   21.20    9.20
  -2   5 -16    3.90    7.90
  -1   5 -16   25.20    9.80
   0   5 -16   16.00    9.50
   1   5 -16    1.40    9.40
   2   5 -16   -7.80    9.40
   3   5 -16    4.70   10.80
   4   5 -16  104.79   16.60
   5   5 -16   39.80   14.20
   6   5 -16   -3.00   12.40
   7   5 -16  -11.90   12.20
   8   5 -16   -4.20   13.90
   9   5 -16   15.00   14.90
  -9   5 -15    5.20    7.90
  -8   5 -15   32.00    9.90
  -7   5 -15    0.50    7.30
  -7   5 -15    2.40    6.80
  -6   5 -15   29.80    9.50
  -6   5 -15   34.70    8.10
  -5   5 -15  129.59   12.40
  -5   5 -15  102.89   13.40
  -4   5 -15   76.79   12.10
  -4   5 -15   91.89   10.80
  -3   5 -15    2.70    7.40
  -3   5 -15   -5.10    5.20
  -2   5 -15  198.98   13.40
  -2   5 -15  216.08   16.30
  -1   5 -15  158.48   12.90
  -1   5 -15  138.69   14.60
   0   5 -15   -3.10    4.60
   0   5 -15  -12.00    7.90
   1   5 -15    0.50    5.30
   1   5 -15   -6.20    8.80
   2   5 -15   63.99    8.90
   2   5 -15   37.20   11.50
   3   5 -15   47.90   12.50
   3   5 -15   49.80    8.60
   4   5 -15   16.70   11.70
   5   5 -15  143.69   17.60
   6   5 -15   80.69   15.70
   7   5 -15   32.50   13.50
   8   5 -15  -16.30   11.00
   9   5 -15   38.00   14.50
  10   5 -15   -6.90   12.90
 -10   5 -14   54.99   11.20
  -9   5 -14    8.30    8.40
  -8   5 -14    9.90    8.20
  -7   5 -14   35.80    8.70
  -7   5 -14   35.40    9.60
  -6   5 -14    7.60    7.60
  -6   5 -14   12.70    6.60
  -5   5 -14  111.09   11.30
  -5   5 -14  104.99   13.00
  -4   5 -14   20.10    6.80
  -4   5 -14    9.90    8.00
  -3   5 -14   -9.50    6.40
  -3   5 -14    2.90    4.80
  -2   5 -14  144.99   14.30
  -2   5 -14  135.89   11.40
  -1   5 -14  228.48   16.90
  -1   5 -14  243.88   14.00
   0   5 -14  329.37   19.40
   0   5 -14  330.47   15.00
   1   5 -14   13.40    5.60
   1   5 -14   22.20   10.20
   2   5 -14   23.20   11.00
   2   5 -14   17.40    6.10
   3   5 -14  135.79   11.60
   3   5 -14  114.29   15.10
   4   5 -14   11.40   11.00
   4   5 -14   10.80    6.50
   5   5 -14   20.90   11.50
   5   5 -14    0.10    6.10
   6   5 -14   13.80    7.90
   6   5 -14   11.00   11.00
   7   5 -14   -0.20    7.00
   7   5 -14    2.60   10.70
   8   5 -14   11.80   11.50
   9   5 -14  116.09   16.80
  10   5 -14   18.90   12.70
  11   5 -14   16.10   12.10
 -11   5 -13   55.79   12.00
 -10   5 -13   12.20    7.70
  -9   5 -13   70.09   11.90
  -8   5 -13   -3.80    6.40
  -7   5 -13   90.49   12.20
  -7   5 -13  101.59   11.50
  -6   5 -13   14.90    7.80
  -6   5 -13   21.70    6.70
  -5   5 -13    3.70    6.80
  -5   5 -13   -1.30    5.00
  -4   5 -13   45.10    9.40
  -4   5 -13   67.29    8.50
  -3   5 -13    8.30    7.30
  -3   5 -13    6.00    5.10
  -2   5 -13   19.10    5.90
  -2   5 -13   30.80    8.90
  -1   5 -13   63.29   10.70
  -1   5 -13   70.29    8.10
   0   5 -13   55.19    7.30
   0   5 -13   30.60    9.90
   1   5 -13   21.60    5.80
   1   5 -13   18.00    9.60
   2   5 -13   17.70    6.00
   2   5 -13   21.10    9.60
   3   5 -13  148.49   11.60
   3   5 -13  134.49   15.30
   4   5 -13   83.59    9.50
   4   5 -13   79.99   13.60
   5   5 -13   11.00   10.40
   5   5 -13   -3.40    6.30
   6   5 -13   74.79   10.30
   6   5 -13   90.09   13.90
   7   5 -13   30.50   11.10
   7   5 -13   -8.00    7.40
   8   5 -13    0.20    8.10
   8   5 -13   32.90   11.30
   9   5 -13  317.57   21.50
   9   5 -13  272.57   21.90
  10   5 -13  115.59   16.20
  10   5 -13   88.79   14.50
  11   5 -13   50.69   13.00
  12   5 -13   14.50   11.30
 -11   5 -12   13.10    8.00
 -10   5 -12   49.99   10.70
  -9   5 -12   39.10    9.80
  -8   5 -12    1.00    6.10
  -7   5 -12  121.19   13.10
  -7   5 -12  136.99   12.40
  -6   5 -12  137.09   13.10
  -6   5 -12  174.58   12.30
  -5   5 -12    6.40    6.60
  -5   5 -12   20.70    6.00
  -4   5 -12    1.80    4.80
  -4   5 -12    2.70    6.00
  -3   5 -12   35.50    6.30
  -3   5 -12   50.19    9.00
  -2   5 -12    6.80    6.70
  -2   5 -12    4.60    4.30
  -1   5 -12    5.90    4.30
  -1   5 -12    1.20    7.40
   0   5 -12  719.23   19.60
   0   5 -12  670.33   24.80
   1   5 -12    4.40    4.60
   1   5 -12    5.90    9.20
   2   5 -12    7.30    9.90
   2   5 -12   18.10    5.60
   3   5 -12    1.20    9.40
   3   5 -12   -6.60    4.50
   4   5 -12  194.98   16.60
   4   5 -12  234.68   14.10
   5   5 -12  232.58   15.40
   5   5 -12  226.68   18.50
   6   5 -12   44.80    8.90
   6   5 -12   43.80   11.70
   7   5 -12   12.40    7.80
   7   5 -12   20.90   10.10
   8   5 -12   18.70   10.10
   8   5 -12   14.20    9.30
   9   5 -12   23.80   10.10
   9   5 -12   21.20   10.30
  10   5 -12  194.88   18.30
  10   5 -12  207.48   18.50
  11   5 -12   15.10   11.90
  11   5 -12   31.80   11.30
  12   5 -12   20.80   10.70
  12   5 -12   -3.20   11.70
  13   5 -12   38.20   12.10
 -12   5 -11    1.20    6.60
 -11   5 -11    1.90    7.50
 -10   5 -11   29.40    8.60
  -9   5 -11    8.30    7.10
  -8   5 -11   -2.60    6.10
  -7   5 -11   -4.20    5.60
  -6   5 -11    6.60    5.30
  -6   5 -11    6.80    6.60
  -5   5 -11  121.99   10.30
  -5   5 -11  121.19   12.00
  -4   5 -11   -1.70    5.80
  -4   5 -11   -5.40    3.80
  -3   5 -11   12.80    7.10
  -3   5 -11    2.80    4.00
  -2   5 -11   52.39    9.80
  -2   5 -11   68.19    7.10
  -1   5 -11   97.69    8.10
  -1   5 -11   98.39   11.50
   0   5 -11  569.34   22.80
   0   5 -11  589.64   17.20
   1   5 -11  847.02   27.80
   1   5 -11  832.22   20.90
   2   5 -11  101.89    8.80
   2   5 -11   83.59   13.10
   3   5 -11  259.57   19.20
   3   5 -11  259.17   13.70
   4   5 -11  251.37   14.50
   4   5 -11  254.87   18.60
   5   5 -11  411.66   18.10
   5   5 -11  429.96   21.50
   6   5 -11   40.90   10.30
   6   5 -11   32.80    8.00
   7   5 -11    0.20    8.40
   7   5 -11   -4.30    7.20
   8   5 -11   19.10    9.40
   8   5 -11    6.10    9.20
   9   5 -11   -3.00    8.50
   9   5 -11   -2.10    8.00
  10   5 -11  -16.30    9.40
  10   5 -11    7.30    8.70
  11   5 -11   67.99   12.50
  11   5 -11   37.80   13.40
  12   5 -11  120.29   15.50
  12   5 -11   92.59   16.70
  13   5 -11    9.60   10.10
  13   5 -11  -17.80   11.80
 -13   5 -10    4.40    7.50
 -12   5 -10   53.39   11.00
 -11   5 -10   20.80    8.70
 -10   5 -10   84.69   11.60
  -9   5 -10    7.90    7.00
  -8   5 -10   -0.10    5.30
  -7   5 -10    1.60    5.20
  -6   5 -10   68.09    9.30
  -6   5 -10   79.09    8.70
  -5   5 -10   68.19    9.60
  -5   5 -10   50.79    7.00
  -4   5 -10  107.99   10.90
  -4   5 -10  118.59    9.80
  -3   5 -10   -2.50    3.40
  -3   5 -10    3.30    6.10
  -2   5 -10    9.70    4.30
  -2   5 -10    4.10    6.80
  -1   5 -10  111.09    8.10
  -1   5 -10  109.59   12.10
   0   5 -10   -3.10    7.10
   0   5 -10    1.70    3.80
   1   5 -10  189.58   10.50
   1   5 -10  187.28   15.20
   2   5 -10    7.90    9.70
   2   5 -10   20.50    5.20
   3   5 -10   45.60   11.00
   3   5 -10   50.09    6.90
   4   5 -10  594.84   18.60
   4   5 -10  566.14   23.60
   5   5 -10  541.35   19.00
   5   5 -10  520.55   22.40
   6   5 -10  263.97   16.90
   6   5 -10  283.77   17.30
   7   5 -10   91.49   11.70
   7   5 -10   73.59   10.70
   8   5 -10   -8.50    7.10
   8   5 -10    3.30    8.10
   9   5 -10  149.19   15.10
   9   5 -10  143.19   14.00
  10   5 -10   -1.40    9.40
  10   5 -10    2.60    7.90
  11   5 -10  150.28   17.00
  11   5 -10  123.79   14.20
  12   5 -10  -16.80   11.50
  12   5 -10   15.50    9.50
  13   5 -10   -6.50    8.40
  13   5 -10  -16.40   12.30
  14   5 -10  -10.60   12.70
  14   5 -10   15.30    9.80
 -13   5  -9   29.00    8.90
 -12   5  -9   12.40    7.50
 -11   5  -9  122.69   13.90
 -10   5  -9   13.40    7.30
  -9   5  -9   51.79    9.70
  -8   5  -9   51.99    9.20
  -7   5  -9    6.10    5.40
  -6   5  -9    0.40    5.70
  -6   5  -9    4.30    4.80
  -5   5  -9  105.89    9.00
  -5   5  -9  105.79   10.90
  -4   5  -9  126.29   11.40
  -4   5  -9  136.49    9.20
  -3   5  -9   52.79    6.20
  -3   5  -9   56.49    8.40
  -2   5  -9   76.49    6.60
  -2   5  -9   72.19    9.20
  -1   5  -9  182.88    9.00
  -1   5  -9  175.78   14.00
   0   5  -9  307.47   17.30
   0   5  -9  297.27   10.90
   1   5  -9  108.29   12.40
   1   5  -9  109.79    8.10
   2   5  -9  248.08   15.80
   2   5  -9  278.27   11.60
   3   5  -9   23.20    5.60
   3   5  -9   23.00    9.30
   4   5  -9    2.70    8.30
   4   5  -9   -0.50    5.00
   5   5  -9  124.49   12.20
   5   5  -9  128.79   10.80
   6   5  -9  301.67   17.00
   6   5  -9  320.77   17.50
  -6  -5   9  332.57   10.00
   7   5  -9  219.78   16.30
   7   5  -9  209.08   15.00
   8   5  -9  101.19   11.30
   8   5  -9   86.99   11.80
   9   5  -9  153.28   15.10
   9   5  -9  146.89   13.80
  10   5  -9   81.69   12.90
  10   5  -9   90.89   11.70
  11   5  -9   34.00   11.70
  11   5  -9   38.30    9.50
  12   5  -9   51.39   13.30
  12   5  -9   67.89   11.60
  13   5  -9    0.20    8.50
  13   5  -9   -3.90   11.40
  14   5  -9    7.20    8.90
  14   5  -9   -6.10   12.70
 -14   5  -8   -6.50    6.40
 -13   5  -8   21.30    8.30
 -12   5  -8   34.20    9.10
 -11   5  -8   40.00    9.30
 -10   5  -8    5.40    6.40
  -9   5  -8    8.90    6.10
  -8   5  -8   36.00    7.50
  -7   5  -8  321.87   16.10
  -6   5  -8   38.00    7.40
  -5   5  -8   22.40    5.30
  -5   5  -8   36.00    7.30
  -4   5  -8  390.56   13.20
  -4   5  -8  367.96   15.40
  -3   5  -8  688.93   20.20
  -3   5  -8  690.73   17.00
  -2   5  -8  206.78    9.10
  -2   5  -8  221.08   13.10
  -1   5  -8  575.54   19.70
  -1   5  -8  583.74   14.10
   0   5  -8 1247.08   28.90
   0   5  -8 1266.37   22.30
   1   5  -8   25.40    8.50
   1   5  -8   24.20    4.10
   2   5  -8   30.80    4.80
   2   5  -8   34.20    8.20
   3   5  -8   83.99   10.50
   3   5  -8   75.79    7.10
   4   5  -8  125.99   11.70
   4   5  -8  164.08   12.00
   5   5  -8    7.90    6.80
   5   5  -8    6.30    6.70
   6   5  -8  144.69   12.10
   6   5  -8  157.48   12.50
  -6  -5   8  140.09    6.80
   7   5  -8   67.79    9.60
   7   5  -8   68.29   10.40
   8   5  -8   72.69    9.90
   8   5  -8   71.09   10.70
   9   5  -8   -2.40    5.80
   9   5  -8   -7.40    8.00
  10   5  -8  231.38   19.00
  10   5  -8  193.48   14.90
  11   5  -8   -5.70    6.80
  11   5  -8    3.20    9.30
  12   5  -8    2.10   10.30
  12   5  -8   18.80    8.60
  13   5  -8   67.79   15.00
  13   5  -8  102.99   13.70
  14   5  -8    7.50    8.80
  14   5  -8   -8.30   11.30
 -14   5  -7    2.20    7.60
 -13   5  -7    4.70    7.40
 -12   5  -7    4.00    7.10
 -11   5  -7    6.60    6.10
 -10   5  -7   14.60    6.60
  -9   5  -7   13.20    6.20
  -8   5  -7    4.40    5.70
  -7   5  -7  562.64   19.80
  -6   5  -7  504.55   18.00
  -5   5  -7  229.58   10.90
  -5   5  -7  234.98   12.40
  -4   5  -7  490.55   14.00
  -4   5  -7  494.35   16.80
  -3   5  -7  156.58   10.10
  -3   5  -7  139.49    7.90
  -2   5  -7  576.54   13.60
  -2   5  -7  574.74   17.70
  -1   5  -7   58.49    8.20
  -1   5  -7   60.89    5.20
   0   5  -7 1431.36   23.20
   0   5  -7 1465.15   30.90
   1   5  -7 1265.87   21.60
   1   5  -7 1255.67   28.50
   2   5  -7  210.88   13.40
   2   5  -7  196.28    8.60
   3   5  -7    8.60    6.40
   3   5  -7    9.20    4.40
   4   5  -7  326.57   15.00
   4   5  -7  319.57   13.60
   5   5  -7   49.50    7.90
   5   5  -7   50.69    8.40
  -5  -5   7   37.70    4.20
   6   5  -7    9.50    7.60
   6   5  -7    9.80    6.90
  -6  -5   7   13.40    3.20
   7   5  -7  138.39   12.20
   7   5  -7  126.09   11.70
   8   5  -7    2.40    7.80
   8   5  -7   -8.40    6.00
   9   5  -7   62.79   10.60
   9   5  -7   62.29    9.70
  10   5  -7   37.60   10.10
  10   5  -7   24.00    8.00
  11   5  -7  161.88   13.50
  11   5  -7  152.48   15.20
  12   5  -7   25.80    8.20
  12   5  -7   26.90   10.80
  13   5  -7   14.10    8.60
  13   5  -7    7.70   10.70
  14   5  -7   23.60   12.90
  14   5  -7   15.80    9.30
  15   5  -7   -7.40   12.60
  15   5  -7   29.40    9.80
 -14   5  -6    5.10    7.00
 -13   5  -6   40.30   10.00
 -12   5  -6   19.90    7.90
 -11   5  -6    0.10    5.70
 -10   5  -6   22.40    7.30
  -9   5  -6  118.49   11.40
  -8   5  -6  147.89   11.80
  -7   5  -6  356.56   15.50
  -6   5  -6  446.96   16.40
  -5   5  -6  239.78   12.50
  -4   5  -6  235.78    9.60
  -4   5  -6  267.97   12.30
  -3   5  -6  161.68    7.40
  -3   5  -6  171.28    9.70
  -2   5  -6  276.57   12.60
  -2   5  -6  293.67    8.80
  -1   5  -6   90.89    8.50
  -1   5  -6   88.59    5.00
   0   5  -6   19.80    2.80
   0   5  -6   12.30    5.80
   1   5  -6 1782.42   26.10
   1   5  -6 1761.02   33.20
   2   5  -6    4.60    5.10
   2   5  -6    3.00    2.90
   3   5  -6   -4.50    3.60
   3   5  -6    9.40    5.40
   4   5  -6  216.98   11.80
   4   5  -6  202.48   11.30
  -4  -5   6  222.18    7.10
   5   5  -6  215.58   13.00
   5   5  -6  225.58   12.30
  -5  -5   6  218.18    6.70
   6   5  -6  144.39   11.60
   6   5  -6  166.88   13.00
  -6  -5   6  160.48    5.60
   7   5  -6  125.59   11.10
   7   5  -6  118.59   10.60
   8   5  -6  107.79   11.40
   8   5  -6  100.99   10.70
   9   5  -6   81.79   10.60
   9   5  -6   68.39    9.20
  10   5  -6  255.97   17.70
  10   5  -6  261.67   15.60
 -10  -5   6  251.27   15.30
  11   5  -6  222.38   18.10
  11   5  -6  191.38   14.70
 -11  -5   6  191.18   14.50
  12   5  -6  115.39   14.30
  12   5  -6   78.09   11.20
 -12  -5   6  100.39   12.10
  13   5  -6   17.60   10.50
  13   5  -6   37.60    9.30
 -13  -5   6   13.70    7.60
  14   5  -6   59.69   13.70
  14   5  -6   45.20   10.70
 -14  -5   6   34.90   10.00
  15   5  -6    7.50    8.50
  15   5  -6   13.90   12.20
 -15  -5   6   -4.90    7.60
 -15   5  -5   46.30   11.10
  15  -5   5   66.19   12.00
 -14   5  -5  134.79   15.30
  14  -5   5   96.89   13.40
 -13   5  -5    2.40    6.90
 -12   5  -5   81.29   11.10
 -11   5  -5   94.99   11.60
 -10   5  -5   67.99    9.30
  -9   5  -5   14.00    6.30
  -8   5  -5   11.20    5.60
  -7   5  -5  276.27   13.80
  -6   5  -5   49.30    7.20
  -5   5  -5 1590.54   30.80
  -4   5  -5  135.59    9.20
  -3   5  -5    1.10    2.30
  -3   5  -5    1.90    4.10
  -2   5  -5 2215.08   31.40
  -2   5  -5 2213.18   36.60
  -1   5  -5  624.04   11.50
  -1   5  -5  579.14   16.40
   0   5  -5   93.19    8.20
   0   5  -5  100.79    4.30
   1   5  -5    2.70    4.70
   1   5  -5    6.50    2.20
   2   5  -5  509.55   11.60
   2   5  -5  540.55   15.80
   3   5  -5  319.47   11.90
   3   5  -5  305.17   10.80
  -3  -5   5  299.97    8.00
   4   5  -5  476.85   14.80
   4   5  -5  432.76   13.50
  -4  -5   5  439.36    9.10
   5   5  -5  244.18   12.00
   5   5  -5  274.37   12.40
  -5  -5   5  257.47    6.70
   6   5  -5  102.69    9.20
   6   5  -5   94.59    8.80
  -6  -5   5  109.19    4.40
   7   5  -5  134.99   11.20
   7   5  -5  124.89   10.50
   8   5  -5   77.99    9.20
   8   5  -5   80.59    9.80
  -8  -5   5   75.59    8.40
   9   5  -5   77.09   10.20
  -9  -5   5   80.19    9.50
  10   5  -5  125.49   12.30
 -10  -5   5   79.79    9.90
  11   5  -5   24.90    8.90
 -11  -5   5    6.30    6.30
  12   5  -5   38.60   10.30
 -12  -5   5   28.00    8.10
  13   5  -5   56.89   12.20
 -13  -5   5   55.79   10.30
  14   5  -5  180.88   18.00
 -14  -5   5  138.19   14.90
  15   5  -5  165.68   18.60
 -15  -5   5  168.38   17.00
 -15   5  -4   -0.50    7.20
  15  -5   4   10.00    8.70
 -14   5  -4    6.50    7.50
  14  -5   4   30.60   10.20
 -13   5  -4   14.30    7.70
  13  -5   4   21.00    8.70
 -12   5  -4  124.79   13.10
 -11   5  -4   43.20    8.60
 -10   5  -4  172.08   12.70
  10  -5   4  128.49    9.10
  -9   5  -4   66.89    8.60
  -8   5  -4  435.36   17.00
  -7   5  -4  353.26   14.80
  -6   5  -4   37.00    6.30
  -5   5  -4  121.79    8.70
  -4   5  -4  267.37   11.10
  -3   5  -4  197.08    9.40
  -2   5  -4  164.78    6.00
  -2   5  -4  173.48    9.10
  -1   5  -4  684.63   11.50
   0   5  -4  247.88   11.60
   0   5  -4  241.08    5.30
   1   5  -4  484.95    8.80
   1   5  -4  469.85   13.80
   2   5  -4   72.89    5.80
   2   5  -4   61.79    6.00
  -2  -5   4   77.49    4.60
   3   5  -4   36.20    4.30
   3   5  -4   25.80    4.60
  -3  -5   4   31.50    3.00
   4   5  -4   87.19    6.30
   4   5  -4  105.89    7.60
  -4  -5   4   98.69    4.40
   5   5  -4  145.59    9.60
   5   5  -4  133.99    9.20
  -5  -5   4  147.39    4.70
   6   5  -4  296.97   12.60
   6   5  -4  309.17   12.80
  -6  -5   4  298.97   12.20
  -6  -5   4  296.37    6.00
   7   5  -4  151.08   12.00
  -7  -5   4  181.58   11.20
   8   5  -4  480.15   18.20
  -8  -5   4  437.46   16.50
   9   5  -4  427.16   18.70
  -9  -5   4  415.36   16.80
  10   5  -4  108.19   11.10
 -10  -5   4  150.48   12.10
  11   5  -4   34.90    9.20
 -11  -5   4   50.59    8.80
  12   5  -4  116.49   13.40
 -12  -5   4  113.79   12.20
  13   5  -4   18.30    9.50
 -13  -5   4   21.70    8.00
  14   5  -4   15.20   10.10
 -14  -5   4   -2.40    6.80
  15   5  -4    0.40   10.10
 -15  -5   4   16.00    8.60
 -15   5  -3    5.00    7.20
  15  -5   3   17.90    9.50
 -14   5  -3   15.90    7.50
  14  -5   3   22.70    9.90
 -13   5  -3   17.50    7.60
  13  -5   3   15.50    8.50
 -12   5  -3   16.30    7.00
  12  -5   3    7.70    7.80
 -11   5  -3  352.56   17.70
 -10   5  -3   73.89    9.50
  10  -5   3   55.29    6.40
  -9   5  -3  387.26   16.40
   9  -5   3  406.26   12.60
  -8   5  -3  129.29    9.90
   8  -5   3  123.79    8.00
  -7   5  -3  376.76   14.50
  -6   5  -3  371.86   13.60
  -5   5  -3  175.38    9.20
  -4   5  -3  521.35   14.10
  -3   5  -3  215.78    8.70
  -2   5  -3   22.90    4.40
  -1   5  -3   54.99    5.80
   0   5  -3  805.72   17.80
   0   5  -3  833.92   10.90
   0  -5   3  834.72   13.90
   1   5  -3  593.34    8.90
   1   5  -3  588.54   14.30
  -1  -5   3  596.64   10.80
   2   5  -3  147.99    5.70
   2   5  -3  153.98    7.60
  -2  -5   3  147.39    5.10
   3   5  -3  187.88    8.70
   3   5  -3  198.38    7.00
  -3  -5   3  191.98    5.60
   4   5  -3  178.48    7.50
   4   5  -3  204.88    9.30
  -4  -5   3  194.78    5.30
   5   5  -3 1004.20   19.60
  -5  -5   3 1036.20   21.90
  -5  -5   3  975.40   13.70
   6   5  -3  560.74   15.40
  -6  -5   3  579.54   16.40
  -6  -5   3  552.24    8.60
   7   5  -3  282.97   12.30
  -7  -5   3  276.17   12.70
   8   5  -3    1.40    5.70
  -8  -5   3   11.80    4.90
   9   5  -3  628.64   21.10
  -9  -5   3  681.83   21.30
  10   5  -3  111.99   11.00
 -10  -5   3   93.79   10.00
  11   5  -3   41.90    9.20
 -11  -5   3   37.80    7.80
  12   5  -3   -7.80    7.10
 -12  -5   3    1.50    5.70
  13   5  -3   66.59   11.40
 -13  -5   3   41.80    9.10
  14   5  -3    6.60    8.80
 -14  -5   3    2.00    6.80
  15   5  -3    5.70   10.10
 -15  -5   3    4.70    7.60
 -15   5  -2   19.80    8.70
  15  -5   2   25.60   11.10
 -14   5  -2    6.60    7.40
  14  -5   2    6.20    9.20
 -13   5  -2   68.59   10.80
  13  -5   2   61.69   11.20
 -12   5  -2   13.50    6.80
  12  -5   2   13.00    8.00
 -11   5  -2   38.20    7.60
  11  -5   2   57.69    9.60
 -10   5  -2  360.76   16.00
  10  -5   2  355.16   17.90
  -9   5  -2   56.59    7.80
   9  -5   2   43.30    5.50
  -8   5  -2    7.00    4.90
   8  -5   2    6.50    4.10
  -7   5  -2  145.39    9.60
   7  -5   2  144.79    7.80
  -6   5  -2  364.46   12.60
   6  -5   2  367.56   10.40
  -5   5  -2    3.90    3.30
   5  -5   2    9.10    3.20
  -4   5  -2    2.50    2.80
   4  -5   2    8.30    2.90
  -3   5  -2  149.59    6.90
   3  -5   2  144.79    6.10
  -2   5  -2  276.97    9.20
   2  -5   2  280.97    7.90
  -1   5  -2   77.19    6.30
   1  -5   2   67.39    4.50
   0   5  -2 1287.27   22.50
   0  -5   2 1266.27   17.90
   1   5  -2  848.12   11.30
   1   5  -2  880.51   17.00
  -1  -5   2  916.41   13.70
   2   5  -2  123.59    7.00
  -2  -5   2  126.19    4.80
   3   5  -2  462.75   11.70
  -3  -5   2  446.26    8.40
  -4  -5   2   14.30    3.30
  -4  -5   2   19.80    2.30
  -5  -5   2    0.30    3.00
  -5  -5   2    4.00    1.70
  -6  -5   2  131.39    8.20
  -6  -5   2  124.09    4.10
  -7  -5   2  135.99    9.60
  -8  -5   2  105.19    8.90
   9   5  -2    1.50    6.40
  -9  -5   2   -5.90    4.30
  10   5  -2  364.86   17.30
 -10  -5   2  376.26   16.90
  11   5  -2  187.38   13.70
 -11  -5   2  189.48   13.50
  12   5  -2   53.19    9.80
 -12  -5   2   36.00    8.20
  13   5  -2   24.40    9.00
 -13  -5   2   31.20    8.30
  14   5  -2   24.60    9.80
 -14  -5   2    4.00    6.90
  15   5  -2   78.29   13.50
 -15  -5   2   78.79   12.30
 -15   5  -1   58.79   11.00
  15  -5   1   36.10   11.40
 -14   5  -1   -3.90    6.50
  14  -5   1   26.60   10.50
 -13   5  -1    5.20    6.30
  13  -5   1    7.70    8.10
 -12   5  -1  146.39   12.00
  12  -5   1  120.69   13.70
 -11   5  -1   -2.10    4.80
  11  -5   1    8.80    7.60
 -10   5  -1   31.80    6.90
  10  -5   1   36.10    8.40
  -9   5  -1   40.60    7.10
   9  -5   1   49.00    9.10
   9  -5   1   59.99    5.40
  -8   5  -1   34.10    6.20
   8  -5   1   46.10    5.00
   8  -5   1   27.00    7.50
  -7   5  -1  385.06   13.30
   7  -5   1  358.36   15.40
   7  -5   1  376.36   10.30
  -6   5  -1   94.79    7.10
   6  -5   1   85.19    7.50
   6  -5   1   95.99    6.00
  -5   5  -1   54.89    5.50
   5  -5   1   52.29    4.30
  -4   5  -1   55.89    4.90
   4  -5   1   47.30    4.90
   4  -5   1   46.10    4.00
  -3   5  -1  196.88    7.30
   3  -5   1  190.38    7.30
   3  -5   1  197.08    6.50
  -2   5  -1  702.33   13.80
   2  -5   1  714.33   12.70
   2  -5   1  712.13   12.30
  -1   5  -1  365.56   10.50
   1  -5   1  358.26    7.80
   1  -5   1  365.16    8.30
   0   5  -1 2489.45   34.50
   0  -5   1 2500.15   29.90
   0  -5   1 2527.95   30.30
   1   5  -1 3174.68   41.40
  -1  -5   1 3174.88   36.60
  -1  -5   1 3138.59   37.60
   2   5  -1    0.40    2.60
  -2  -5   1    0.40    1.80
  -3  -5   1  497.15    8.90
  -3  -5   1  472.15   11.70
  -4  -5   1   57.59    3.50
  -4  -5   1   61.19    5.10
  -5  -5   1   24.40    4.20
  -5  -5   1   31.10    2.70
  -6  -5   1   21.20    4.30
  -7  -5   1   12.00    4.20
  -8  -5   1    9.20    4.50
  -9  -5   1   72.99    8.70
 -10  -5   1   30.10    6.90
 -11  -5   1  282.17   15.50
  12   5  -1  234.38   16.10
 -12  -5   1  177.78   13.60
  13   5  -1   12.40    7.60
 -13  -5   1    4.60    6.00
  14   5  -1   24.40    9.40
 -14  -5   1   26.40    8.50
  15   5  -1   36.30   11.00
 -15  -5   1   27.20    9.20
 -15   5   0   68.69   11.40
  15  -5   0   74.19   14.10
 -14   5   0   41.80    9.20
  14  -5   0   48.90   12.20
 -13   5   0    2.60    6.10
  13  -5   0   -3.70    8.20
 -12   5   0  116.69   11.90
  12  -5   0  105.69   13.20
 -11   5   0  111.79   11.20
  11  -5   0  120.69   12.80
 -10   5   0   30.10    6.50
  10  -5   0   39.20    9.10
  -9   5   0  105.29    9.40
   9  -5   0  104.09   10.80
   9  -5   0  110.29    6.60
  -8   5   0    2.60    4.00
   8  -5   0   -1.40    6.40
   8  -5   0    8.00    3.40
  -7   5   0  105.19    7.90
   7  -5   0  106.79    9.70
   7  -5   0  105.39    6.10
  -6   5   0 1382.86   25.70
   6  -5   0 1405.26   20.60
   6  -5   0 1415.26   27.30
  -5   5   0  301.77    9.90
   5  -5   0  281.77   11.50
   5  -5   0  312.57    8.00
  -4   5   0  536.95   12.40
   4  -5   0  562.84   10.80
   4  -5   0  544.85   13.70
  -3   5   0    6.70    2.40
   3  -5   0    6.90    2.20
   3  -5   0   -0.80    3.00
  -2   5   0  264.87    7.40
   2  -5   0  279.77    8.60
   2  -5   0  277.47    7.20
  -1   5   0  131.29    6.00
   1  -5   0  119.29    5.30
   1  -5   0  129.49    6.60
   0   5   0   -2.30    3.50
   0  -5   0    6.80    2.10
   0  -5   0    2.70    2.10
   1   5   0  110.09    5.60
  -1  -5   0  131.79    5.00
  -1  -5   0  122.69    4.40
  -2  -5   0  262.17    6.50
  -2  -5   0  264.57    6.60
  -2  -5   0  264.27    7.50
  -3  -5   0    6.40    2.10
  -3  -5   0    6.30    2.00
  -3  -5   0    5.30    2.40
  -4  -5   0  576.04   13.70
  -4  -5   0  543.55    9.90
  -5  -5   0  287.07    6.90
  -5  -5   0  276.97   10.30
  -6  -5   0 1392.56   27.00
  -7  -5   0  110.39    8.70
  -8  -5   0    3.30    4.30
  -9  -5   0   97.29    9.60
 -10  -5   0   29.20    6.90
 -11  -5   0  115.49   11.50
 -12  -5   0   82.19   10.40
  13   5   0   -3.10    6.80
 -13  -5   0    3.10    6.20
  14   5   0   44.30   10.40
 -14  -5   0   14.00    7.50
  15   5   0   79.49   12.90
 -15  -5   0   84.69   12.60
 -15   5   1   31.80    9.00
  15  -5  -1   36.30   12.10
 -14   5   1   28.20    8.10
  14  -5  -1   32.90   10.80
 -13   5   1   -5.00    4.80
  13  -5  -1    8.20    9.30
 -12   5   1  210.48   14.00
  12  -5  -1  249.48   17.60
 -11   5   1  302.57   15.20
  11  -5  -1  306.37   17.90
 -10   5   1   10.10    5.10
  10  -5  -1   24.80    8.60
  -9   5   1   67.59    7.80
   9  -5  -1   65.79   10.10
  -8   5   1   11.70    4.50
   8  -5  -1    4.80    7.20
   8  -5  -1    9.30    3.00
  -7   5   1    4.50    3.50
   7  -5  -1    5.30    5.90
   7  -5  -1   12.50    2.90
  -6   5   1   17.20    3.80
   6  -5  -1   27.50    3.30
   6  -5  -1   29.80    5.90
  -5   5   1   28.40    3.90
   5  -5  -1   33.50    5.80
   5  -5  -1   22.90    3.10
  -4   5   1   53.59    4.20
   4  -5  -1   54.69    4.00
   4  -5  -1   54.19    5.40
  -3   5   1  510.85   10.20
   3  -5  -1  476.65    9.50
   3  -5  -1  501.45   12.90
  -2   5   1    2.70    1.80
   2  -5  -1    0.00    1.90
   2  -5  -1    8.20    3.70
  -1   5   1 3157.18   38.00
   1  -5  -1 3115.19   36.60
   1  -5  -1 3134.19   41.30
   0   5   1 2493.15   31.10
   0  -5  -1 2495.35   33.20
   0  -5  -1 2525.55   30.40
  -1  -5  -1  352.66    7.50
  -1  -5  -1  361.06    8.30
  -1  -5  -1  367.46    7.90
  -2  -5  -1  702.83   11.90
  -2  -5  -1  707.63   12.80
  -2  -5  -1  711.03   13.00
  -3  -5  -1  205.48    6.00
  -3  -5  -1  187.08    6.90
  -3  -5  -1  189.08    6.70
  -4  -5  -1   51.99    3.90
  -4  -5  -1   48.80    4.50
  -4  -5  -1   54.29    4.70
  -5  -5  -1   49.50    5.30
  -6  -5  -1   92.69    6.90
  -7  -5  -1  374.86   13.90
  -8  -5  -1   36.00    6.20
  -9  -5  -1   45.90    7.40
 -10  -5  -1   22.90    6.30
 -11  -5  -1    5.70    5.70
 -12  -5  -1  123.79   12.30
 -13  -5  -1    4.40    6.20
  14   5   1   21.30    8.10
 -14  -5  -1    9.40    7.20
  15   5   1   54.89   11.00
 -15  -5  -1   36.00    9.10
 -15   5   2   90.79   12.30
  15  -5  -2   66.19   14.50
 -14   5   2    9.10    6.80
  14  -5  -2   18.90   11.30
 -13   5   2   42.70    8.50
  13  -5  -2   21.20   10.40
 -12   5   2   62.59    9.20
  12  -5  -2   46.90   11.30
 -11   5   2  178.58   12.20
  11  -5  -2  185.28   15.70
 -10   5   2  348.27   15.00
  10  -5  -2  409.06   19.40
  -9   5   2    1.90    4.20
   9  -5  -2    2.40    8.20
  -8   5   2  106.49    8.20
   8  -5  -2   73.99    9.80
   8  -5  -2   98.09    5.20
  -7   5   2  121.59    7.70
   7  -5  -2  103.09   10.30
   7  -5  -2  116.89    5.40
  -6   5   2  125.79    7.30
   6  -5  -2  118.79    9.40
   6  -5  -2  127.69    5.20
  -5   5   2    1.80    2.50
   5  -5  -2    2.10    2.10
   5  -5  -2    0.30    4.60
  -4   5   2   18.50    2.80
   4  -5  -2   18.30    2.60
   4  -5  -2   18.70    4.90
  -3   5   2  449.06    8.80
   3  -5  -2  455.85   12.90
   3  -5  -2  448.66    9.10
  -2   5   2  128.49    3.70
   2  -5  -2  134.89    8.70
   2  -5  -2  120.79    5.00
   1  -5  -2  880.91   14.00
   1  -5  -2  862.21   16.70
   0   5   2 1305.07   16.60
   0  -5  -2 1322.37   18.80
   0  -5  -2 1318.47   21.00
  -1  -5  -2   67.19    4.50
  -1  -5  -2   64.29    3.30
  -1  -5  -2   62.29    4.00
  -2  -5  -2  284.17    8.40
  -2  -5  -2  266.67    7.20
  -2  -5  -2  276.57    7.20
  -3  -5  -2  152.48    6.20
  -3  -5  -2  147.39    6.40
  -3  -5  -2  160.78    5.80
  -4  -5  -2    0.10    2.50
  -4  -5  -2    6.70    2.70
  -4  -5  -2    3.00    2.20
  -5  -5  -2    6.10    3.10
  -5  -5  -2   13.00    3.40
  -6  -5  -2  365.56   12.50
  -7  -5  -2  136.79    8.90
  -8  -5  -2    1.90    4.10
  -9  -5  -2   56.59    7.90
 -10  -5  -2  335.37   15.90
 -11  -5  -2   47.20    8.40
 -12  -5  -2   13.20    6.10
 -13  -5  -2   63.49   10.30
 -14  -5  -2    9.50    6.70
  15   5   2   19.70    8.80
 -15  -5  -2   24.10    8.90
 -15   5   3   10.00    7.20
  15  -5  -3    6.40   11.90
 -14   5   3    5.10    6.50
  14  -5  -3    5.20   10.80
 -13   5   3   55.89    9.40
  13  -5  -3   40.50   11.90
 -12   5   3   -4.00    4.80
  12  -5  -3  -10.60    8.40
 -11   5   3   44.80    7.60
  11  -5  -3   21.80   10.00
 -10   5   3  116.59    9.60
  10  -5  -3  101.59   12.10
  -9   5   3  695.03   19.50
   9  -5  -3  693.03   25.50
  -8   5   3    0.40    3.70
   8  -5  -3    3.40    2.30
   8  -5  -3    4.60    8.10
  -7   5   3  286.77   11.00
   7  -5  -3  310.97   15.60
   7  -5  -3  280.17    7.30
  -6   5   3  552.84   13.90
   6  -5  -3  561.94   10.60
   6  -5  -3  565.24   19.10
  -5   5   3  996.10   18.00
   5  -5  -3  956.40   15.10
   5  -5  -3  986.20   22.80
  -4   5   3  191.18    6.40
   4  -5  -3  203.48    6.20
   4  -5  -3  203.68   10.80
  -3   5   3  191.08    5.20
   3  -5  -3  194.08    6.20
   3  -5  -3  202.08    9.80
  -2   5   3  147.29    3.40
   2  -5  -3  158.88    5.70
   2  -5  -3  155.08    8.60
   1  -5  -3  605.64   13.90
   1  -5  -3  592.74   11.30
   0  -5  -3  827.22   10.80
   0  -5  -3  826.62   16.30
   0  -5  -3  840.82   14.10
  -1  -5  -3   40.50    3.60
  -1  -5  -3   47.30    4.30
  -1  -5  -3   51.39    2.90
  -2  -5  -3   26.60    3.60
  -2  -5  -3   28.20    3.30
  -2  -5  -3   23.90    2.80
  -3  -5  -3  214.48    7.20
  -3  -5  -3  217.48    8.20
  -3  -5  -3  223.48    7.50
  -4  -5  -3  512.55   13.80
  -4  -5  -3  517.35   13.00
  -5  -5  -3  156.38    8.30
  -5  -5  -3  151.58    8.00
  -6  -5  -3  366.76   12.90
  -6  -5  -3  376.26   13.60
  -7  -5  -3  366.86   13.60
  -8  -5  -3  116.29    9.70
  -9  -5  -3  400.56   16.60
 -10  -5  -3   62.99    8.40
 -11  -5  -3  355.66   17.40
 -12  -5  -3    2.40    5.90
 -13  -5  -3   14.40    6.80
 -14  -5  -3    5.30    6.40
 -15  -5  -3   19.50    8.50
 -15   5   4   10.80    8.10
  15  -5  -4    9.20   12.50
 -14   5   4   -3.90    5.80
  14  -5  -4   -9.50   10.50
 -13   5   4   11.80    6.70
  13  -5  -4   14.60   10.30
 -12   5   4  123.59   11.80
  12  -5  -4  109.89   14.30
 -11   5   4   38.40    7.10
  11  -5  -4   31.70   10.80
 -10   5   4  134.49   10.00
  10  -5  -4  120.39   13.00
  -9   5   4  440.06   15.40
   9  -5  -4  380.66   19.90
  -8   5   4  421.76   13.90
   8  -5  -4  425.16   19.70
  -7   5   4  155.48    8.40
   7  -5  -4  198.08   16.30
   7  -5  -4  157.98    6.00
  -6   5   4  306.47   10.10
   6  -5  -4  323.47   16.60
   6  -5  -4  294.87    7.70
  -5   5   4  151.38    6.60
   5  -5  -4  138.79    5.70
   5  -5  -4  145.79   11.40
  -4   5   4  101.49    4.80
   4  -5  -4   74.99    8.00
   4  -5  -4   99.39    5.10
  -3   5   4   30.80    2.50
   3  -5  -4   25.00    5.20
   3  -5  -4   36.10    3.40
   2  -5  -4   70.89    3.00
   2  -5  -4   70.59    4.60
   2  -5  -4   64.09    6.20
   1  -5  -4  512.15   10.90
   1  -5  -4  483.95   13.70
   0  -5  -4  245.68    4.70
   0  -5  -4  252.37    7.50
   0  -5  -4  242.28    9.60
  -1  -5  -4  684.23   15.50
  -1  -5  -4  707.33   13.60
  -1  -5  -4  667.03   11.30
  -2  -5  -4  163.78    5.80
  -2  -5  -4  172.88    6.70
  -2  -5  -4  163.28    7.50
  -3  -5  -4  184.78    8.70
  -3  -5  -4  181.08    6.90
  -4  -5  -4  288.57    9.70
  -4  -5  -4  295.17   11.00
  -5  -5  -4  123.59    7.60
  -5  -5  -4  131.19    8.70
  -6  -5  -4   30.30    5.10
  -6  -5  -4   43.50    6.30
  -7  -5  -4  310.97   12.80
  -7  -5  -4  318.97   14.10
  -8  -5  -4  401.56   15.40
  -9  -5  -4   64.89    8.50
 -10  -5  -4  154.38   12.00
 -11  -5  -4   32.80    7.60
 -12  -5  -4  139.39   13.30
 -13  -5  -4    9.60    6.60
 -14  -5  -4   16.80    7.60
 -15  -5  -4   -1.00    7.00
 -15   5   5  198.78   16.60
  15  -5  -5  178.18   20.20
 -14   5   5  187.88   15.40
  14  -5  -5  135.29   18.20
 -13   5   5   67.59    9.80
  13  -5  -5   37.00   12.60
 -12   5   5   38.60    8.00
  12  -5  -5   30.20   11.00
 -11   5   5    5.90    5.50
  11  -5  -5   15.70    9.60
 -10   5   5  134.19    9.90
  10  -5  -5   86.89   12.40
  -9   5   5   69.79    7.40
   9  -5  -5   60.19   11.70
  -8   5   5   82.59    7.40
   8  -5  -5   78.39   11.40
  -7   5   5  133.09    8.00
   7  -5  -5  111.09    5.30
   7  -5  -5  122.59   12.70
  -6   5   5  103.19    6.70
   6  -5  -5  113.79    5.40
   6  -5  -5  115.99   10.90
  -5   5   5  258.87    8.30
   5  -5  -5  257.57    7.60
   5  -5  -5  269.57   14.20
  -4   5   5  470.05   10.40
   4  -5  -5  466.95   10.50
   4  -5  -5  477.25   16.70
   3  -5  -5  319.37    7.40
   3  -5  -5  321.37    8.80
   3  -5  -5  315.47   13.30
   2  -5  -5  505.75    9.20
   2  -5  -5  501.25   14.90
   2  -5  -5  525.95   11.40
   1  -5  -5    5.70    3.80
   1  -5  -5    4.80    1.50
   1  -5  -5    5.70    2.70
   0  -5  -5  108.39    3.70
   0  -5  -5  102.99    6.00
   0  -5  -5  113.49    7.40
  -1  -5  -5  625.74   15.70
  -1  -5  -5  613.84   11.10
  -2  -5  -5 2222.48   35.90
  -2  -5  -5 2246.98   31.50
  -3  -5  -5   -0.20    2.70
  -3  -5  -5    5.90    2.60
  -4  -5  -5  124.09    8.60
  -4  -5  -5  132.39    7.10
  -5  -5  -5 1594.64   31.00
  -5  -5  -5 1640.84   29.20
  -6  -5  -5   55.79    6.90
  -6  -5  -5   44.40    6.20
  -7  -5  -5  256.57   12.60
  -7  -5  -5  259.77   12.30
  -8  -5  -5   -2.10    4.20
  -8  -5  -5    7.50    4.90
  -9  -5  -5   19.00    6.00
 -10  -5  -5   63.09    8.90
 -11  -5  -5  101.19   11.50
 -12  -5  -5   84.69   11.20
 -13  -5  -5    4.90    6.50
 -14  -5  -5  124.09   14.60
 -15  -5  -5   53.99   10.90
  15  -5  -6   -0.60   12.90
 -14   5   6   55.99   10.00
  14  -5  -6   36.50   14.50
 -13   5   6   34.50    8.20
  13  -5  -6   14.00   11.40
 -12   5   6  106.39   10.90
  12  -5  -6   81.89   13.80
 -11   5   6  189.48   12.20
  11  -5  -6  173.28   17.50
 -10   5   6  277.47   13.80
  10  -5  -6  305.27   21.00
  -9   5   6   75.39    7.80
   9  -5  -6   58.89   11.00
  -8   5   6  107.79    8.50
   8  -5  -6  103.49   12.50
  -7   5   6  146.49    8.70
   7  -5  -6  121.99   12.80
  -6   5   6  165.08    8.10
   6  -5  -6  159.08    6.70
   6  -5  -6  131.09   12.10
   5  -5  -6  208.98    7.40
   5  -5  -6  207.58    8.30
   5  -5  -6  220.68   15.90
   4  -5  -6  209.88    7.40
   4  -5  -6  210.88   14.10
   4  -5  -6  225.18    7.70
   3  -5  -6    1.80    2.60
   3  -5  -6    6.90    4.90
   3  -5  -6    8.50    3.00
   2  -5  -6    0.20    2.60
   2  -5  -6   -1.00    3.00
   2  -5  -6    8.30    4.50
   1  -5  -6 1817.92   32.20
   1  -5  -6 1791.22   23.90
   0  -5  -6   15.60    2.40
   0  -5  -6   15.30    4.00
  -1  -5  -6   88.29    4.60
  -1  -5  -6   76.59    6.70
  -2  -5  -6  313.27   12.00
  -2  -5  -6  293.77    8.60
  -3  -5  -6  187.98   10.00
  -3  -5  -6  167.48    7.40
  -4  -5  -6  233.18   11.00
  -4  -5  -6  245.78    9.70
  -5  -5  -6  242.88   10.40
  -5  -5  -6  216.98   11.30
  -6  -5  -6  445.46   15.10
  -6  -5  -6  482.05   16.70
  -7  -5  -6  364.56   14.40
  -7  -5  -6  362.56   15.40
  -8  -5  -6  136.49   10.80
  -8  -5  -6  129.59   10.10
  -9  -5  -6  132.09   10.50
 -10  -5  -6   23.80    6.70
 -11  -5  -6    5.00    5.90
 -12  -5  -6   22.70    8.00
 -13  -5  -6   43.20    9.20
 -14  -5  -6    3.00    7.20
  15  -5  -7  -13.80   12.20
  14  -5  -7   26.70   12.90
 -13   5   7    4.50    6.60
  13  -5  -7  -12.80   10.90
 -12   5   7   13.00    6.40
  12  -5  -7   14.20   10.80
 -11   5   7  154.48   12.40
  11  -5  -7  135.69   16.00
 -10   5   7   31.10    6.70
  10  -5  -7   24.00   11.10
  -9   5   7   68.79    7.80
   9  -5  -7   64.19   11.70
  -8   5   7    1.80    4.00
   8  -5  -7   -1.80    8.10
  -7   5   7  150.48    9.10
   7  -5  -7  147.39   13.90
   7  -5  -7  153.28    9.40
   6  -5  -7   12.20    4.40
   6  -5  -7    0.80    8.40
   5  -5  -7   47.00    5.30
   5  -5  -7   56.29    9.10
   4  -5  -7  314.97   16.30
   4  -5  -7  328.17   10.00
   3  -5  -7    6.00    5.60
   3  -5  -7    9.30    4.10
   2  -5  -7  193.98    7.60
   2  -5  -7  232.28   12.70
   1  -5  -7 1237.18   26.60
   1  -5  -7 1254.87   19.10
   0  -5  -7 1436.36   21.80
   0  -5  -7 1488.65   29.10
  -1  -5  -7   53.49    4.30
  -1  -5  -7   47.50    5.90
  -2  -5  -7  578.04   13.10
  -2  -5  -7  535.85   16.10
  -3  -5  -7  132.99    7.00
  -3  -5  -7  141.29    9.70
  -4  -5  -7  527.35   17.30
  -4  -5  -7  521.25   14.60
  -5  -5  -7  253.27   11.00
  -5  -5  -7  263.97   13.20
  -6  -5  -7  490.75   18.00
  -6  -5  -7  483.35   16.00
  -7  -5  -7  556.84   18.30
  -7  -5  -7  580.74   20.10
  -8  -5  -7    4.30    5.00
  -8  -5  -7   12.00    5.30
  -9  -5  -7   11.10    5.90
  -9  -5  -7   15.80    5.70
 -10  -5  -7   18.90    6.60
 -11  -5  -7   11.40    6.50
 -12  -5  -7   -3.70    5.40
 -13  -5  -7   -7.00    5.10
 -14  -5  -7   14.30    7.90
  14  -5  -8  -21.00   12.30
  13  -5  -8   41.60   14.80
  12  -5  -8   -5.70   10.10
 -11   5   8   -4.80    5.30
  11  -5  -8   -9.90    9.10
  11  -5  -8    9.20    5.90
 -10   5   8  226.98   13.40
  10  -5  -8  193.48   18.40
  10  -5  -8  221.78   12.50
   9  -5  -8    2.30    4.90
   9  -5  -8    3.10    9.30
   8  -5  -8   56.49   11.80
   8  -5  -8   67.19    7.50
   7  -5  -8   72.79   12.20
   7  -5  -8   79.39    7.60
   6  -5  -8  135.29   13.50
   6  -5  -8  143.79    9.20
   5  -5  -8   14.00    7.40
   5  -5  -8   18.40    5.10
   4  -5  -8  135.59    9.10
   4  -5  -8  126.19   11.40
   3  -5  -8   93.29    7.00
   3  -5  -8   76.59    9.10
   2  -5  -8   44.10    7.20
   2  -5  -8   37.80    5.00
   1  -5  -8   22.60    3.80
   1  -5  -8   28.50    6.20
   0  -5  -8 1238.18   27.30
   0  -5  -8 1292.87   21.00
  -1  -5  -8  569.04   13.00
  -1  -5  -8  581.44   18.00
  -2  -5  -8  214.28   12.00
  -2  -5  -8  215.08    8.60
  -3  -5  -8  691.03   16.60
  -3  -5  -8  707.33   20.00
  -4  -5  -8  383.26   15.60
  -4  -5  -8  358.16   12.60
  -5  -5  -8   24.10    6.00
  -5  -5  -8   20.70    5.00
  -6  -5  -8   28.50    6.90
  -6  -5  -8   30.30    5.90
  -7  -5  -8  316.37   15.90
  -7  -5  -8  357.26   14.80
  -8  -5  -8   61.29    9.10
  -8  -5  -8   50.39    7.90
  -9  -5  -8    5.60    5.40
  -9  -5  -8   11.70    6.20
 -10  -5  -8   18.00    6.40
 -11  -5  -8   28.50    8.10
 -12  -5  -8   40.80    9.30
 -13  -5  -8   18.90    8.40
 -14  -5  -8    8.70    8.10
  14  -5  -9    8.20   13.90
  13  -5  -9   -2.60   11.70
  12  -5  -9   78.89   15.70
  11  -5  -9    5.80   11.50
  10  -5  -9   42.80   12.70
   9  -5  -9  117.59   14.60
   9  -5  -9  170.38   11.60
   8  -5  -9   92.29    8.60
   8  -5  -9   95.89   13.50
   7  -5  -9  204.98   16.70
   7  -5  -9  225.38   11.80
   6  -5  -9  318.17   18.70
   6  -5  -9  329.67   13.10
   5  -5  -9  115.29   12.20
   5  -5  -9  158.58   11.00
   4  -5  -9    2.50    5.50
   4  -5  -9    6.50    6.60
   3  -5  -9   19.80    7.10
   3  -5  -9   30.20    6.30
   2  -5  -9  280.47   15.40
   2  -5  -9  253.87   10.30
   1  -5  -9  103.79    7.20
   1  -5  -9   95.89    9.60
   0  -5  -9  283.07    9.60
   0  -5  -9  293.77   14.60
  -1  -5  -9  194.98   12.50
  -1  -5  -9  205.38    8.80
  -2  -5  -9   64.59    7.90
  -2  -5  -9   71.19    6.30
  -3  -5  -9   64.89    6.40
  -3  -5  -9   52.79    7.70
  -4  -5  -9  119.89    8.60
  -4  -5  -9  105.29    9.70
  -5  -5  -9  107.19    9.00
  -5  -5  -9   91.19    9.80
  -6  -5  -9    5.10    5.00
  -6  -5  -9    4.30    4.30
  -7  -5  -9    7.50    5.50
  -7  -5  -9    2.30    4.50
  -8  -5  -9   32.20    6.60
  -8  -5  -9   41.90    8.20
  -9  -5  -9   60.19    9.10
  -9  -5  -9   60.59    9.60
 -10  -5  -9   12.60    6.60
 -11  -5  -9  124.19   13.30
 -12  -5  -9   13.40    7.20
 -13  -5  -9   31.70    9.30
  14  -5 -10   -9.60   11.70
  13  -5 -10  -13.90   12.80
  12  -5 -10   14.20   12.90
  11  -5 -10  134.59   17.80
  10  -5 -10   10.20   10.40
   9  -5 -10  149.49   16.30
   8  -5 -10   -4.30    8.20
   7  -5 -10   83.99   11.70
   6  -5 -10  290.67   13.30
   6  -5 -10  236.58   18.20
   5  -5 -10  541.55   17.00
   5  -5 -10  541.35   21.80
   4  -5 -10  621.34   23.50
   4  -5 -10  615.44   17.50
   3  -5 -10   52.59    9.00
   3  -5 -10   58.59    7.50
   2  -5 -10   15.90    5.30
   2  -5 -10   25.60    7.10
   1  -5 -10  178.88   13.40
   1  -5 -10  166.18    9.00
   0  -5 -10   10.00    5.30
   0  -5 -10    1.20    3.80
  -1  -5 -10  115.39    7.90
  -1  -5 -10   95.59    9.70
  -2  -5 -10   10.70    5.60
  -2  -5 -10    9.00    4.20
  -3  -5 -10   -3.50    4.80
  -3  -5 -10    6.00    4.00
  -4  -5 -10  112.09   10.60
  -4  -5 -10  115.99    8.90
  -5  -5 -10   43.40    7.70
  -5  -5 -10   50.89    7.10
  -6  -5 -10   76.99    9.60
  -6  -5 -10   68.09    8.10
  -7  -5 -10    6.70    4.80
  -7  -5 -10    7.00    5.90
  -8  -5 -10   -2.50    4.80
  -8  -5 -10    1.90    5.70
  -9  -5 -10    2.70    6.00
  -9  -5 -10    7.40    6.10
 -10  -5 -10   95.99   12.10
 -10  -5 -10   71.59   10.50
 -11  -5 -10   30.70    9.00
 -12  -5 -10   55.09   10.60
 -13  -5 -10   -1.50    7.10
  13  -5 -11   -6.50   12.80
  12  -5 -11   91.49   17.30
  11  -5 -11   32.70   13.50
  10  -5 -11   12.60   11.20
   9  -5 -11   -8.90    8.60
   8  -5 -11   12.50    9.90
   7  -5 -11    1.30    8.80
   6  -5 -11   42.10    9.40
   5  -5 -11  430.56   20.10
   4  -5 -11  256.87   17.10
   3  -5 -11  272.37   17.10
   3  -5 -11  266.07   12.50
   2  -5 -11  101.69    8.20
   2  -5 -11   89.69   10.70
   1  -5 -11  837.82   18.60
   1  -5 -11  818.22   24.60
   0  -5 -11  590.34   15.70
   0  -5 -11  604.24   21.30
  -1  -5 -11   95.09    7.60
  -1  -5 -11   86.29    9.60
  -2  -5 -11   62.89    8.80
  -2  -5 -11   70.79    7.10
  -3  -5 -11    4.40    5.00
  -3  -5 -11    3.40    4.20
  -4  -5 -11    2.70    5.00
  -4  -5 -11    6.80    4.50
  -5  -5 -11  114.89    9.90
  -5  -5 -11  114.49   11.50
  -6  -5 -11   14.30    6.10
  -6  -5 -11   14.50    5.70
  -7  -5 -11    1.80    5.30
  -7  -5 -11    0.80    4.80
  -8  -5 -11   -1.70    5.00
  -8  -5 -11    3.80    6.40
  -9  -5 -11   12.50    6.40
  -9  -5 -11   15.30    7.60
 -10  -5 -11   29.40    8.20
 -10  -5 -11   18.40    7.70
 -11  -5 -11   -0.50    6.60
 -12  -5 -11    9.70    7.60
  13  -5 -12    2.60   13.70
  12  -5 -12   -7.20   12.50
  11  -5 -12   39.40   14.10
  10  -5 -12  212.68   20.40
   9  -5 -12   15.40   10.60
   8  -5 -12   14.80    9.70
   7  -5 -12   16.00    9.80
   6  -5 -12   42.40   10.30
   5  -5 -12  220.28   15.90
   4  -5 -12  216.68   16.30
   3  -5 -12   -5.40    6.00
   2  -5 -12   15.80    6.70
   1  -5 -12    6.90    4.50
   1  -5 -12    4.30    5.70
   0  -5 -12  700.13   23.20
   0  -5 -12  704.13   17.80
  -1  -5 -12    5.30    5.70
  -1  -5 -12    3.60    4.20
  -2  -5 -12    7.10    5.80
  -2  -5 -12    3.30    4.30
  -3  -5 -12   42.00    6.50
  -3  -5 -12   36.50    7.50
  -4  -5 -12   -4.20    5.30
  -4  -5 -12    0.20    4.20
  -5  -5 -12   15.60    5.50
  -5  -5 -12   17.50    6.50
  -6  -5 -12  183.38   12.50
  -6  -5 -12  176.18   14.00
  -7  -5 -12  123.29   11.40
  -7  -5 -12  126.59   13.10
  -8  -5 -12   -1.50    5.20
  -8  -5 -12    3.60    6.30
  -9  -5 -12   34.00    9.10
  -9  -5 -12   34.90    8.20
 -10  -5 -12   44.30    9.70
 -10  -5 -12   49.90   10.80
 -11  -5 -12   -1.30    6.60
  12  -5 -13   -5.60   12.20
  11  -5 -13   16.80   13.10
  10  -5 -13   92.69   16.40
   9  -5 -13  276.07   21.90
   8  -5 -13   46.10   11.30
   7  -5 -13   -6.90    8.10
   6  -5 -13   61.49   10.90
   5  -5 -13    4.10    7.90
   4  -5 -13   92.79   11.70
   3  -5 -13  187.18   14.50
   2  -5 -13    9.00    6.20
   1  -5 -13   25.80    7.80
   0  -5 -13   54.19    9.10
  -1  -5 -13   71.59    9.80
  -1  -5 -13   67.39    7.50
  -2  -5 -13   30.20    6.10
  -2  -5 -13   24.80    7.40
  -3  -5 -13   12.00    6.50
  -3  -5 -13    7.40    4.80
  -4  -5 -13   52.59    9.10
  -4  -5 -13   62.09    8.30
  -5  -5 -13    6.20    5.60
  -5  -5 -13   -1.10    5.80
  -6  -5 -13   26.10    8.00
  -6  -5 -13   18.80    7.00
  -7  -5 -13  112.99   13.30
  -7  -5 -13   99.89   11.10
  -8  -5 -13    3.20    6.60
  -8  -5 -13    0.50    5.80
  -9  -5 -13   69.79   10.90
  -9  -5 -13   60.89   11.50
 -10  -5 -13   10.90    7.60
 -10  -5 -13    2.30    7.50
 -11  -5 -13   52.39   11.20
  11  -5 -14   -1.40   10.60
  10  -5 -14   19.80   12.30
   9  -5 -14   87.49   14.80
   8  -5 -14    3.30    9.80
   7  -5 -14    1.60    8.40
   6  -5 -14    6.50    8.60
   5  -5 -14    2.90    7.60
   4  -5 -14    1.90    7.60
   3  -5 -14  106.79   13.00
   2  -5 -14   29.20    8.00
   1  -5 -14    3.40    6.60
   0  -5 -14  353.86   18.10
  -1  -5 -14  219.78   15.60
  -2  -5 -14  119.39   12.70
  -3  -5 -14    1.20    5.50
  -4  -5 -14   15.90    7.00
  -4  -5 -14   24.20    6.80
  -5  -5 -14  101.49   12.20
  -5  -5 -14   94.19   10.40
  -6  -5 -14   13.90    7.00
  -6  -5 -14   14.20    7.50
  -7  -5 -14   31.30    7.90
  -7  -5 -14   36.80    9.50
  -8  -5 -14    6.80    7.60
  -8  -5 -14   13.30    7.40
  -9  -5 -14    2.70    7.30
  -9  -5 -14   13.80    7.80
 -10  -5 -14   64.29   11.30
 -10  -5 -14   57.49   11.30
  10  -5 -15  -12.20   10.30
   9  -5 -15   24.90   12.40
   8  -5 -15    9.70   10.30
   7  -5 -15   11.30    9.90
   6  -5 -15   72.19   12.30
   5  -5 -15  147.59   15.30
   4  -5 -15   -2.80    7.10
   3  -5 -15   42.50    9.70
   2  -5 -15   47.70   10.10
   1  -5 -15    6.30    6.60
   0  -5 -15    5.00    6.60
  -1  -5 -15  140.89   13.90
  -2  -5 -15  209.28   15.20
  -3  -5 -15   -7.30    5.70
  -4  -5 -15   89.39   12.20
  -5  -5 -15  118.59   13.60
  -6  -5 -15   36.50    9.20
  -7  -5 -15   -0.60    6.60
  -7  -5 -15    1.10    6.10
  -8  -5 -15   17.90    8.30
  -8  -5 -15   23.60    9.30
  -9  -5 -15   15.30    8.90
  -9  -5 -15   12.50    8.40
   9  -5 -16    7.20   11.50
   8  -5 -16   19.50   11.30
   7  -5 -16  -11.10    8.60
   6  -5 -16   -6.60    7.30
   5  -5 -16   58.39   11.80
   4  -5 -16  115.09   13.70
   3  -5 -16   15.80    8.10
   2  -5 -16    0.50    6.90
   1  -5 -16    7.20    7.10
   0  -5 -16   24.80    8.00
  -1  -5 -16   16.60    8.00
  -2  -5 -16   -3.60    6.50
  -3  -5 -16   39.50    9.30
  -4  -5 -16   34.00    9.10
  -5  -5 -16   99.49   13.30
  -6  -5 -16   80.59   12.20
  -7  -5 -16   -5.40    7.10
  -8  -5 -16   -2.80    7.20
   8  -5 -17   39.50   12.80
   7  -5 -17   -1.30    9.50
   6  -5 -17   10.60    9.70
   5  -5 -17   31.50   11.00
   4  -5 -17   19.50    9.80
   3  -5 -17   28.80    9.50
   2  -5 -17   -6.00    6.40
   1  -5 -17   56.89   11.30
   0  -5 -17   57.69   11.20
  -1  -5 -17    9.20    8.50
  -2  -5 -17   18.80    8.90
  -3  -5 -17   -2.70    7.30
  -4  -5 -17    7.20    7.20
  -5  -5 -17   -3.90    7.20
  -6  -5 -17   89.29   13.60
  -7  -5 -17   20.80    9.70
   7  -5 -18    2.10   10.40
   6  -5 -18  -18.00    8.30
   5  -5 -18   -4.50    8.80
   4  -5 -18   14.70   10.00
   3  -5 -18    9.20    8.50
   2  -5 -18   15.40    9.20
   1  -5 -18   10.80    8.80
   0  -5 -18   96.69   13.80
  -1  -5 -18   42.60   10.50
  -2  -5 -18   12.50    8.40
  -3  -5 -18   42.10   10.50
  -4  -5 -18   22.20    9.60
  -5  -5 -18   39.80   11.10
   5  -5 -19   18.50   10.90
   4  -5 -19   -5.70    8.40
   3  -5 -19  -18.30    7.80
   2  -5 -19   17.10    9.90
   1  -5 -19    1.80    8.70
   0  -5 -19   -1.20    8.20
  -1  -5 -19   37.70   10.80
  -2  -5 -19   31.80   10.30
  -3  -5 -19    1.30    8.30
  -2   6 -19    7.40   10.10
  -1   6 -19   -6.00    9.90
   0   6 -19  -13.10    9.20
   1   6 -19  -12.10   10.20
   2   6 -19    0.40   11.10
   3   6 -19    8.70   12.70
   4   6 -19  -12.10   12.00
  -5   6 -18   21.20   10.40
  -4   6 -18   11.40    9.70
  -3   6 -18   -1.00    9.00
  -2   6 -18   -0.50    8.90
  -1   6 -18  -19.80    8.30
   0   6 -18   36.70   12.10
   1   6 -18   35.80   12.60
   2   6 -18  -12.80   11.30
   3   6 -18   -9.10   11.50
   4   6 -18   38.80   14.20
   5   6 -18  -22.00   12.30
   6   6 -18  -38.60   13.40
  -6   6 -17    3.30    8.70
  -5   6 -17   83.79   13.40
  -4   6 -17   -3.80    7.10
  -3   6 -17   -4.40    8.40
  -2   6 -17    4.30    8.80
  -1   6 -17   70.19   13.00
   0   6 -17    6.30    9.90
   1   6 -17   -4.30   10.00
   2   6 -17  101.79   16.10
   3   6 -17    1.10   11.60
   4   6 -17   17.70   12.90
   5   6 -17  110.59   18.80
   6   6 -17  -16.80   13.30
   7   6 -17  -18.50   13.60
   8   6 -17  -13.60   14.40
  -8   6 -16   22.60    9.40
  -7   6 -16    3.50    8.10
  -6   6 -16    5.30    8.00
  -5   6 -16    7.70    8.30
  -4   6 -16    9.30    9.00
  -3   6 -16   -2.70    8.10
  -2   6 -16   30.20   10.00
  -1   6 -16   -2.80    8.40
   0   6 -16  127.19   15.10
   1   6 -16  -10.60    8.90
   2   6 -16   -4.40   10.10
   3   6 -16   69.59   14.40
   4   6 -16    6.10   12.30
   5   6 -16   11.40   12.90
   6   6 -16  169.98   20.60
   7   6 -16   -7.30   13.00
   8   6 -16   -3.10   13.50
   9   6 -16   -5.20   14.60
  -9   6 -15   17.40   10.10
  -8   6 -15    7.90    8.30
  -7   6 -15   85.29   13.10
  -6   6 -15    6.00    6.80
  -6   6 -15    2.40    8.00
  -5   6 -15   57.19   11.20
  -5   6 -15   51.19    8.80
  -4   6 -15   -1.90    6.60
  -3   6 -15   -1.00    7.60
  -2   6 -15   30.40    9.70
  -1   6 -15  149.69   15.30
   0   6 -15    0.50    9.00
   1   6 -15   21.00   10.20
   2   6 -15    5.50   10.40
   3   6 -15   22.50   11.50
   4   6 -15   13.00   11.70
   5   6 -15   29.20   13.00
   6   6 -15   -7.00   11.40
   7   6 -15  -10.70   11.50
   8   6 -15   10.60   13.00
   9   6 -15  163.08   20.20
  10   6 -15   19.80   14.50
 -10   6 -14    7.20    8.30
  -9   6 -14   16.70    8.80
  -8   6 -14   -2.10    6.80
  -7   6 -14   17.40    8.40
  -6   6 -14  239.88   14.90
  -6   6 -14  221.18   16.60
  -5   6 -14   11.00    6.00
  -5   6 -14   -6.90    6.50
  -4   6 -14    3.90    5.70
  -4   6 -14    3.20    7.40
  -3   6 -14    6.40    5.10
  -3   6 -14   -5.90    7.10
  -2   6 -14   33.20    9.90
  -2   6 -14   43.20    7.40
  -1   6 -14   60.99   11.20
  -1   6 -14   67.49    8.30
   0   6 -14   97.39    9.50
   0   6 -14   83.29   13.00
   1   6 -14    7.20    5.30
   1   6 -14   -4.60    9.10
   2   6 -14   37.90   12.10
   3   6 -14   -8.00   10.20
   4   6 -14  263.97   21.20
   5   6 -14  -12.70   10.20
   6   6 -14   -3.10   10.90
   7   6 -14   11.40   11.60
   8   6 -14   16.40   12.10
   9   6 -14   54.39   13.90
  10   6 -14   49.90   15.10
  11   6 -14    0.40   11.80
 -11   6 -13   75.89   13.20
 -10   6 -13   50.09   11.00
  -9   6 -13   55.49   11.20
  -8   6 -13   23.20    8.80
  -7   6 -13   52.99    9.80
  -6   6 -13    4.40    6.30
  -6   6 -13   -0.30    5.30
  -5   6 -13  341.87   15.90
  -5   6 -13  320.17   18.50
  -4   6 -13   -8.90    5.80
  -4   6 -13   -6.00    4.40
  -3   6 -13   10.20    5.00
  -3   6 -13    8.80    7.70
  -2   6 -13   -5.80    4.10
  -2   6 -13   -6.50    7.10
  -1   6 -13   96.99    8.80
  -1   6 -13  104.09   12.70
   0   6 -13   -0.30    7.80
   0   6 -13    2.10    4.30
   1   6 -13  112.29    9.30
   1   6 -13  121.59   14.60
   2   6 -13  110.59    9.40
   2   6 -13  110.29   14.10
   3   6 -13   25.90   10.60
   3   6 -13   16.90    5.90
   4   6 -13   36.60    7.30
   4   6 -13   21.80   11.70
   5   6 -13  387.56   22.80
   5   6 -13  407.56   18.20
   6   6 -13   -4.60   10.10
   6   6 -13   -1.30    6.40
   7   6 -13   11.30   11.00
   8   6 -13   -1.70   10.20
   9   6 -13   36.50   12.30
  10   6 -13   -0.60   10.80
  11   6 -13   54.29   13.40
  12   6 -13   45.40   13.30
 -11   6 -12   -8.30    6.80
 -10   6 -12   31.20    9.20
  -9   6 -12    6.30    7.40
  -8   6 -12   28.50    8.80
  -7   6 -12   16.30    7.80
  -6   6 -12   10.40    7.10
  -6   6 -12   13.60    6.00
  -5   6 -12   -4.40    6.30
  -5   6 -12    5.60    5.20
  -4   6 -12   56.69   10.00
  -4   6 -12   43.20    6.80
  -3   6 -12   -0.60    6.80
  -3   6 -12    1.60    4.20
  -2   6 -12   80.29   11.20
  -2   6 -12   94.59    8.40
  -1   6 -12  118.69    9.30
  -1   6 -12  131.09   13.40
   0   6 -12   30.20    9.90
   0   6 -12   34.10    5.80
   1   6 -12  132.09   14.50
   1   6 -12  144.89   10.40
   2   6 -12   14.70    5.20
   2   6 -12   13.80    9.80
   3   6 -12   -1.80    9.80
   3   6 -12   -5.90    4.50
   4   6 -12  281.17   19.80
   4   6 -12  305.67   14.70
   5   6 -12   -5.50    5.60
   5   6 -12    8.80   10.20
   6   6 -12  335.87   21.10
   6   6 -12  345.47   18.00
   7   6 -12   15.40   10.50
   7   6 -12   24.20    8.60
   8   6 -12   46.30   10.80
   8   6 -12   63.59   12.90
   9   6 -12  170.08   17.00
   9   6 -12  180.38   16.50
  10   6 -12   61.79   12.70
  11   6 -12   12.40   10.60
  12   6 -12   81.89   14.30
 -12   6 -11   -0.80    6.60
 -11   6 -11  190.78   17.70
 -10   6 -11   -8.00    6.30
  -9   6 -11   30.50    8.80
  -8   6 -11   43.30    9.60
  -7   6 -11   15.60    7.50
  -6   6 -11    2.10    5.70
  -6   6 -11    3.50    5.10
  -5   6 -11   19.40    5.60
  -5   6 -11   19.20    7.00
  -4   6 -11   -3.70    3.50
  -4   6 -11   -1.10    5.70
  -3   6 -11   58.99    6.90
  -3   6 -11   52.49    9.20
  -2   6 -11   14.00    7.50
  -2   6 -11    7.70    4.20
  -1   6 -11  188.28   14.60
  -1   6 -11  185.98   10.30
   0   6 -11  246.18   18.00
   0   6 -11  207.28   10.60
   1   6 -11   38.10    5.80
   1   6 -11   28.40   11.00
   2   6 -11    1.30   10.00
   2   6 -11   -2.40    4.40
   3   6 -11    4.80    9.30
   3   6 -11    2.90    5.00
   4   6 -11  158.48   15.60
   4   6 -11  157.88   12.10
   5   6 -11  144.09   15.10
   5   6 -11  148.29   11.50
   6   6 -11  204.08   17.20
   6   6 -11  224.48   15.60
   7   6 -11   -7.20    7.60
   7   6 -11    2.90    7.40
   8   6 -11  -15.80    7.70
   8   6 -11    2.40    7.90
   9   6 -11  363.06   20.50
   9   6 -11  303.57   21.70
  10   6 -11   22.50   10.00
  10   6 -11    5.30   10.00
  11   6 -11  -11.00   11.10
  11   6 -11    8.30    9.50
  12   6 -11   20.30   13.70
  12   6 -11   47.00   12.00
  13   6 -11   41.00   12.20
 -12   6 -10   -0.80    6.50
 -11   6 -10   24.30    8.90
 -10   6 -10   37.20    9.30
  -9   6 -10    5.90    6.80
  -8   6 -10    1.70    6.20
  -7   6 -10    2.40    5.60
  -6   6 -10   44.90    8.40
  -5   6 -10  157.18   10.80
  -5   6 -10  175.68   13.40
  -4   6 -10   46.60    8.70
  -4   6 -10   53.49    6.50
  -3   6 -10   20.00    4.80
  -3   6 -10   19.80    7.70
  -2   6 -10   15.80    7.70
  -2   6 -10    4.20    3.80
  -1   6 -10   17.40    4.30
  -1   6 -10   28.70    9.50
   0   6 -10 1287.27   33.40
   0   6 -10 1354.66   25.20
   1   6 -10   -0.20    3.70
   1   6 -10   -7.50    8.20
   2   6 -10   20.20    5.30
   2   6 -10   26.80   10.80
   3   6 -10   58.79   12.10
   3   6 -10   65.19    7.10
   4   6 -10  442.66   22.20
   4   6 -10  461.75   16.60
   5   6 -10    0.30    9.00
   5   6 -10   -5.20    5.90
   6   6 -10   38.70    8.60
   6   6 -10   73.99   11.00
  -6  -6  10   59.09    5.90
   7   6 -10  120.59   12.80
   7   6 -10  100.79   11.20
   8   6 -10   11.00    7.70
   8   6 -10    3.30    8.00
   9   6 -10   87.19   12.40
   9   6 -10   78.89   12.20
  10   6 -10  271.07   20.90
  10   6 -10  289.77   18.70
  11   6 -10    6.50   10.40
  11   6 -10   11.80    9.00
  12   6 -10    3.50    9.00
  12   6 -10   -5.50   11.80
  13   6 -10  -20.00   12.20
  13   6 -10    9.60    9.70
 -13   6  -9   -1.10    6.70
 -12   6  -9   14.20    8.10
 -11   6  -9    6.10    6.80
 -10   6  -9    6.60    6.50
  -9   6  -9    7.50    6.60
  -8   6  -9   11.80    6.70
  -7   6  -9   55.59    8.70
  -6   6  -9    1.10    5.50
  -5   6  -9  391.86   17.60
  -5   6  -9  394.96   14.90
  -4   6  -9   16.40    7.20
  -4   6  -9   16.40    4.60
  -3   6  -9  410.66   13.40
  -3   6  -9  448.76   17.80
  -2   6  -9  108.49    7.60
  -2   6  -9  119.19   11.50
  -1   6  -9   21.30    8.60
  -1   6  -9   22.60    4.20
   0   6  -9   57.29   10.10
   0   6  -9   59.89    5.60
   1   6  -9 1018.20   29.10
   1   6  -9 1053.29   20.50
   2   6  -9    4.40    4.00
   2   6  -9    6.80    8.30
   3   6  -9   10.00    4.70
   3   6  -9    6.30    8.20
   4   6  -9  156.08   14.10
   4   6  -9  137.79   11.40
   5   6  -9  393.76   19.70
   5   6  -9  398.16   17.10
   6   6  -9   39.60    8.80
   6   6  -9   61.99   10.60
  -6  -6   9   50.99    5.30
   7   6  -9   60.59   10.00
   7   6  -9   71.39   10.50
   8   6  -9   31.50    9.70
   8   6  -9   35.80    8.70
   9   6  -9    7.60    7.90
   9   6  -9   -0.50    8.90
  10   6  -9   10.50    9.70
  10   6  -9   15.70    8.50
  11   6  -9  156.78   15.30
  11   6  -9  132.99   15.70
  12   6  -9   14.10    8.90
  12   6  -9  -21.90   10.50
  13   6  -9   17.40   12.60
  13   6  -9   60.49   12.30
  14   6  -9   13.20   13.30
  14   6  -9   38.70   11.20
 -13   6  -8   12.10    7.30
 -12   6  -8  100.79   13.20
 -11   6  -8   17.20    7.40
 -10   6  -8   71.49   10.50
  -9   6  -8   -6.10    5.40
  -8   6  -8    4.70    6.00
  -7   6  -8   71.99    9.70
  -6   6  -8  214.68   13.00
  -5   6  -8   21.80    7.00
  -4   6  -8  229.28   13.00
  -4   6  -8  213.08    9.90
  -3   6  -8   56.49    8.10
  -3   6  -8   70.29    6.10
  -2   6  -8  528.15   19.10
  -2   6  -8  519.95   13.40
  -1   6  -8   35.10    4.20
  -1   6  -8   44.30    8.70
   0   6  -8   60.59   10.00
   0   6  -8   52.79    4.90
   1   6  -8  796.12   24.10
   1   6  -8  808.22   16.50
   2   6  -8  122.89   11.80
   2   6  -8  131.89    8.30
   3   6  -8   29.60    8.80
   3   6  -8   18.20    4.90
   4   6  -8  520.65   19.70
   4   6  -8  570.24   17.00
   5   6  -8  107.99   11.50
   5   6  -8  115.39    9.90
  -5  -6   8  114.89    6.90
   6   6  -8  502.45   19.30
   6   6  -8  513.95   20.60
  -6  -6   8  488.65   11.30
   7   6  -8  229.48   14.50
   7   6  -8  211.28   16.10
   8   6  -8    3.60    6.90
   8   6  -8   -3.90    7.10
   9   6  -8   31.80   10.10
   9   6  -8   30.60    8.50
  10   6  -8   61.59   10.00
  10   6  -8   62.69   11.60
  11   6  -8   54.59   12.10
  11   6  -8   64.69   10.60
  12   6  -8   29.40    9.80
  12   6  -8   28.40   12.00
  13   6  -8   34.80   10.40
  13   6  -8   -9.40   11.60
  14   6  -8   18.00   13.20
  14   6  -8   16.40    9.90
 -14   6  -7    4.80    8.00
 -13   6  -7    9.70    8.00
 -12   6  -7   -5.70    5.40
 -11   6  -7  215.98   15.60
  11  -6   7  180.18   11.80
 -10   6  -7   21.70    7.50
  -9   6  -7    3.30    5.50
  -8   6  -7  301.07   15.80
  -7   6  -7   38.10    7.60
  -6   6  -7   82.49    9.60
  -5   6  -7  418.26   16.80
  -4   6  -7   30.70    4.90
  -4   6  -7   20.10    6.50
  -3   6  -7   23.60    6.40
  -3   6  -7   38.80    4.60
  -2   6  -7   81.99    8.60
  -2   6  -7   78.09    6.10
  -1   6  -7  544.55   18.80
  -1   6  -7  553.14   12.30
   0   6  -7  218.48    7.40
   0   6  -7  243.58   13.90
   1   6  -7    8.60    6.70
   1   6  -7   -1.60    2.40
   2   6  -7   69.79    5.40
   2   6  -7   67.29    9.30
   3   6  -7  682.03   16.10
   3   6  -7  691.53   20.50
   4   6  -7   30.60    6.00
   4   6  -7   21.50    7.40
  -4  -6   7   30.60    4.50
   5   6  -7  399.36   16.20
   5   6  -7  410.36   16.50
  -5  -6   7  395.36   10.10
   6   6  -7  143.69   11.80
   6   6  -7  187.48   14.90
  -6  -6   7  152.48    6.40
   7   6  -7    6.00    8.10
   7   6  -7   -6.70    6.50
   8   6  -7  529.05   21.80
   8   6  -7  534.15   19.80
   9   6  -7   35.00    9.10
   9   6  -7   29.20    7.90
  10   6  -7    9.80    7.60
  10   6  -7   10.70    8.50
  11   6  -7   11.60    8.10
  11   6  -7   26.30   10.50
  12   6  -7   -6.40    9.60
  12   6  -7    9.00    7.80
  13   6  -7   23.70    9.40
  13   6  -7   30.90   11.90
  14   6  -7   -2.60    8.00
  14   6  -7   13.00   11.60
 -14   6  -6    3.80    7.10
  14  -6   6   35.00   10.20
 -13   6  -6   57.09   10.90
 -12   6  -6   32.30    8.50
 -11   6  -6    5.30    6.60
  11  -6   6   10.20    5.70
 -10   6  -6  204.38   14.60
  -9   6  -6    6.70    5.40
  -8   6  -6  103.79   10.80
  -7   6  -6  305.47   15.20
  -6   6  -6    5.90    5.50
  -5   6  -6   15.50    5.50
  -4   6  -6  828.22   21.60
  -3   6  -6   58.19    7.50
  -3   6  -6   52.79    4.80
  -2   6  -6  432.06   10.60
  -2   6  -6  416.46   14.80
  -1   6  -6   22.90    6.20
  -1   6  -6   10.50    2.40
   0   6  -6 1987.70   27.50
   0   6  -6 1990.80   36.90
   1   6  -6    0.60    2.20
   1   6  -6    8.90    6.60
   2   6  -6   17.90    6.10
   2   6  -6   27.20    3.60
   3   6  -6  113.39    8.30
   3   6  -6  116.69    9.60
  -3  -6   6  109.89    5.90
   4   6  -6  147.49   10.10
   4   6  -6  162.48   10.70
  -4  -6   6  173.38    7.00
   5   6  -6   23.80    6.30
   5   6  -6   17.00    6.50
  -5  -6   6   20.90    3.50
   6   6  -6  556.64   18.50
   6   6  -6  563.94   18.20
  -6  -6   6  550.94   10.60
   7   6  -6    2.10    6.70
   7   6  -6   -8.70    6.00
   8   6  -6    3.10    6.70
   8   6  -6  -10.10    7.00
   9   6  -6    1.80    5.70
   9   6  -6   -0.10    6.80
  10   6  -6  139.29   13.10
  10   6  -6  137.29   13.30
  11   6  -6   70.99   11.60
  11   6  -6   62.99   10.30
  12   6  -6   33.10    9.20
  12   6  -6   39.50   10.70
  13   6  -6   38.60   11.40
  13   6  -6   59.69   11.40
  14   6  -6   14.30    8.50
  14   6  -6    6.20   10.90
  15   6  -6   16.50    9.40
  15   6  -6   -7.30   10.80
 -14   6  -5   47.10   10.50
  14  -6   5   47.40   11.20
 -13   6  -5   16.00    8.00
  13  -6   5   17.90    8.70
 -12   6  -5    4.50    6.70
 -11   6  -5  382.16   18.60
 -10   6  -5   21.10    6.80
  10  -6   5   17.50    5.70
  -9   6  -5  236.88   14.20
  -8   6  -5   -0.80    5.10
  -7   6  -5  652.93   20.40
  -6   6  -5  182.38   10.80
  -5   6  -5  364.26   13.90
  -4   6  -5    0.60    4.20
  -3   6  -5 1167.28   24.70
  -2   6  -5  588.24   12.10
  -2   6  -5  605.94   16.90
  -1   6  -5  554.34   10.50
  -1   6  -5  543.85   17.10
   0   6  -5  239.78   12.00
   0   6  -5  227.88    5.80
   1   6  -5 1319.77   27.10
   1   6  -5 1318.67   18.70
   2   6  -5   -2.20    4.50
   2   6  -5   -2.40    2.40
  -2  -6   5    1.90    2.70
   3   6  -5   -0.50    4.80
   3   6  -5    3.80    3.60
  -3  -6   5    7.40    2.90
   4   6  -5   29.50    5.00
   4   6  -5   31.10    5.80
  -4  -6   5   24.00    3.20
   5   6  -5    2.60    4.50
   5   6  -5   -2.30    4.80
  -5  -6   5    1.40    2.40
   6   6  -5  168.38   11.00
   6   6  -5  166.18   12.50
  -6  -6   5  170.68    5.60
   7   6  -5    8.00    5.90
   7   6  -5   21.60    6.70
   8   6  -5  104.29   10.30
   8   6  -5  120.99   11.00
  -8  -6   5  110.89   10.30
   9   6  -5  303.97   16.60
   9   6  -5  259.97   14.50
  -9  -6   5  260.27   14.70
  10   6  -5   91.49   10.70
  10   6  -5   68.89   10.10
 -10  -6   5   85.19   10.10
  11   6  -5  369.06   19.90
  11   6  -5  360.06   18.00
 -11  -6   5  343.47   17.50
  12   6  -5   23.80    9.00
 -12  -6   5   24.50    8.10
  13   6  -5   75.29   11.50
  13   6  -5   63.29   12.30
 -13  -6   5   58.59   10.20
  14   6  -5   33.30   12.00
  14   6  -5   52.39   10.80
 -14  -6   5   34.30    9.50
  15   6  -5   11.90    8.80
  15   6  -5    6.50   11.00
 -15  -6   5   -3.50    7.90
 -15   6  -4   15.40    8.80
  15  -6   4   24.50   10.70
 -14   6  -4   35.30    9.90
  14  -6   4   33.90   10.60
 -13   6  -4   43.30    9.60
  13  -6   4   55.09   10.50
 -12   6  -4    9.20    6.80
  12  -6   4   13.30    7.70
 -11   6  -4   -1.50    5.00
 -10   6  -4  301.47   16.00
  10  -6   4  286.37   12.20
  -9   6  -4   57.19    8.20
   9  -6   4   60.19    6.90
  -8   6  -4    6.30    4.80
   8  -6   4    9.20    5.20
  -7   6  -4   12.80    5.50
  -6   6  -4 1507.45   30.60
  -5   6  -4   22.50    5.00
  -4   6  -4   13.80    4.40
  -3   6  -4   42.10    5.60
  -2   6  -4  520.65   15.10
  -1   6  -4  946.61   21.20
  -1   6  -4  954.00   14.30
   0   6  -4 1000.90   21.70
   0   6  -4 1008.50   13.60
   1   6  -4  126.39    3.70
   1   6  -4  115.69    8.80
  -1  -6   4  130.09    5.90
   2   6  -4  354.06   12.40
   2   6  -4  335.47    8.30
  -2  -6   4  348.67    8.70
   3   6  -4  414.26   10.50
   3   6  -4  419.56   13.10
  -3  -6   4  409.96    9.10
   4   6  -4 1213.68   21.20
   4   6  -4 1212.48   24.50
  -4  -6   4 1214.28   17.50
   5   6  -4    0.50    4.00
   5   6  -4   -0.60    3.90
  -5  -6   4   -0.60    2.00
   6   6  -4   13.90    5.70
   6   6  -4   10.60    5.40
  -6  -6   4    5.90    4.00
  -6  -6   4   10.70    2.30
   7   6  -4  328.87   14.30
   7   6  -4  323.77   14.30
  -7  -6   4  310.17    6.30
  -7  -6   4  319.17   14.30
   8   6  -4   72.69    9.00
  -8  -6   4   58.69    7.80
   9   6  -4   19.80    7.30
  -9  -6   4   19.40    6.30
  10   6  -4  156.78   13.10
 -10  -6   4  177.48   13.00
  11   6  -4   16.30    8.20
 -11  -6   4   11.70    6.50
  12   6  -4   -1.40    7.60
 -12  -6   4    1.00    5.60
  13   6  -4    7.70    8.50
 -13  -6   4    6.50    6.90
  14   6  -4   13.60    9.90
 -14  -6   4   26.60    8.80
  15   6  -4  101.19   15.50
 -15  -6   4   95.29   13.60
 -15   6  -3   38.10   10.30
  15  -6   3   45.50   12.10
 -14   6  -3   42.40    9.80
  14  -6   3   60.09   12.30
 -13   6  -3   11.70    7.50
  13  -6   3   11.90    8.60
 -12   6  -3   12.20    7.00
  12  -6   3   15.00    8.20
 -11   6  -3   79.09   10.20
  11  -6   3   77.29   10.40
 -10   6  -3   51.39    8.30
  10  -6   3   49.10    6.30
  -9   6  -3  191.28   12.30
   9  -6   3  168.98    9.50
  -8   6  -3  422.46   16.50
   8  -6   3  422.76   13.10
  -7   6  -3  255.27   12.50
   7  -6   3  266.57   10.60
  -6   6  -3   38.50    5.90
   6  -6   3   40.70    5.20
  -5   6  -3 1140.99   23.80
   5  -6   3 1175.68   20.50
  -4   6  -3   -1.00    3.10
   4  -6   3   -4.50    3.00
  -3   6  -3  279.67   10.10
   3  -6   3  271.97    8.60
  -2   6  -3    8.40    4.00
   2  -6   3    6.80    2.90
  -1   6  -3    5.90    4.30
   1  -6   3    9.00    2.80
   0   6  -3   41.70    6.10
   0  -6   3   31.80    3.60
   1   6  -3 1494.35   26.10
  -1  -6   3 1448.76   20.60
   2   6  -3  298.77   10.20
   2   6  -3  274.87    6.80
  -2  -6   3  284.47    7.40
   3   6  -3   23.60    4.60
   3   6  -3   25.70    3.20
  -3  -6   3   21.90    2.80
   4   6  -3    3.20    3.00
   4   6  -3   -0.60    3.30
  -4  -6   3   -1.30    1.90
   5   6  -3 1637.74   30.00
   5   6  -3 1609.74   26.90
  -5  -6   3 1639.04   29.80
  -5  -6   3 1640.54   21.20
   6   6  -3  364.56   13.00
  -6  -6   3  356.06    7.40
  -6  -6   3  366.26   13.40
   7   6  -3  101.89    8.60
  -7  -6   3   96.79    3.90
  -7  -6   3  135.99   10.20
   8   6  -3  396.66   16.00
  -8  -6   3  380.46   15.90
   9   6  -3   55.79    8.60
  -9  -6   3   73.19    8.70
  10   6  -3   37.50    8.00
 -10  -6   3   43.20    7.50
  11   6  -3  180.58   15.00
 -11  -6   3  164.88   12.40
  12   6  -3   49.90   10.10
 -12  -6   3   47.00    8.90
  13   6  -3   30.80    9.70
 -13  -6   3   21.80    8.00
  14   6  -3   40.70   11.30
 -14  -6   3   19.20    8.40
  15   6  -3   86.69   14.00
 -15  -6   3   76.09   12.70
 -15   6  -2   -1.00    7.30
  15  -6   2    8.20    9.90
 -14   6  -2  120.79   14.10
  14  -6   2  132.79   16.10
 -13   6  -2    5.90    6.60
  13  -6   2   -3.00    7.80
 -12   6  -2  197.08   13.70
  12  -6   2  195.78   16.40
 -11   6  -2   40.30    7.90
  11  -6   2   28.90    8.30
 -10   6  -2   64.09    8.60
  10  -6   2   67.69    9.80
  -9   6  -2   22.20    6.20
   9  -6   2   22.50    4.90
   9  -6   2   10.20    7.70
  -8   6  -2  392.66   15.20
   8  -6   2  373.36   11.80
  -7   6  -2  236.48   11.70
   7  -6   2  236.98    9.60
  -6   6  -2  363.36   13.00
   6  -6   2  317.27   10.20
  -5   6  -2  251.47   10.30
   5  -6   2  250.47    8.70
  -4   6  -2  453.75   12.90
   4  -6   2  475.05   11.30
  -3   6  -2  157.38    7.40
   3  -6   2  174.78    6.70
  -2   6  -2  819.42   16.80
   2  -6   2  817.32   14.50
   2  -6   2  815.82   13.80
  -1   6  -2  119.59    8.00
   1  -6   2  107.19    4.20
   0   6  -2   42.70    5.80
   0  -6   2   35.30    3.40
   1   6  -2  319.37   10.10
  -1  -6   2  336.07    8.00
   2   6  -2 2378.16   34.80
  -2  -6   2 2355.36   29.30
   3   6  -2   88.49    6.70
  -3  -6   2   79.29    4.30
   4   6  -2  275.87   10.50
  -4  -6   2  271.77    6.70
  -4  -6   2  263.57   10.10
  -5  -6   2   33.20    2.90
  -5  -6   2   34.10    5.10
  -6  -6   2  238.68    6.20
  -6  -6   2  233.68   11.00
  -7  -6   2  130.99    9.20
  -8  -6   2   82.69    8.80
  -9  -6   2   31.40    6.80
  10   6  -2   28.70    6.90
 -10  -6   2   15.90    6.30
  11   6  -2   75.19   10.20
 -11  -6   2   56.79    8.80
  12   6  -2  154.28   13.90
 -12  -6   2  137.99   13.20
  13   6  -2    7.70    7.70
 -13  -6   2   -3.80    5.80
  14   6  -2   31.40   10.20
 -14  -6   2   18.70    7.90
  15   6  -2    5.40    9.50
 -15  -6   2    1.10    6.80
 -15   6  -1   58.79   11.40
  15  -6   1   66.69   13.80
 -14   6  -1    6.20    7.20
  14  -6   1    7.30    9.80
 -13   6  -1   47.10    9.40
  13  -6   1   46.10   10.60
 -12   6  -1   -0.40    5.80
  12  -6   1    6.50    7.80
 -11   6  -1  876.21   26.20
  11  -6   1  880.41   27.90
 -10   6  -1   -3.00    4.70
  10  -6   1   -4.70    6.80
  -9   6  -1   27.10    6.10
   9  -6   1   30.40    4.70
   9  -6   1   22.90    8.00
  -8   6  -1   44.90    6.80
   8  -6   1   38.50    8.30
   8  -6   1   57.29    5.50
  -7   6  -1  397.46   14.30
   7  -6   1  407.76   11.30
   7  -6   1  409.16   15.50
  -6   6  -1    2.40    3.40
   6  -6   1   -0.80    4.70
   6  -6   1    0.80    3.00
  -5   6  -1  376.66   11.80
   5  -6   1  382.46    9.90
   5  -6   1  378.56   12.60
  -4   6  -1    2.10    2.90
   4  -6   1    3.10    2.60
   4  -6   1    2.70    3.30
  -3   6  -1 1190.18   20.70
   3  -6   1 1207.48   20.20
   3  -6   1 1182.38   18.50
  -2   6  -1    3.80    3.00
   2  -6   1    3.50    2.40
   2  -6   1   -2.30    2.40
  -1   6  -1  608.34   13.50
   1  -6   1  604.94   11.50
   1  -6   1  599.44   10.90
   0   6  -1   32.60    5.00
   0  -6   1   33.90    3.40
   0  -6   1   40.50    2.90
   1   6  -1   99.49    6.70
  -1  -6   1  108.79    3.30
  -1  -6   1  104.49    4.60
   2   6  -1   14.10    3.40
  -2  -6   1   10.50    2.30
  -2  -6   1   12.00    1.90
  -3  -6   1  216.98    6.30
  -3  -6   1  214.58    8.20
  -4  -6   1  334.97   10.90
  -4  -6   1  339.57    7.70
  -5  -6   1 1858.11   31.50
  -5  -6   1 1802.12   23.60
  -6  -6   1   54.09    4.00
  -6  -6   1   44.60    5.80
  -7  -6   1  490.95   16.20
  -8  -6   1   -2.20    4.30
  -9  -6   1   -0.40    4.00
 -10  -6   1   28.60    6.90
 -11  -6   1  103.69   11.10
  12   6  -1   37.10    8.60
 -12  -6   1   18.30    6.60
  13   6  -1   76.39   11.20
 -13  -6   1   62.19    9.80
  14   6  -1   25.30    9.50
 -14  -6   1   18.20    8.10
  15   6  -1   76.89   13.30
 -15  -6   1   71.19   11.50
 -15   6   0   15.60    8.20
  15  -6   0   13.80   11.70
 -14   6   0    5.00    6.70
  14  -6   0   10.60   10.30
 -13   6   0   12.10    6.90
  13  -6   0   -4.50    8.60
 -12   6   0   77.99   10.20
  12  -6   0   63.09   11.10
 -11   6   0    3.50    5.30
  11  -6   0   -6.20    7.60
 -10   6   0  444.46   17.00
  10  -6   0  466.85   20.70
  -9   6   0  276.37   13.20
   9  -6   0  270.67   15.90
   9  -6   0  254.07    8.90
  -8   6   0   27.10    5.50
   8  -6   0   39.80    4.80
   8  -6   0   22.70    7.90
  -7   6   0    9.80    4.20
   7  -6   0   11.90    3.50
   7  -6   0    8.20    6.00
  -6   6   0   96.99    7.10
   6  -6   0   95.19    6.00
   6  -6   0   86.59    7.90
  -5   6   0  377.66   11.20
   5  -6   0  355.66   13.10
   5  -6   0  382.16    9.70
  -4   6   0  372.36   10.30
   4  -6   0  366.76   11.80
   4  -6   0  365.66    9.10
  -3   6   0   58.79    4.40
   3  -6   0   60.89    4.50
   3  -6   0   49.30    4.80
  -2   6   0   11.70    2.90
   2  -6   0    7.10    3.10
   2  -6   0   13.50    2.50
  -1   6   0    5.60    3.50
   1  -6   0    7.80    2.40
   1  -6   0    9.40    3.00
   0   6   0 2922.71   38.30
   0  -6   0 2939.81   35.30
   0  -6   0 2911.21   36.80
   1   6   0    4.60    2.80
  -1  -6   0    7.60    2.20
  -1  -6   0    6.20    1.70
   2   6   0    5.20    2.80
  -2  -6   0    7.90    2.40
  -2  -6   0    7.60    2.00
  -2  -6   0   12.10    2.40
  -3  -6   0   51.69    4.00
  -3  -6   0   53.49    4.00
  -3  -6   0   59.69    4.80
  -4  -6   0  376.06    8.50
  -4  -6   0  366.46   11.10
  -5  -6   0  364.96    8.50
  -5  -6   0  355.36   11.80
  -6  -6   0   97.29    5.00
  -6  -6   0   91.39    7.20
  -7  -6   0    6.40    4.50
  -8  -6   0   24.00    5.50
  -9  -6   0  234.88   13.20
 -10  -6   0  433.86   18.10
 -11  -6   0   -1.70    5.30
 -12  -6   0   72.49   10.00
 -13  -6   0    8.50    6.50
  14   6   0    3.00    7.90
 -14  -6   0    8.20    7.00
  15   6   0   26.30   10.10
 -15  -6   0   25.20    9.10
 -15   6   1   51.29   10.40
  15  -6  -1   68.99   14.60
 -14   6   1   18.10    7.70
  14  -6  -1   -0.30   10.00
 -13   6   1   57.59    9.40
  13  -6  -1   51.19   11.90
 -12   6   1   21.50    6.80
  12  -6  -1   26.50    9.30
 -11   6   1   80.69    9.50
  11  -6  -1  104.19   12.90
 -10   6   1   34.50    6.60
  10  -6  -1   23.90    8.30
  -9   6   1   -0.80    4.10
   9  -6  -1   -7.40    7.60
  -8   6   1    2.00    3.70
   8  -6  -1   -0.20    2.90
   8  -6  -1   -8.00    7.00
  -7   6   1  518.75   15.00
   7  -6  -1  512.95   11.40
   7  -6  -1  498.35   18.90
  -6   6   1   48.40    5.30
   6  -6  -1   42.90    4.00
   6  -6  -1   41.70    7.00
  -5   6   1 1765.52   28.20
   5  -6  -1 1742.33   24.50
   5  -6  -1 1814.42   31.30
  -4   6   1  340.97    9.20
   4  -6  -1  321.97   12.20
   4  -6  -1  333.87    8.40
  -3   6   1  219.68    6.60
   3  -6  -1  211.28    9.50
   3  -6  -1  209.18    6.70
  -2   6   1   11.70    2.30
   2  -6  -1    7.50    3.60
   2  -6  -1   10.90    2.40
  -1   6   1  112.49    5.30
   1  -6  -1  110.09    4.90
   1  -6  -1  122.79    7.20
   0   6   1   34.10    3.60
   0  -6  -1   42.40    3.70
   0  -6  -1   39.40    3.50
   1   6   1  607.14   11.10
  -1  -6  -1  604.54   11.30
  -1  -6  -1  613.54   11.70
  -2  -6  -1   -2.00    1.60
  -2  -6  -1    0.10    1.70
  -2  -6  -1    3.00    1.90
  -3  -6  -1 1181.18   17.80
  -3  -6  -1 1177.68   20.20
  -3  -6  -1 1173.18   20.00
  -4  -6  -1    2.20    2.50
  -4  -6  -1    5.20    2.70
  -4  -6  -1    2.20    2.10
  -5  -6  -1  354.66   11.40
  -5  -6  -1  345.67   11.50
  -5  -6  -1  353.36    8.80
  -6  -6  -1   -1.80    2.80
  -7  -6  -1  400.26   14.50
  -8  -6  -1   59.09    7.60
  -9  -6  -1   27.80    6.20
 -10  -6  -1    8.50    5.50
 -11  -6  -1  842.52   26.50
 -12  -6  -1    1.20    5.50
 -13  -6  -1   50.09    9.30
 -14  -6  -1    7.50    6.90
  15   6   1   65.19   12.00
 -15  -6  -1   55.99   10.70
 -15   6   2   -0.10    6.90
  15  -6  -2   18.60   12.10
 -14   6   2   26.30    8.10
  14  -6  -2    8.10   11.30
 -13   6   2   10.10    6.10
  13  -6  -2    4.80    9.80
 -12   6   2  144.49   12.70
  12  -6  -2  159.08   16.20
 -11   6   2   82.39    9.20
  11  -6  -2   71.39   11.90
 -10   6   2   12.90    5.30
  10  -6  -2   25.50    9.20
  -9   6   2   35.10    6.10
   9  -6  -2   37.50   10.00
  -8   6   2   70.39    7.20
   8  -6  -2   95.29   11.40
   8  -6  -2  100.29    5.80
  -7   6   2  156.68    8.50
   7  -6  -2  161.78    6.50
   7  -6  -2  148.79   12.20
  -6   6   2  245.08    9.20
   6  -6  -2  237.18    7.20
   6  -6  -2  225.78   12.70
  -5   6   2   35.30    4.10
   5  -6  -2   35.20    6.20
   5  -6  -2   30.90    3.40
  -4   6   2  265.77    7.50
   4  -6  -2  238.18   10.90
   4  -6  -2  249.88    7.30
  -3   6   2   81.79    3.90
   3  -6  -2   66.09    6.30
   3  -6  -2   78.29    4.60
  -2   6   2 2321.97   28.80
   2  -6  -2 2308.47   29.70
   2  -6  -2 2347.86   35.10
  -1   6   2  326.97    5.70
   1  -6  -2  331.97   10.10
   1  -6  -2  319.17    8.00
   0   6   2   32.90    2.60
   0  -6  -2   34.50    3.30
   0  -6  -2   34.50    3.70
  -1  -6  -2  116.19    5.10
  -1  -6  -2  124.09    6.00
  -1  -6  -2  112.79    4.10
  -2  -6  -2  821.72   14.10
  -2  -6  -2  795.82   15.40
  -2  -6  -2  794.72   14.10
  -3  -6  -2  167.38    7.00
  -3  -6  -2  178.58    6.80
  -3  -6  -2  159.68    6.00
  -4  -6  -2  465.25   12.20
  -4  -6  -2  476.35   10.60
  -4  -6  -2  450.35   12.30
  -5  -6  -2  233.68    9.60
  -5  -6  -2  249.78   10.10
  -6  -6  -2  336.77   12.70
  -6  -6  -2  349.57   12.70
  -7  -6  -2  213.48   11.10
  -8  -6  -2  365.06   14.60
  -9  -6  -2   28.00    6.00
 -10  -6  -2   75.29    9.20
 -11  -6  -2   27.60    7.10
 -12  -6  -2  205.28   14.10
 -13  -6  -2    6.20    6.30
 -14  -6  -2  138.29   14.90
 -15  -6  -2   -3.60    6.10
 -15   6   3   93.19   12.60
  15  -6  -3   84.39   15.50
 -14   6   3   16.20    7.60
  14  -6  -3   35.80   12.00
 -13   6   3   27.10    7.40
  13  -6  -3   12.40   10.80
 -12   6   3   43.70    7.90
  12  -6  -3   19.70    9.90
 -11   6   3  151.58   11.30
  11  -6  -3  173.28   16.20
 -10   6   3   50.79    7.50
  10  -6  -3   49.20   10.90
  -9   6   3   60.69    7.00
   9  -6  -3   68.59   11.00
  -8   6   3  410.96   14.00
   8  -6  -3  389.16    9.40
   8  -6  -3  417.86   20.40
  -7   6   3  105.09    7.00
   7  -6  -3  115.99   11.60
   7  -6  -3   98.59    5.70
  -6   6   3  357.66   10.80
   6  -6  -3  369.26   15.80
   6  -6  -3  359.36    9.00
  -5   6   3 1636.24   25.80
   5  -6  -3 1637.14   23.20
   5  -6  -3 1706.43   32.10
  -4   6   3    1.60    1.90
   4  -6  -3    0.90    4.60
   4  -6  -3    1.00    2.10
  -3   6   3   20.30    2.20
   3  -6  -3   23.50    5.30
   3  -6  -3   21.80    3.00
  -2   6   3  285.67    4.90
   2  -6  -3  289.57   10.80
   2  -6  -3  284.07    8.00
   1  -6  -3 1397.26   20.80
   1  -6  -3 1455.15   24.80
   0   6   3   30.40    2.20
   0  -6  -3   32.30    4.00
   0  -6  -3   31.80    3.40
  -1  -6  -3    7.30    2.70
  -1  -6  -3    6.30    1.60
  -1  -6  -3    5.00    2.30
  -2  -6  -3   10.80    2.90
  -2  -6  -3    8.30    2.10
  -2  -6  -3    6.40    2.50
  -3  -6  -3  280.57    8.60
  -3  -6  -3  275.97    8.50
  -3  -6  -3  277.97    9.50
  -4  -6  -3    0.60    2.40
  -4  -6  -3   -1.90    2.50
  -4  -6  -3    0.20    2.40
  -5  -6  -3 1095.79   22.90
  -5  -6  -3 1140.29   22.50
  -6  -6  -3   46.40    5.90
  -6  -6  -3   50.39    6.20
  -7  -6  -3  281.87   12.60
  -8  -6  -3  385.46   15.10
  -9  -6  -3  168.88   11.60
 -10  -6  -3   48.30    8.10
 -11  -6  -3   73.89    9.60
 -12  -6  -3    8.30    6.30
 -13  -6  -3   12.00    7.10
 -14  -6  -3   30.40    9.40
 -15  -6  -3   32.90    9.30
 -15   6   4  102.19   12.60
  15  -6  -4   97.19   17.30
 -14   6   4   18.10    7.80
  14  -6  -4   14.50   11.50
 -13   6   4   13.60    6.50
  13  -6  -4   -1.40   10.30
 -12   6   4   -0.20    5.30
  12  -6  -4   15.90    9.60
 -11   6   4   11.60    5.70
  11  -6  -4    6.90    9.70
 -10   6   4  164.98   10.60
  10  -6  -4  143.09   14.40
  -9   6   4   15.60    4.80
   9  -6  -4   16.00    9.50
  -8   6   4   61.79    6.60
   8  -6  -4   60.19    4.50
   8  -6  -4   57.79   11.10
  -7   6   4  302.07   10.70
   7  -6  -4  318.97   18.60
   7  -6  -4  316.57    8.50
  -6   6   4    9.40    3.20
   6  -6  -4   14.40    7.00
   6  -6  -4   13.00    2.90
  -5   6   4    1.60    2.30
   5  -6  -4    2.90    2.30
   5  -6  -4    4.30    6.20
  -4   6   4 1206.08   18.70
   4  -6  -4 1197.08   18.80
   4  -6  -4 1231.98   26.20
  -3   6   4  413.36    7.70
   3  -6  -4  403.46    9.80
   3  -6  -4  416.06   14.30
   2  -6  -4  355.36    9.20
   2  -6  -4  345.27   12.90
   1  -6  -4  107.79    7.40
   1  -6  -4  129.29    5.90
   0  -6  -4 1018.40   13.50
   0  -6  -4 1062.99   20.50
   0  -6  -4 1052.89   17.90
  -1  -6  -4  913.71   18.80
  -1  -6  -4  943.51   16.80
  -1  -6  -4  954.50   14.40
  -2  -6  -4  506.55   13.40
  -2  -6  -4  524.25   10.90
  -2  -6  -4  508.45   12.00
  -3  -6  -4   49.00    4.70
  -3  -6  -4   41.50    4.10
  -3  -6  -4   38.30    4.70
  -4  -6  -4    9.90    3.50
  -4  -6  -4   14.00    3.40
  -5  -6  -4   25.80    4.40
  -5  -6  -4   26.60    4.90
  -6  -6  -4 1533.35   29.20
  -6  -6  -4 1469.05   29.90
  -7  -6  -4    9.90    4.60
  -7  -6  -4   10.70    4.80
  -8  -6  -4    1.60    4.30
  -9  -6  -4   35.60    6.90
 -10  -6  -4  280.87   15.20
 -11  -6  -4   -1.50    5.20
 -12  -6  -4    9.60    6.10
 -13  -6  -4   59.59   10.20
 -14  -6  -4   22.00    8.60
 -15  -6  -4   11.00    8.10
 -15   6   5    5.50    7.20
  15  -6  -5  -12.60   12.20
 -14   6   5   32.00    8.90
  14  -6  -5   27.10   12.60
 -13   6   5   71.59   10.00
  13  -6  -5   41.90   12.80
 -12   6   5   24.60    6.60
  12  -6  -5   13.60   11.00
 -11   6   5  372.86   15.70
  11  -6  -5  354.36   21.20
 -10   6   5   71.09    8.00
  10  -6  -5   84.89   12.30
  -9   6   5  275.37   12.40
   9  -6  -5  296.87   19.80
  -8   6   5  128.99    8.80
   8  -6  -5  104.19   13.20
  -7   6   5    4.30    3.50
   7  -6  -5   -0.60    2.70
   7  -6  -5    6.90    7.80
  -6   6   5  177.98    7.80
   6  -6  -5  181.28    7.10
   6  -6  -5  172.18   14.20
  -5   6   5    2.50    2.50
   5  -6  -5    5.20    6.30
   5  -6  -5    5.20    2.70
  -4   6   5   31.20    3.10
   4  -6  -5   26.90    6.70
   4  -6  -5   24.90    3.40
   3  -6  -5    5.50    2.60
   3  -6  -5    0.50    4.90
   3  -6  -5    5.90    2.00
   2  -6  -5    1.40    2.30
   2  -6  -5    0.80    4.20
   1  -6  -5 1333.37   25.80
   1  -6  -5 1287.87   21.00
   0  -6  -5  225.98    9.80
   0  -6  -5  243.18    5.00
   0  -6  -5  230.18    8.10
  -1  -6  -5  537.15   15.00
  -1  -6  -5  545.55   12.70
  -1  -6  -5  556.74   10.20
  -2  -6  -5  586.54   15.40
  -2  -6  -5  597.64   12.20
  -3  -6  -5 1201.68   21.00
  -3  -6  -5 1180.08   23.90
  -4  -6  -5    1.00    2.90
  -4  -6  -5   -0.50    3.10
  -5  -6  -5  342.87   13.20
  -5  -6  -5  341.57   11.90
  -6  -6  -5  182.18   10.00
  -6  -6  -5  176.18   11.10
  -7  -6  -5  613.44   19.30
  -7  -6  -5  624.54   18.70
  -8  -6  -5    6.50    5.00
  -8  -6  -5    5.40    4.50
  -9  -6  -5  184.08   11.70
 -10  -6  -5   29.40    7.00
 -11  -6  -5  376.36   17.80
 -12  -6  -5    1.80    5.40
 -13  -6  -5   19.80    7.50
 -14  -6  -5   57.49   10.70
  15  -6  -6   -5.20   11.90
  14  -6  -6   24.30   12.70
 -13   6   6   70.39    9.90
  13  -6  -6   22.20   12.90
 -12   6   6   27.60    7.00
  12  -6  -6    9.40   11.60
 -11   6   6   73.69    8.90
  11  -6  -6   54.69   12.30
 -10   6   6  119.39    9.80
  10  -6  -6  114.09   14.80
  -9   6   6    3.50    4.30
   9  -6  -6    1.20    8.20
  -8   6   6   -3.80    3.40
   8  -6  -6   10.00    8.60
  -7   6   6   -6.50    3.10
   7  -6  -6   -0.80    8.10
   7  -6  -6    2.60    2.80
  -6   6   6  598.14   14.40
   6  -6  -6  564.84   12.50
   6  -6  -6  576.54   22.90
   5  -6  -6   20.10    3.90
   5  -6  -6   28.60    8.10
   5  -6  -6   21.10    3.70
   4  -6  -6  156.58    7.20
   4  -6  -6  163.78   13.60
   4  -6  -6  166.68    6.50
   3  -6  -6  121.59    9.90
   3  -6  -6  111.59    6.20
   3  -6  -6  120.19    5.50
   2  -6  -6   18.90    2.60
   2  -6  -6   21.30    3.70
   2  -6  -6   12.40    4.80
   1  -6  -6   -1.40    1.30
   1  -6  -6    1.30    3.80
   1  -6  -6   -4.40    2.70
   0  -6  -6 2049.09   26.40
   0  -6  -6 1998.50   35.00
   0  -6  -6 2040.60   30.30
  -1  -6  -6    8.70    2.30
  -1  -6  -6   13.00    4.00
  -2  -6  -6  441.36   10.40
  -2  -6  -6  419.76   13.80
  -3  -6  -6   59.59    5.10
  -3  -6  -6   48.60    5.90
  -4  -6  -6  798.32   20.40
  -4  -6  -6  791.82   17.60
  -5  -6  -6    4.80    4.10
  -5  -6  -6    7.30    3.80
  -6  -6  -6    5.10    4.00
  -6  -6  -6    1.80    4.40
  -7  -6  -6  283.47   13.80
  -7  -6  -6  275.27   12.90
  -8  -6  -6  128.99   10.60
  -8  -6  -6  126.89    9.70
  -9  -6  -6    2.50    4.90
 -10  -6  -6  215.88   13.80
 -11  -6  -6    9.90    5.80
 -12  -6  -6   25.20    7.80
 -13  -6  -6   44.40    9.80
 -14  -6  -6    6.10    6.60
  14  -6  -7    2.00   11.80
  13  -6  -7    3.50   11.20
 -12   6   7   -2.10    5.50
  12  -6  -7   -2.40   10.80
 -11   6   7   16.00    6.10
  11  -6  -7    9.90   10.90
 -10   6   7    4.90    5.20
  10  -6  -7   23.30   10.60
  -9   6   7   41.30    6.50
   9  -6  -7   34.00   11.00
  -8   6   7  570.54   16.60
   8  -6  -7  595.24   25.40
  -7   6   7   -0.30    3.60
   7  -6  -7   -0.10    4.40
   7  -6  -7    5.70    9.40
   6  -6  -7  155.78    8.60
   6  -6  -7  155.88   13.90
   5  -6  -7  431.76   20.10
   5  -6  -7  415.46   11.40
   4  -6  -7   38.30    4.50
   4  -6  -7   24.70    4.20
   4  -6  -7   23.40    7.20
   3  -6  -7  663.83   13.10
   3  -6  -7  662.63   20.70
   2  -6  -7   69.29    7.60
   2  -6  -7   59.79    4.90
   1  -6  -7    0.00    1.90
   1  -6  -7    3.30    4.40
   0  -6  -7  212.58   11.60
   0  -6  -7  216.48    6.30
  -1  -6  -7  557.14   17.00
  -1  -6  -7  530.45   11.30
  -2  -6  -7   74.89    5.10
  -2  -6  -7   75.59    7.70
  -3  -6  -7   45.20    6.20
  -3  -6  -7   35.50    4.50
  -4  -6  -7   26.80    4.70
  -4  -6  -7   36.30    6.00
  -5  -6  -7  426.66   13.80
  -5  -6  -7  403.86   16.10
  -6  -6  -7   84.79    9.30
  -6  -6  -7   81.49    8.10
  -7  -6  -7   47.00    6.90
  -7  -6  -7   52.99    7.80
  -8  -6  -7  279.07   14.00
  -8  -6  -7  303.97   15.10
  -9  -6  -7   11.80    6.60
  -9  -6  -7    9.50    5.70
 -10  -6  -7   19.00    6.40
 -11  -6  -7  186.08   14.10
 -12  -6  -7   -1.40    6.00
 -13  -6  -7    7.80    7.20
 -14  -6  -7   33.70    9.80
  14  -6  -8    0.30   13.60
  13  -6  -8   -4.40   12.60
  12  -6  -8   42.90   13.10
  11  -6  -8   48.10   13.20
 -10   6   8   48.50    7.60
  10  -6  -8   45.10   12.90
   9  -6  -8   20.90    5.80
   9  -6  -8   23.00   10.80
   8  -6  -8  -15.40    8.50
   8  -6  -8    7.70    4.60
   7  -6  -8  213.28   17.40
   7  -6  -8  212.78   10.30
   6  -6  -8  491.45   14.00
   6  -6  -8  509.55   21.90
   5  -6  -8  109.29    8.20
   5  -6  -8  117.39   11.90
   4  -6  -8  566.74   13.90
   4  -6  -8  558.44   20.40
   3  -6  -8   17.00    6.40
   3  -6  -8   20.30    4.90
   2  -6  -8  142.99    6.70
   2  -6  -8  157.78   12.70
   1  -6  -8  789.12   21.70
   1  -6  -8  816.42   14.10
   0  -6  -8   49.80    4.10
   0  -6  -8   52.29    7.10
  -1  -6  -8   35.70    4.00
  -1  -6  -8   28.70    5.70
  -2  -6  -8  509.25   12.80
  -2  -6  -8  519.45   17.50
  -3  -6  -8   61.09    5.80
  -3  -6  -8   71.29    8.20
  -4  -6  -8  212.78   12.70
  -4  -6  -8  198.48    9.30
  -5  -6  -8   26.80    5.40
  -5  -6  -8   30.80    6.70
  -6  -6  -8  194.48   13.10
  -6  -6  -8  215.58   11.50
  -7  -6  -8   54.89    7.50
  -7  -6  -8   69.29    9.10
  -8  -6  -8    5.50    5.70
  -8  -6  -8   -1.80    4.40
  -9  -6  -8    2.40    4.70
  -9  -6  -8   -0.30    4.80
 -10  -6  -8   62.19    9.30
 -11  -6  -8   15.70    7.10
 -12  -6  -8   96.19   12.40
 -13  -6  -8   11.60    7.70
  14  -6  -9   15.00   14.70
  13  -6  -9   22.90   14.40
  12  -6  -9    1.40   11.90
  11  -6  -9  145.79   18.00
  10  -6  -9   -4.80    9.50
   9  -6  -9    1.30    8.90
   8  -6  -9   21.40   10.50
   7  -6  -9   61.79    7.10
   7  -6  -9   50.59   10.40
   6  -6  -9   57.19   10.80
   6  -6  -9   69.19    7.20
   5  -6  -9  422.26   19.80
   5  -6  -9  385.16   13.50
   4  -6  -9  141.99   10.00
   4  -6  -9  125.39   12.20
   3  -6  -9    9.20    6.00
   3  -6  -9    3.90    4.80
   2  -6  -9   -5.10    3.60
   2  -6  -9    6.80    6.20
   1  -6  -9 1055.29   26.50
   1  -6  -9 1048.60   18.10
   0  -6  -9   62.19    8.10
   0  -6  -9   66.59    5.10
  -1  -6  -9   24.20    4.10
  -1  -6  -9   17.50    5.40
  -2  -6  -9   97.19    6.70
  -2  -6  -9  109.39    9.60
  -3  -6  -9  437.26   13.20
  -3  -6  -9  439.26   16.80
  -4  -6  -9   19.40    4.90
  -4  -6  -9   22.10    6.20
  -5  -6  -9  418.26   14.70
  -5  -6  -9  423.86   17.90
  -6  -6  -9    1.90    4.80
  -6  -6  -9    2.20    4.10
  -7  -6  -9   42.20    7.70
  -7  -6  -9   51.39    7.50
  -8  -6  -9   15.20    6.10
  -8  -6  -9   12.20    5.60
  -9  -6  -9    5.90    5.10
  -9  -6  -9    5.40    5.70
 -10  -6  -9    7.00    6.10
 -10  -6  -9    5.50    6.40
 -11  -6  -9    1.30    5.90
 -12  -6  -9    8.10    7.00
 -13  -6  -9   20.60    8.60
  13  -6 -10   -4.90   13.20
  12  -6 -10   -5.40   12.40
  11  -6 -10    4.40   11.60
  10  -6 -10  259.37   20.60
   9  -6 -10   80.49   13.60
   8  -6 -10    2.40    8.60
   7  -6 -10   95.79   13.20
   6  -6 -10   53.99   10.80
   5  -6 -10    2.00    7.40
   4  -6 -10  462.15   21.30
   3  -6 -10   59.79    9.30
   3  -6 -10   56.09    6.60
   2  -6 -10    7.60    6.00
   2  -6 -10   22.10    4.70
   1  -6 -10    0.00    3.50
   1  -6 -10   -0.70    5.70
   0  -6 -10 1317.27   22.90
   0  -6 -10 1355.36   31.60
  -1  -6 -10   21.90    4.30
  -1  -6 -10   16.00    5.90
  -2  -6 -10    3.60    3.90
  -2  -6 -10    8.00    5.60
  -3  -6 -10   13.00    4.30
  -3  -6 -10   10.50    5.70
  -4  -6 -10   49.30    6.30
  -4  -6 -10   48.90    8.20
  -5  -6 -10  157.28   12.70
  -5  -6 -10  163.98    9.90
  -6  -6 -10   56.19    7.50
  -6  -6 -10   43.20    8.10
  -7  -6 -10   10.60    5.80
  -7  -6 -10    2.50    4.70
  -8  -6 -10   -1.80    5.00
  -8  -6 -10    2.80    6.00
  -9  -6 -10    8.40    6.00
  -9  -6 -10    3.50    6.30
 -10  -6 -10   40.90    8.70
 -10  -6 -10   54.69   10.60
 -11  -6 -10    7.60    6.80
 -12  -6 -10   -4.80    6.30
  13  -6 -11   32.00   14.90
  12  -6 -11   46.80   15.30
  11  -6 -11   15.20   11.70
  10  -6 -11    2.70    9.90
   9  -6 -11  352.46   23.00
   8  -6 -11   -4.40    9.20
   7  -6 -11    8.70    8.30
   6  -6 -11  205.08   16.70
   5  -6 -11  154.18   14.40
   4  -6 -11  206.08   16.10
   3  -6 -11   -0.10    6.10
   2  -6 -11    1.80    5.60
   1  -6 -11   33.70    7.40
   1  -6 -11   41.40    5.50
   0  -6 -11  216.08    9.30
   0  -6 -11  218.68   13.80
  -1  -6 -11  180.18   13.50
  -1  -6 -11  185.28    9.00
  -2  -6 -11   11.60    5.40
  -2  -6 -11   16.50    4.50
  -3  -6 -11   67.39    8.90
  -3  -6 -11   54.89    6.50
  -4  -6 -11   -3.30    3.80
  -4  -6 -11    2.10    5.40
  -5  -6 -11   16.80    6.20
  -5  -6 -11   20.00    5.60
  -6  -6 -11   -2.50    5.30
  -6  -6 -11    3.80    4.90
  -7  -6 -11    5.80    6.20
  -7  -6 -11    4.90    5.10
  -8  -6 -11   44.60    8.20
  -8  -6 -11   43.30    8.70
  -9  -6 -11   40.70    9.00
  -9  -6 -11   46.00    9.00
 -10  -6 -11    5.40    7.20
 -10  -6 -11    2.70    6.10
 -11  -6 -11  190.18   15.50
 -12  -6 -11    5.70    7.30
  12  -6 -12   62.29   16.30
  11  -6 -12   -6.40   10.40
  10  -6 -12   49.50   13.10
   9  -6 -12  156.98   17.90
   8  -6 -12   48.00   12.10
   7  -6 -12   17.30    9.10
   6  -6 -12  353.86   21.00
   5  -6 -12    1.80    6.90
   4  -6 -12  275.77   17.70
   3  -6 -12   -3.10    5.70
   2  -6 -12   20.40    7.00
   1  -6 -12  136.29   12.30
   0  -6 -12   51.09    8.80
  -1  -6 -12  104.49   10.80
  -1  -6 -12  120.79    8.20
  -2  -6 -12   94.99   10.80
  -2  -6 -12   96.19    7.90
  -3  -6 -12   -4.90    4.60
  -3  -6 -12   -2.10    3.90
  -4  -6 -12   31.50    6.20
  -4  -6 -12   42.50    8.20
  -5  -6 -12    0.10    4.40
  -5  -6 -12   -3.20    5.40
  -6  -6 -12    7.30    6.00
  -6  -6 -12    7.40    5.20
  -7  -6 -12   21.10    7.70
  -7  -6 -12   12.70    6.20
  -8  -6 -12   32.70    8.50
  -8  -6 -12   39.70    8.20
  -9  -6 -12    1.50    6.10
  -9  -6 -12    1.20    6.50
 -10  -6 -12   28.10    9.20
 -10  -6 -12   29.70    8.50
 -11  -6 -12    9.60    7.40
  12  -6 -13   13.20   13.70
  11  -6 -13   40.10   14.40
  10  -6 -13    1.40   10.80
   9  -6 -13   31.50   12.00
   8  -6 -13   14.60    9.50
   7  -6 -13    7.30    9.00
   6  -6 -13   -4.80    6.80
   5  -6 -13  388.96   21.20
   4  -6 -13   34.30    9.20
   3  -6 -13   12.30    7.50
   2  -6 -13  116.79   12.20
   1  -6 -13   92.59   11.20
   0  -6 -13    0.30    5.50
  -1  -6 -13   97.89   11.30
  -2  -6 -13    7.10    6.20
  -3  -6 -13    4.20    4.90
  -3  -6 -13    8.30    6.40
  -4  -6 -13    1.00    5.90
  -4  -6 -13    1.70    4.40
  -5  -6 -13  300.67   17.20
  -5  -6 -13  320.97   15.00
  -6  -6 -13    2.70    5.90
  -6  -6 -13    1.90    4.90
  -7  -6 -13   69.19   11.00
  -7  -6 -13   55.99    8.70
  -8  -6 -13   22.70    7.40
  -8  -6 -13   26.70    9.10
  -9  -6 -13   62.79   10.60
  -9  -6 -13   67.89   11.40
 -10  -6 -13   44.20   10.30
 -10  -6 -13   50.39   11.10
 -11  -6 -13   85.39   12.70
  11  -6 -14  -18.60   10.50
  10  -6 -14   28.30   13.20
   9  -6 -14   25.50   11.90
   8  -6 -14   17.60   10.60
   7  -6 -14   14.20    9.60
   6  -6 -14   11.90    8.70
   5  -6 -14   -2.20    7.70
   4  -6 -14  283.87   17.90
   3  -6 -14    9.80    7.40
   2  -6 -14    7.10    7.10
   1  -6 -14   -2.70    6.10
   0  -6 -14  110.19   12.50
  -1  -6 -14   62.49   10.20
  -2  -6 -14   56.19    9.70
  -3  -6 -14   -1.60    5.10
  -4  -6 -14   19.10    7.40
  -5  -6 -14    2.50    6.30
  -6  -6 -14  233.98   14.40
  -6  -6 -14  238.48   16.40
  -7  -6 -14   -4.10    5.60
  -7  -6 -14    3.20    6.90
  -8  -6 -14   -0.20    6.80
  -8  -6 -14    0.50    6.50
  -9  -6 -14   25.50    9.70
  -9  -6 -14   24.90    8.80
 -10  -6 -14    8.50    7.60
 -10  -6 -14   -4.10    7.20
  10  -6 -15   -7.20   10.90
   9  -6 -15  124.69   17.60
   8  -6 -15   16.50   10.90
   7  -6 -15  -10.40    8.60
   6  -6 -15    1.90    9.20
   5  -6 -15    6.10    8.20
   4  -6 -15   -3.70    7.50
   3  -6 -15    6.50    7.70
   2  -6 -15    1.20    7.30
   1  -6 -15   16.30    8.00
   0  -6 -15    2.70    6.10
  -1  -6 -15  151.08   14.50
  -2  -6 -15   38.10    8.60
  -3  -6 -15   -0.30    6.30
  -4  -6 -15    1.00    6.50
  -5  -6 -15   47.80   10.10
  -6  -6 -15   -3.50    6.60
  -7  -6 -15   78.39   12.50
  -8  -6 -15    4.00    7.50
  -9  -6 -15   13.70    9.20
   9  -6 -16   -7.30    9.50
   8  -6 -16    5.90   10.40
   7  -6 -16    4.50   10.00
   6  -6 -16  137.09   16.10
   5  -6 -16   32.00   10.10
   4  -6 -16    6.10    8.30
   3  -6 -16  116.59   13.80
   2  -6 -16    3.70    6.90
   1  -6 -16    4.10    7.10
   0  -6 -16  142.99   14.70
  -1  -6 -16   10.20    7.60
  -2  -6 -16   17.10    8.00
  -3  -6 -16   28.80    8.30
  -4  -6 -16   11.50    7.60
  -5  -6 -16    1.00    6.60
  -6  -6 -16    5.20    7.70
  -7  -6 -16   -6.50    7.30
  -8  -6 -16   20.70    9.60
   8  -6 -17  -10.40    9.80
   7  -6 -17  -11.20    8.80
   6  -6 -17   16.60   10.70
   5  -6 -17   98.99   14.90
   4  -6 -17    5.20    9.00
   3  -6 -17   10.70    8.60
   2  -6 -17   86.89   13.10
   1  -6 -17    1.70    7.70
   0  -6 -17    2.70    7.50
  -1  -6 -17   87.39   12.90
  -2  -6 -17   -1.40    7.10
  -3  -6 -17   12.60    8.40
  -4  -6 -17    5.80    7.10
  -5  -6 -17   96.59   13.70
  -6  -6 -17   15.80    8.20
  -7  -6 -17   14.30    8.90
   7  -6 -18   -1.70   10.00
   6  -6 -18  -12.90    8.60
   5  -6 -18   -4.90    9.00
   4  -6 -18   33.50   11.10
   3  -6 -18   -5.80    8.10
   2  -6 -18    5.40    8.80
   1  -6 -18   41.10   10.90
   0  -6 -18   29.70   10.30
  -1  -6 -18   -6.40    6.20
  -2  -6 -18   36.10   10.20
  -3  -6 -18    3.80    8.00
  -4  -6 -18   18.30    8.90
  -5  -6 -18   19.30    9.60
   4  -6 -19   -2.00    8.60
   3  -6 -19    9.90    9.50
   2  -6 -19    4.40    8.70
   1  -6 -19    3.60    7.80
   0  -6 -19    6.10    8.40
  -1  -6 -19    9.10    8.80
  -2  -6 -19   31.70   10.50
  -3  -6 -19   24.50   10.30
  -2   7 -19   21.90   11.70
  -1   7 -19  110.49   15.90
   0   7 -19   73.29   14.90
   1   7 -19  -13.60   10.50
   2   7 -19  -16.50   11.50
   3   7 -19   25.00   14.60
  -4   7 -18   30.80   11.50
  -3   7 -18   -5.50    9.20
  -2   7 -18   -0.10    9.80
  -1   7 -18    2.90   10.60
   0   7 -18   89.09   14.80
   1   7 -18    1.70   11.00
   2   7 -18   -9.30   11.00
   3   7 -18   -9.80   11.50
   4   7 -18   -2.70   12.70
   5   7 -18  -24.40   12.50
   6   7 -18   -6.60   14.40
  -6   7 -17   -2.70    8.20
  -5   7 -17   -4.50    8.20
  -4   7 -17   -6.70    7.50
  -3   7 -17    6.60    9.00
  -2   7 -17   51.09   12.20
  -1   7 -17   54.59   12.70
   0   7 -17    0.80    9.90
   1   7 -17   -1.90   10.50
   2   7 -17   -8.70   10.80
   3   7 -17   13.90   12.80
   4   7 -17   42.80   15.00
   5   7 -17  -17.40   12.80
   6   7 -17   11.60   14.90
   7   7 -17    0.60   14.20
   8   7 -17   -6.50   14.30
  -8   7 -16   42.50   11.20
  -7   7 -16   23.30   10.00
  -6   7 -16  129.69   15.30
  -5   7 -16   10.80    9.00
  -4   7 -16    5.10    8.80
  -3   7 -16    7.30    8.90
  -2   7 -16   24.90    9.50
  -1   7 -16    0.30    9.00
   0   7 -16    5.20   10.00
   1   7 -16   -5.00    9.80
   2   7 -16   -0.10   10.70
   3   7 -16  103.69   16.10
   4   7 -16   15.60   13.50
   5   7 -16    7.00   12.80
   6   7 -16  -18.80   12.50
   7   7 -16   -3.40   13.60
   8   7 -16   26.90   15.20
   9   7 -16   -5.80   13.60
  -9   7 -15   20.10    9.70
  -8   7 -15    4.70    8.40
  -7   7 -15   11.70    8.90
  -6   7 -15   24.80    9.60
  -5   7 -15  122.19   14.90
  -4   7 -15    6.00    7.40
  -3   7 -15    0.30    8.00
  -2   7 -15  -10.30    7.70
  -1   7 -15  101.39   14.00
   0   7 -15   26.10   10.50
   1   7 -15   66.49   13.30
   2   7 -15  -13.90    9.70
   3   7 -15    7.90   11.30
   4   7 -15   87.39   15.80
   5   7 -15  252.97   22.70
   6   7 -15   -2.00   12.40
   7   7 -15    6.70   12.70
   8   7 -15   15.40   13.70
   9   7 -15  201.58   22.40
  10   7 -15   -0.60   14.20
 -10   7 -14   66.69   12.80
  -9   7 -14    6.20    7.90
  -8   7 -14   46.70   10.60
  -7   7 -14   15.70    8.80
  -6   7 -14    6.00    7.00
  -6   7 -14    2.10    5.80
  -5   7 -14    0.20    7.10
  -4   7 -14   18.80    8.70
  -3   7 -14    8.50    7.90
  -2   7 -14   64.99   11.60
  -1   7 -14   11.90    9.30
   0   7 -14  109.09   14.30
   1   7 -14    4.70    8.80
   2   7 -14   49.40   12.90
   3   7 -14   60.79   14.10
   4   7 -14   12.30   11.90
   5   7 -14   19.00   11.20
   6   7 -14  192.88   19.90
   7   7 -14   -4.70   11.00
   8   7 -14   91.79   16.30
   9   7 -14    5.40   12.40
  10   7 -14   58.59   14.60
  11   7 -14   15.20   13.00
 -10   7 -13    6.40    8.10
  -9   7 -13   67.99   12.10
  -8   7 -13    3.90    7.70
  -7   7 -13  101.49   13.10
  -6   7 -13    2.70    7.20
  -6   7 -13    0.10    5.60
  -5   7 -13    0.90    5.20
  -5   7 -13   -2.20    6.60
  -4   7 -13    9.10    5.40
  -4   7 -13   11.60    7.90
  -3   7 -13   11.40    5.20
  -3   7 -13   19.60    8.40
  -2   7 -13   52.99   10.70
  -2   7 -13   61.89    7.30
  -1   7 -13  127.39    9.80
  -1   7 -13  133.69   14.00
   0   7 -13   55.39    6.80
   0   7 -13   34.40   10.90
   1   7 -13   12.00    9.80
   2   7 -13   -1.70    9.80
   3   7 -13   57.89   13.70
   4   7 -13   13.40   11.20
   5   7 -13   50.09   12.90
   6   7 -13   -1.90   10.70
   7   7 -13   42.40   12.90
   8   7 -13    5.60   10.80
   9   7 -13  242.08   21.10
  10   7 -13   10.20   11.80
  11   7 -13   27.00   12.70
  12   7 -13   14.60   11.80
 -11   7 -12    1.00    8.00
 -10   7 -12   90.39   13.10
  -9   7 -12   -8.60    6.50
  -8   7 -12    9.20    7.70
  -7   7 -12   39.70    9.40
  -6   7 -12  274.27   16.60
  -5   7 -12   21.80    8.50
  -5   7 -12   29.40    6.50
  -4   7 -12   45.40    8.90
  -4   7 -12   57.79    7.50
  -3   7 -12   -8.40    6.80
  -3   7 -12   -1.30    4.00
  -2   7 -12    3.90    4.30
  -2   7 -12   12.60    8.30
  -1   7 -12    2.40    4.00
  -1   7 -12  -10.60    7.50
   0   7 -12   85.69   12.80
   0   7 -12  110.29    8.60
   1   7 -12  213.18   10.80
   1   7 -12  215.68   18.10
   2   7 -12    9.80    4.60
   2   7 -12   10.30   10.30
   3   7 -12   -0.70    4.40
   3   7 -12   -5.10    9.80
   4   7 -12   87.99    8.70
   4   7 -12  100.59   13.80
   5   7 -12   12.90   10.60
   5   7 -12    7.50    6.00
   6   7 -12   -5.10    9.90
   7   7 -12   27.60   11.00
   8   7 -12   37.60   10.80
   9   7 -12   21.20   10.90
  10   7 -12  257.37   20.30
  11   7 -12   -3.50   10.10
  12   7 -12   17.00   11.30
 -12   7 -11    9.50    7.80
 -11   7 -11    0.10    7.50
 -10   7 -11    0.40    7.20
  -9   7 -11   29.90    8.70
  -8   7 -11   27.80    8.80
  -7   7 -11   30.00    8.40
  -6   7 -11   54.09    9.70
  -5   7 -11  133.39   12.90
  -5   7 -11  121.09   10.30
  -4   7 -11  116.49    9.60
  -4   7 -11  102.29   11.90
  -3   7 -11   16.20    4.90
  -3   7 -11   14.40    7.60
  -2   7 -11   22.30    4.70
  -2   7 -11   18.60    7.90
  -1   7 -11   34.00    9.10
  -1   7 -11   34.30    5.30
   0   7 -11   17.40    4.40
   0   7 -11   21.00   10.00
   1   7 -11  500.05   14.80
   1   7 -11  487.55   23.50
   2   7 -11  152.48   10.10
   2   7 -11  156.98   15.50
   3   7 -11   -2.00    8.90
   3   7 -11   -5.50    3.90
   4   7 -11  107.29    9.00
   4   7 -11   86.09   12.80
   5   7 -11  710.13   26.40
   5   7 -11  762.82   21.40
   6   7 -11  138.99   15.10
   6   7 -11  132.39   11.50
   7   7 -11   66.19   10.40
   7   7 -11   75.69   12.70
   8   7 -11   -7.40    7.90
   8   7 -11    2.90    9.20
   9   7 -11   48.00   11.60
   9   7 -11   48.70   11.40
  10   7 -11   15.10    9.20
  11   7 -11  248.18   19.60
  12   7 -11   10.00    9.90
  13   7 -11   12.80   10.70
 -12   7 -10   52.19   10.60
 -11   7 -10    5.60    7.80
 -10   7 -10    8.60    7.30
  -9   7 -10   16.10    7.20
  -8   7 -10   99.89   12.00
  -7   7 -10    4.80    6.60
  -6   7 -10  132.19   12.70
  -5   7 -10    8.90    4.60
  -5   7 -10   19.30    7.00
  -4   7 -10  115.19    8.30
  -4   7 -10   98.19   10.70
  -3   7 -10    8.20    4.00
  -3   7 -10    3.40    6.50
  -2   7 -10   11.10    4.00
  -2   7 -10   23.80    8.60
  -1   7 -10  214.58    9.50
  -1   7 -10  217.48   15.50
   0   7 -10  199.88   16.10
   0   7 -10  192.48    9.30
   1   7 -10    9.40    9.90
   1   7 -10   15.30    4.20
   2   7 -10  451.95   21.90
   2   7 -10  494.35   14.40
   3   7 -10  192.78   11.10
   3   7 -10  189.98   16.90
   4   7 -10  336.07   19.30
   4   7 -10  329.07   14.00
   5   7 -10   95.49    9.20
   5   7 -10   94.79   13.00
  -5  -7  10  119.39    8.70
   6   7 -10  481.05   19.20
   6   7 -10  507.25   22.50
   7   7 -10  160.78   13.30
   7   7 -10  169.68   15.20
   8   7 -10  326.37   19.20
   8   7 -10  342.87   20.20
   9   7 -10  -11.30    8.70
   9   7 -10   -2.20    8.00
  10   7 -10   60.59   12.70
  10   7 -10   68.09   11.90
  11   7 -10   13.50    9.70
  11   7 -10  -28.40    9.80
  12   7 -10   71.89   15.10
  12   7 -10  106.09   14.80
  13   7 -10   -1.00    9.20
 -13   7  -9   15.60    8.00
 -12   7  -9   36.40    9.90
 -11   7  -9  202.18   16.30
 -10   7  -9   35.60    8.90
  -9   7  -9   13.70    6.80
  -8   7  -9    9.10    6.10
  -7   7  -9   77.99   10.30
  -6   7  -9   -2.80    5.00
  -5   7  -9   23.30    7.10
  -4   7  -9   94.29   10.40
  -4   7  -9  105.59    8.70
  -3   7  -9    6.50    6.80
  -3   7  -9    2.00    3.40
  -2   7  -9   40.50    5.00
  -2   7  -9   29.40    8.70
  -1   7  -9  805.72   25.50
  -1   7  -9  796.22   17.10
   0   7  -9   43.50    4.70
   0   7  -9   66.09   11.20
   1   7  -9   25.20    9.50
   1   7  -9   30.20    4.30
   2   7  -9  196.68   16.00
   2   7  -9  189.18    9.30
   3   7  -9  599.04   23.90
   3   7  -9  588.84   15.70
   4   7  -9  150.38   14.50
   4   7  -9  157.68   11.80
   5   7  -9  611.64   22.90
   5   7  -9  637.04   20.20
  -5  -7   9  637.94   15.00
   6   7  -9   20.40    9.30
   6   7  -9   34.10    8.40
  -6  -7   9   19.80    4.40
   7   7  -9   11.00    7.90
   7   7  -9   -5.10    7.10
   8   7  -9  127.69   12.90
   8   7  -9  154.28   13.50
   9   7  -9  277.97   17.90
   9   7  -9  248.58   18.60
  10   7  -9   31.60    9.10
  10   7  -9   25.80   10.20
  11   7  -9   38.60   11.50
  11   7  -9   86.39   12.70
  12   7  -9   11.10    9.30
  12   7  -9   -6.90   11.20
  13   7  -9  -12.10   11.00
  13   7  -9   14.20    9.60
  14   7  -9   -2.50   12.50
  14   7  -9   42.50   11.80
 -13   7  -8   40.60    9.90
 -12   7  -8   -2.40    6.70
 -11   7  -8   16.30    7.90
  11  -7   8   19.10    7.40
 -10   7  -8   68.89   10.70
  -9   7  -8    7.10    6.20
  -8   7  -8   47.30    9.00
  -7   7  -8  112.99   11.20
  -6   7  -8   95.39   10.40
  -5   7  -8   61.69    9.10
  -4   7  -8  247.38   10.90
  -4   7  -8  229.88   13.40
  -3   7  -8  127.19   11.50
  -3   7  -8  103.69    7.40
  -2   7  -8   94.19    6.40
  -2   7  -8  106.09   11.10
  -1   7  -8   17.90    8.00
   0   7  -8  985.70   17.80
   0   7  -8 1005.40   28.10
   1   7  -8   -1.20    8.40
   1   7  -8    4.10    2.90
   2   7  -8  333.97   18.40
   2   7  -8  326.07   10.30
   3   7  -8   20.40    4.80
   3   7  -8    8.30    8.60
   4   7  -8  195.48   11.90
   4   7  -8  164.18   13.70
  -4  -7   8  163.88    8.10
   5   7  -8   91.19    9.00
   5   7  -8   84.89   11.10
  -5  -7   8   81.59    6.40
   6   7  -8  167.48   12.40
   6   7  -8  182.28   15.20
  -6  -7   8  164.08    7.50
   7   7  -8   -3.00    7.00
   7   7  -8    4.20    7.40
   8   7  -8   -4.70    6.00
   8   7  -8   -2.30    6.90
   9   7  -8  495.15   22.80
   9   7  -8  481.65   21.00
  10   7  -8  148.29   14.50
  10   7  -8  132.99   14.60
  11   7  -8   21.20    8.80
  11   7  -8   20.80   10.40
  12   7  -8   61.39   12.80
  12   7  -8   71.79   12.00
  13   7  -8   12.40   12.40
  13   7  -8   17.60    8.90
  14   7  -8   39.50   11.20
  14   7  -8    7.00   12.50
 -14   7  -7    6.60    8.20
  14  -7   7   21.90    9.20
 -13   7  -7   96.09   13.40
 -12   7  -7    2.10    6.50
 -11   7  -7   14.20    7.50
  11  -7   7   10.70    6.60
 -10   7  -7   70.29   10.10
  10  -7   7   91.69    9.40
  -9   7  -7   91.19   10.90
  -8   7  -7   24.20    6.80
  -7   7  -7   94.59   10.00
  -6   7  -7   73.69    8.90
  -5   7  -7   13.10    5.80
  -4   7  -7    2.60    5.60
  -3   7  -7  330.77   15.30
  -3   7  -7  347.27   10.70
  -2   7  -7  323.77   14.80
  -2   7  -7  342.67    9.90
  -1   7  -7   63.69    9.40
  -1   7  -7   75.69    5.10
   0   7  -7   27.20    7.80
   0   7  -7   22.50    2.90
   1   7  -7  754.82   22.50
   1   7  -7  734.63   13.60
   2   7  -7   54.59    9.70
   2   7  -7   50.69    4.50
   3   7  -7  123.39    8.20
   3   7  -7  108.79   11.30
  -3  -7   7  111.99    6.90
   4   7  -7   36.80    8.60
   4   7  -7   28.30    6.00
  -4  -7   7   44.60    5.10
   5   7  -7   53.69    7.70
   5   7  -7   48.30    8.90
  -5  -7   7   49.20    4.90
   6   7  -7  103.99   10.90
   6   7  -7  108.79   10.20
  -6  -7   7  110.39    6.30
   7   7  -7  132.49   11.90
   7   7  -7  134.79   12.10
   8   7  -7    0.20    7.10
   8   7  -7    4.80    6.50
   9   7  -7    7.20    6.50
   9   7  -7   12.40    8.10
  10   7  -7   68.49   10.20
  10   7  -7   56.49   10.70
  11   7  -7  110.89   13.00
  11   7  -7  100.69   13.10
  12   7  -7   51.09   12.10
  12   7  -7   73.49   11.30
  13   7  -7   25.10    9.50
  13   7  -7    3.00   10.60
  14   7  -7   -1.10   10.90
  14   7  -7    1.10    9.00
 -14   7  -6    9.70    8.20
  14  -7   6   26.50    9.90
 -13   7  -6   26.30    9.00
  13  -7   6   20.60    8.80
 -12   7  -6  105.79   13.10
 -11   7  -6    4.30    5.90
  11  -7   6   -7.20    5.40
 -10   7  -6   72.29   10.10
  10  -7   6   71.49    8.60
  -9   7  -6   36.90    7.90
   9  -7   6   39.90    7.00
  -8   7  -6   11.20    6.10
  -7   7  -6   23.90    6.70
  -6   7  -6  831.92   23.20
  -5   7  -6   52.69    7.90
  -4   7  -6  149.39   10.30
  -3   7  -6  124.79   10.40
  -2   7  -6  146.69    6.30
  -2   7  -6  149.59   10.50
  -1   7  -6  788.12   21.60
  -1   7  -6  790.22   13.80
   0   7  -6   30.50    7.30
   0   7  -6   32.00    2.70
   1   7  -6  119.79   10.50
   1   7  -6  121.59    4.90
   2   7  -6  103.89    9.80
   2   7  -6  116.89    6.10
  -2  -7   6  123.19    6.90
   3   7  -6   97.89    7.80
   3   7  -6   62.69    8.60
  -3  -7   6  104.89    6.50
   4   7  -6  647.44   19.30
   4   7  -6  676.93   16.70
  -4  -7   6  655.73   13.30
   5   7  -6   17.30    6.10
   5   7  -6   17.10    6.90
  -5  -7   6   22.00    3.70
   6   7  -6   61.09    8.60
   6   7  -6   58.79    8.20
  -6  -7   6   64.79    4.60
   7   7  -6   79.59   10.20
   7   7  -6   51.99    8.60
   8   7  -6   21.30    7.60
   8   7  -6    7.80    7.00
   9   7  -6   65.09    9.70
   9   7  -6   56.69    9.10
  10   7  -6  146.59   13.50
  10   7  -6  143.09   13.40
  11   7  -6   76.59   11.60
  11   7  -6   79.49   11.00
  12   7  -6    9.60    7.70
  12   7  -6    8.10    9.20
  13   7  -6   37.70   10.10
  13   7  -6   43.90   11.70
  14   7  -6   31.20   12.10
  14   7  -6   35.00   10.50
  15   7  -6    8.40   12.50
  15   7  -6   24.40   10.50
 -14   7  -5   11.90    7.90
  14  -7   5   20.60    9.40
 -13   7  -5   41.60    9.90
  13  -7   5   18.10    9.10
 -12   7  -5    5.80    6.70
  12  -7   5    7.00    7.20
 -11   7  -5   68.29   10.30
 -10   7  -5  215.88   14.80
  10  -7   5  200.98   11.10
  -9   7  -5   42.00    8.10
   9  -7   5   46.20    6.90
  -8   7  -5   16.50    6.40
   8  -7   5   25.00    5.90
  -7   7  -5   51.19    7.90
  -6   7  -5  110.09   10.00
  -5   7  -5  386.96   15.10
  -4   7  -5   94.89    8.50
  -3   7  -5    6.00    5.00
  -2   7  -5  278.57   12.30
  -1   7  -5 1680.13   32.20
  -1   7  -5 1640.14   22.90
   0   7  -5   75.69    3.30
   0   7  -5   67.29    8.30
   1   7  -5 1751.32   33.20
   1   7  -5 1706.33   22.10
  -1  -7   5 1703.13   25.20
   2   7  -5  239.78    7.10
   2   7  -5  257.47   12.40
  -2  -7   5  241.48    8.20
   3   7  -5   42.70    4.70
   3   7  -5   36.20    6.70
  -3  -7   5   46.50    4.30
   4   7  -5  223.48   10.30
   4   7  -5  246.58   12.50
  -4  -7   5  228.78    7.40
   5   7  -5 1199.48   23.30
   5   7  -5 1205.88   26.50
  -5  -7   5 1191.58   18.20
   6   7  -5  152.18   11.00
   6   7  -5  159.28   12.20
  -6  -7   5  162.28    6.20
   7   7  -5    8.80    6.30
   7   7  -5   14.60    6.20
   8   7  -5   42.80    8.20
   8   7  -5   38.50    8.50
   9   7  -5   30.10    7.70
   9   7  -5   16.70    6.90
  10   7  -5   93.09   11.20
  10   7  -5   73.49   10.60
 -10  -7   5   73.99   10.00
  11   7  -5  101.59   11.80
  11   7  -5   82.79   11.50
 -11  -7   5   76.09   10.30
  12   7  -5    4.70    7.40
  12   7  -5   11.50    8.70
 -12  -7   5    6.00    6.70
  13   7  -5   23.80   10.40
  13   7  -5   38.30    9.50
 -13  -7   5   25.10    8.80
  14   7  -5   -0.60    8.30
  14   7  -5   13.20   11.10
 -14  -7   5    1.90    7.90
  15   7  -5  104.19   14.60
  15   7  -5  116.29   16.30
 -15  -7   5   78.29   13.10
 -15   7  -4    8.10    8.50
 -14   7  -4   91.39   13.10
  14  -7   4   91.59   13.80
 -13   7  -4    0.60    6.50
  13  -7   4    1.80    8.00
 -12   7  -4  165.68   13.50
  12  -7   4  194.18   16.10
 -11   7  -4   78.29   10.50
  11  -7   4  100.69   11.90
 -10   7  -4  145.19   12.20
  10  -7   4  127.89    9.50
  -9   7  -4   32.90    7.00
   9  -7   4   44.90    6.60
  -8   7  -4  141.69   11.20
   8  -7   4  141.09    9.30
  -7   7  -4  160.58   11.30
   7  -7   4  194.98   10.00
  -6   7  -4    6.50    5.00
   6  -7   4   -1.10    4.40
  -5   7  -4    5.90    4.70
   5  -7   4    7.30    4.40
  -4   7  -4  580.34   16.50
  -3   7  -4  139.89    9.30
   3  -7   4  109.09    6.90
  -2   7  -4  675.23   18.00
   2  -7   4  677.33   14.70
  -1   7  -4   67.69    7.70
   1  -7   4   61.99    5.20
   0   7  -4 1273.17   26.10
   0  -7   4 1211.98   19.80
   1   7  -4   34.30    6.50
  -1  -7   4   33.50    3.80
   2   7  -4  167.88   10.30
   2   7  -4  165.38    5.90
  -2  -7   4  166.48    6.80
   3   7  -4   48.20    4.30
   3   7  -4   40.80    5.90
  -3  -7   4   46.60    4.00
   4   7  -4  115.29    7.30
   4   7  -4  122.29    9.30
  -4  -7   4  125.69    5.60
   5   7  -4  564.74   17.20
   5   7  -4  571.84   14.60
  -5  -7   4  542.55   10.80
   6   7  -4  370.96   13.90
   6   7  -4  374.56   15.10
  -6  -7   4  340.97    8.10
   7   7  -4   -3.80    5.20
   7   7  -4    3.60    5.40
  -7  -7   4    1.70    2.10
  -7  -7   4    3.90    4.60
   8   7  -4  379.76   16.30
   8   7  -4  344.17   16.10
  -8  -7   4  397.66   16.30
   9   7  -4   -8.10    6.10
  -9  -7   4   -3.40    4.80
  10   7  -4  218.98   15.20
 -10  -7   4  230.38   14.00
  11   7  -4   36.90    9.10
 -11  -7   4   17.10    6.70
  12   7  -4   46.80   10.00
 -12  -7   4   57.59    9.40
  13   7  -4    3.50    8.90
 -13  -7   4    1.00    6.60
  14   7  -4   27.80   11.10
 -14  -7   4   21.20    8.70
  15   7  -4    6.50   10.20
 -15  -7   4  -11.90    6.80
 -15   7  -3   20.90    9.20
  15  -7   3   30.20   11.00
 -14   7  -3    9.80    7.10
  14  -7   3    9.80    9.20
 -13   7  -3   14.70    7.70
  13  -7   3   20.20    9.70
 -12   7  -3   56.19    9.90
  12  -7   3   43.80    9.90
 -11   7  -3  211.58   14.50
  11  -7   3  258.77   16.10
 -10   7  -3   93.69   10.40
  10  -7   3   90.29    7.80
  10  -7   3   98.89   11.30
  -9   7  -3  319.37   15.50
   9  -7   3  326.17   12.10
   9  -7   3  341.97   17.00
  -8   7  -3  157.78   10.60
   8  -7   3  130.39    8.80
  -7   7  -3  729.93   20.50
   7  -7   3  742.43   17.00
  -6   7  -3   82.29    8.00
   6  -7   3   73.39    6.50
  -5   7  -3   91.19    7.90
   5  -7   3   83.59    6.50
  -4   7  -3   64.19    6.60
   4  -7   3   75.79    6.00
  -3   7  -3 1594.54   28.30
   3  -7   3 1607.64   24.70
  -2   7  -3  205.58   10.00
   2  -7   3  209.58    7.70
  -1   7  -3  703.13   17.50
   1  -7   3  677.33   13.50
   1  -7   3  699.63   10.60
   0   7  -3  212.88   11.10
   0  -7   3  209.88    7.40
   1   7  -3   12.40    5.00
  -1  -7   3   18.50    3.20
   2   7  -3  447.46   13.00
   2   7  -3  455.75    8.30
  -2  -7   3  466.55   10.20
   3   7  -3   37.00    3.50
   3   7  -3   37.70    5.50
  -3  -7   3   42.40    3.70
   4   7  -3    4.10    2.90
   4   7  -3    3.40    3.80
  -4  -7   3    2.80    2.30
   5   7  -3   33.70    5.70
   5   7  -3   34.10    4.70
  -5  -7   3   37.10    3.40
   6   7  -3   29.50    5.20
   6   7  -3   21.50    5.70
  -6  -7   3   37.20    5.80
  -6  -7   3   42.70    3.50
   7   7  -3  236.58   12.10
  -7  -7   3  296.67   13.10
  -7  -7   3  240.08    6.50
   8   7  -3   44.30    7.40
  -8  -7   3   29.10    6.60
   9   7  -3    7.90    6.30
  -9  -7   3    4.30    5.20
  10   7  -3    2.20    6.20
 -10  -7   3    4.70    5.70
  11   7  -3   13.70    7.40
 -11  -7   3   -2.70    5.30
  12   7  -3   16.50    8.30
 -12  -7   3   -1.10    5.80
  13   7  -3   38.70    9.90
 -13  -7   3   32.30    8.60
  14   7  -3   12.90    9.60
 -14  -7   3    5.80    7.50
  15   7  -3    4.30    9.50
 -15  -7   3   -6.20    6.20
 -15   7  -2    3.90    7.50
  15  -7   2   10.90   10.10
 -14   7  -2   61.59   10.90
  14  -7   2   72.99   13.50
 -13   7  -2   45.60    9.40
  13  -7   2   50.79   11.50
 -12   7  -2    5.80    6.20
  12  -7   2   -3.10    6.90
 -11   7  -2   16.70    6.60
  11  -7   2   22.70    8.50
 -10   7  -2  354.66   16.40
  10  -7   2  373.26   12.40
  10  -7   2  360.86   17.60
  -9   7  -2  107.79   10.20
   9  -7   2   85.19   10.50
   9  -7   2   94.59    7.40
  -8   7  -2   15.20    5.50
   8  -7   2    9.70    4.40
   8  -7   2   12.20    6.90
  -7   7  -2  161.58   10.30
   7  -7   2  173.28   12.50
   7  -7   2  178.08    9.20
  -6   7  -2 1318.77   27.00
   6  -7   2 1362.26   23.00
   6  -7   2 1409.86   27.60
  -5   7  -2   99.09    7.60
   5  -7   2   95.49    8.10
   5  -7   2   85.29    6.40
  -4   7  -2   75.49    6.40
   4  -7   2   75.19    5.70
   4  -7   2   68.09    5.70
  -3   7  -2  223.68    8.80
   3  -7   2  234.68    8.20
   3  -7   2  227.78    7.90
  -2   7  -2  535.45   13.90
   2  -7   2  541.25   11.90
   2  -7   2  541.85   10.80
  -1   7  -2  156.18    9.00
   1  -7   2  133.69    4.90
   1  -7   2  126.19    5.80
   0   7  -2 1254.97   23.40
   0  -7   2 1274.47   19.40
   1   7  -2  191.48    9.30
  -1  -7   2  202.58    6.80
   2   7  -2   93.19    6.60
  -2  -7   2  106.59    5.10
   3   7  -2  398.86   11.90
  -3  -7   2  422.86    9.20
   4   7  -2    4.30    3.50
  -4  -7   2    3.00    2.20
  -5  -7   2   19.40    4.50
  -5  -7   2   26.00    3.10
  -6  -7   2  179.78    6.10
  -6  -7   2  176.38    9.80
  -7  -7   2   69.69    4.60
  -7  -7   2   62.09    7.30
  -8  -7   2    7.20    5.10
  -9  -7   2  280.57   13.90
  10   7  -2  319.67   16.10
 -10  -7   2  352.56   16.50
  11   7  -2   29.10    8.00
 -11  -7   2   24.10    6.90
  12   7  -2   55.59    9.70
 -12  -7   2   50.79    9.00
  13   7  -2   31.00    9.20
 -13  -7   2   20.10    7.30
  14   7  -2    1.80    8.40
 -14  -7   2    9.30    7.30
  15   7  -2    4.00    9.20
 -15  -7   2    2.00    6.50
 -15   7  -1  113.59   14.50
  15  -7   1   95.69   15.40
 -14   7  -1   55.89   10.30
  14  -7   1   42.40   12.40
 -13   7  -1  106.49   12.40
  13  -7   1   96.39   13.90
 -12   7  -1   14.10    6.50
  12  -7   1    4.50    8.50
 -11   7  -1    3.90    5.50
  11  -7   1   14.50    7.80
 -10   7  -1    9.80    5.60
  10  -7   1    2.70    7.50
  -9   7  -1  276.97   13.60
   9  -7   1  278.47   15.80
   9  -7   1  302.77   10.80
  -8   7  -1   15.80    4.90
   8  -7   1   18.20    4.50
   8  -7   1   16.90    7.60
  -7   7  -1   91.19    8.20
   7  -7   1   97.69    9.20
   7  -7   1  103.29    7.20
  -6   7  -1  397.56   13.30
   6  -7   1  421.36   15.20
   6  -7   1  417.26   11.20
  -5   7  -1  862.61   18.90
   5  -7   1  808.42   19.10
   5  -7   1  861.31   16.30
  -4   7  -1  197.38    8.60
   4  -7   1  203.78    9.30
   4  -7   1  206.28    7.70
  -3   7  -1  102.59    6.30
   3  -7   1   99.39    5.80
   3  -7   1   98.79    7.00
  -2   7  -1  310.37    9.60
   2  -7   1  324.37    8.80
   2  -7   1  330.47    8.70
  -1   7  -1  309.17   10.70
   1  -7   1  302.57    7.90
   1  -7   1  313.17    8.60
   0   7  -1  200.18    9.00
   0  -7   1  215.08    7.00
   0  -7   1  201.48    5.00
   1   7  -1 1164.28   20.30
  -1  -7   1 1184.18   15.90
  -1  -7   1 1149.78   17.90
   2   7  -1  248.58    8.90
  -2  -7   1  250.97    6.10
  -2  -7   1  264.67    7.40
   3   7  -1  608.64   14.40
  -3  -7   1  618.54   11.70
  -4  -7   1  393.16    9.10
  -4  -7   1  398.86   11.90
  -5  -7   1 1362.66   26.20
  -5  -7   1 1375.96   19.70
  -6  -7   1  119.19    5.40
  -6  -7   1  128.89    9.00
  -7  -7   1  634.84   11.80
  -7  -7   1  628.74   18.50
  -8  -7   1  174.38   11.50
  -9  -7   1   31.20    6.80
 -10  -7   1  135.89   11.40
 -11  -7   1  403.36   18.50
  12   7  -1   27.30    8.40
 -12  -7   1   14.70    6.50
  13   7  -1   14.90    7.80
 -13  -7   1   -3.50    5.90
  14   7  -1   36.50   10.10
 -14  -7   1   20.40    8.00
  15   7  -1   89.69   13.50
 -15  -7   1   89.29   12.50
 -15   7   0  111.59   13.50
  15  -7   0  120.09   16.90
 -14   7   0   24.80    8.20
  14  -7   0   22.00   11.20
 -13   7   0   19.40    7.60
  13  -7   0   19.00   10.20
 -12   7   0  384.56   18.20
  12  -7   0  393.26   21.90
 -11   7   0    4.10    5.60
  11  -7   0    5.90    8.50
 -10   7   0   36.90    7.00
  10  -7   0   48.20    9.90
  -9   7   0   -4.20    3.90
   9  -7   0  -11.50    7.20
   9  -7   0    1.50    3.50
  -8   7   0 1717.13   33.30
   8  -7   0 1772.92   26.60
   8  -7   0 1761.52   36.90
  -7   7   0  106.89    7.90
   7  -7   0  101.29    6.70
   7  -7   0  106.09   10.40
  -6   7   0  192.78    9.40
   6  -7   0  186.58    7.60
   6  -7   0  175.38   12.10
  -5   7   0   37.70    4.70
   5  -7   0   41.90    4.40
   5  -7   0   35.50    5.70
  -4   7   0  114.39    6.40
   4  -7   0  110.99    8.50
   4  -7   0   99.09    5.70
  -3   7   0  132.49    6.00
   3  -7   0  126.09    8.20
   3  -7   0  143.29    6.20
  -2   7   0  128.69    6.10
   2  -7   0  132.39    5.70
   2  -7   0  141.19    7.70
  -1   7   0  690.83   14.00
   1  -7   0  681.13   12.80
   1  -7   0  704.53   13.20
   0   7   0    2.70    3.50
   0  -7   0   -1.90    2.00
   0  -7   0    1.90    1.90
   1   7   0  671.73   13.30
  -1  -7   0  663.93   12.30
  -1  -7   0  676.33   11.50
   2   7   0  136.69    6.50
  -2  -7   0  142.39    5.50
  -2  -7   0  135.49    5.10
  -3  -7   0  129.19    5.60
  -3  -7   0  125.59    5.40
  -3  -7   0  128.19    6.60
  -4  -7   0  107.49    6.80
  -4  -7   0  111.39    6.50
  -4  -7   0  116.49    5.60
  -5  -7   0   44.20    3.90
  -5  -7   0   33.80    5.00
  -6  -7   0  177.78    9.80
  -6  -7   0  195.98    6.70
  -7  -7   0  105.29    9.00
  -8  -7   0 1776.42   35.60
  -9  -7   0    3.60    4.90
 -10  -7   0   39.50    7.10
 -11  -7   0   -3.80    5.20
 -12  -7   0  332.67   17.60
 -13  -7   0    2.50    6.30
  14   7   0   19.90    9.00
 -14  -7   0   25.90    8.40
  15   7   0  123.09   14.90
 -15  -7   0  101.69   13.50
 -15   7   1   87.19   12.60
  15  -7  -1   83.59   16.00
 -14   7   1   16.00    7.80
  14  -7  -1   31.00   12.20
 -13   7   1   22.50    7.40
  13  -7  -1    6.80   10.10
 -12   7   1   26.00    7.20
  12  -7  -1    9.00    9.50
 -11   7   1  444.46   17.90
  11  -7  -1  418.76   20.90
 -10   7   1  133.79   10.50
  10  -7  -1  141.19   13.30
  -9   7   1   40.10    6.50
   9  -7  -1   39.90    9.70
   9  -7  -1   40.70    4.80
  -8   7   1  179.98   10.20
   8  -7  -1  172.58   14.20
   8  -7  -1  163.38    7.70
  -7   7   1  657.13   17.00
   7  -7  -1  634.84   13.60
   7  -7  -1  653.33   21.40
  -6   7   1  141.29    7.50
   6  -7  -1  131.79   10.20
   6  -7  -1  140.69    6.70
  -5   7   1 1439.16   24.50
   5  -7  -1 1413.46   27.80
   5  -7  -1 1411.66   21.70
  -4   7   1  374.86    9.90
   4  -7  -1  380.46    9.70
   4  -7  -1  376.66   12.70
  -3   7   1  602.84   11.90
   3  -7  -1  621.94   12.40
   3  -7  -1  597.84   15.20
  -2   7   1  263.07    7.00
   2  -7  -1  269.17   10.30
   2  -7  -1  256.17    7.80
  -1   7   1 1181.68   18.10
   1  -7  -1 1184.28   20.10
   1  -7  -1 1169.88   18.20
   0   7   1  208.18    7.10
   0  -7  -1  203.58    6.70
   0  -7  -1  198.68    6.80
   1   7   1  295.27    7.80
  -1  -7  -1  310.37    8.50
  -1  -7  -1  301.27    7.90
  -2  -7  -1  321.87    8.40
  -2  -7  -1  340.57    8.90
  -2  -7  -1  326.47    8.60
  -3  -7  -1   99.09    5.70
  -3  -7  -1  106.59    5.40
  -3  -7  -1  111.29    5.80
  -4  -7  -1  189.18    8.10
  -4  -7  -1  194.88    7.10
  -4  -7  -1  195.38    8.10
  -5  -7  -1  811.22   18.50
  -5  -7  -1  791.52   14.50
  -5  -7  -1  823.72   18.10
  -6  -7  -1  433.66   10.50
  -6  -7  -1  421.66   13.90
  -7  -7  -1  101.99    8.30
  -8  -7  -1   21.20    5.70
  -9  -7  -1  288.57   14.30
 -10  -7  -1    3.40    4.90
 -11  -7  -1    4.70    5.50
 -12  -7  -1    1.00    5.20
 -13  -7  -1  115.79   12.90
 -14  -7  -1   36.90    9.30
  15   7   1   90.29   13.10
 -15  -7  -1   86.69   12.90
 -15   7   2   -1.20    6.50
  15  -7  -2    6.20   11.70
 -14   7   2   -0.60    5.70
  14  -7  -2    7.30   11.00
 -13   7   2   11.40    6.70
  13  -7  -2   15.50   10.70
 -12   7   2   69.59    9.50
  12  -7  -2   52.99   11.30
 -11   7   2   18.40    6.10
  11  -7  -2   22.40    9.40
 -10   7   2  350.56   14.80
  10  -7  -2  315.07   19.60
  -9   7   2  277.77   12.60
   9  -7  -2  329.77   19.50
  -8   7   2    2.50    4.10
   8  -7  -2    6.30    7.70
   8  -7  -2    2.90    3.00
  -7   7   2   62.99    6.30
   7  -7  -2   37.70    8.70
   7  -7  -2   59.59    4.80
  -6   7   2  177.48    8.00
   6  -7  -2  187.18    7.10
   6  -7  -2  194.18   13.80
  -5   7   2   23.70    3.60
   5  -7  -2   17.60    3.20
   5  -7  -2   17.70    5.60
  -4   7   2    3.00    2.10
   4  -7  -2    5.70    5.10
   4  -7  -2    6.10    2.60
  -3   7   2  417.36    8.60
   3  -7  -2  433.86   13.70
   3  -7  -2  406.96    9.90
  -2   7   2   96.59    3.60
   2  -7  -2  113.69    8.20
   2  -7  -2  103.19    5.40
  -1   7   2  201.28    5.20
   1  -7  -2  204.48    8.50
   1  -7  -2  198.58    6.80
   0   7   2 1277.17   17.80
   0  -7  -2 1259.87   21.30
   0  -7  -2 1287.57   19.70
   1   7   2  139.09    5.20
  -1  -7  -2  135.99    6.40
  -1  -7  -2  141.79    6.20
  -1  -7  -2  144.99    5.00
  -2  -7  -2  529.65   11.10
  -2  -7  -2  513.15   12.10
  -2  -7  -2  520.85   11.40
  -3  -7  -2  231.58    8.60
  -3  -7  -2  232.18    8.00
  -3  -7  -2  226.38    7.70
  -4  -7  -2   72.99    5.80
  -4  -7  -2   70.69    5.20
  -4  -7  -2   67.89    5.60
  -5  -7  -2   80.49    6.40
  -5  -7  -2   85.39    5.80
  -5  -7  -2   89.79    6.80
  -6  -7  -2 1292.07   26.40
  -6  -7  -2 1381.66   27.20
  -7  -7  -2  174.48   10.00
  -8  -7  -2    9.80    5.20
  -9  -7  -2   86.59    9.00
 -10  -7  -2  371.56   16.50
 -11  -7  -2   23.90    7.10
 -12  -7  -2    8.70    5.90
 -13  -7  -2   54.59    9.90
 -14  -7  -2   67.69   10.80
 -15  -7  -2   14.50    8.00
 -15   7   3    3.70    7.00
  15  -7  -3   -1.00   12.10
 -14   7   3   10.70    7.40
  14  -7  -3   -2.20   11.00
 -13   7   3   18.80    6.80
  13  -7  -3   37.40   12.30
 -12   7   3    7.20    5.50
  12  -7  -3   -4.10    9.30
 -11   7   3    9.40    5.40
  11  -7  -3   -0.20    9.10
 -10   7   3    7.80    4.70
  10  -7  -3    3.00    8.00
  -9   7   3   11.20    4.60
   9  -7  -3    3.20    7.80
  -8   7   3   37.80    5.60
   8  -7  -3   32.10    4.00
   8  -7  -3   18.50    8.50
  -7   7   3  257.47   10.20
   7  -7  -3  268.17    8.40
   7  -7  -3  243.18   15.70
  -6   7   3   31.00    4.30
   6  -7  -3   37.40    4.10
   6  -7  -3   37.10    8.00
  -5   7   3   31.30    3.70
   5  -7  -3   25.30    7.00
   5  -7  -3   31.80    3.80
  -4   7   3    2.50    2.00
   4  -7  -3    1.20    2.40
   4  -7  -3   -2.40    5.30
  -3   7   3   41.80    2.90
   3  -7  -3   42.20    4.10
   3  -7  -3   39.90    6.20
  -2   7   3  441.76    6.70
   2  -7  -3  444.16   10.30
   2  -7  -3  445.96   13.80
   1  -7  -3   19.00    4.10
   1  -7  -3   15.90    2.90
   0   7   3  219.28    4.90
   0  -7  -3  208.38    7.20
   0  -7  -3  223.88    8.90
  -1  -7  -3  691.13   13.80
  -1  -7  -3  696.93   11.70
  -1  -7  -3  699.33   15.10
  -2  -7  -3  199.58    8.30
  -2  -7  -3  190.78    6.40
  -2  -7  -3  204.78    7.70
  -3  -7  -3 1583.34   27.30
  -3  -7  -3 1582.64   25.10
  -3  -7  -3 1590.34   24.30
  -4  -7  -3   73.69    5.20
  -4  -7  -3   80.59    5.80
  -4  -7  -3   65.59    5.90
  -5  -7  -3   94.59    7.90
  -5  -7  -3   91.89    6.90
  -6  -7  -3   64.09    6.80
  -6  -7  -3   62.49    6.80
  -7  -7  -3  716.93   19.90
  -7  -7  -3  715.53   20.10
  -8  -7  -3  136.29    9.90
  -9  -7  -3  334.17   14.80
 -10  -7  -3   92.69   10.30
 -11  -7  -3  244.28   14.90
 -12  -7  -3   58.79    9.80
 -13  -7  -3   15.20    7.70
 -14  -7  -3   14.20    7.90
 -15  -7  -3   27.20    9.20
 -15   7   4   10.70    6.80
  15  -7  -4   12.30   12.40
 -14   7   4    7.50    6.80
  14  -7  -4    1.90   11.90
 -13   7   4    9.30    6.50
  13  -7  -4    5.50   11.30
 -12   7   4   74.39    9.30
  12  -7  -4   57.39   12.80
 -11   7   4   28.20    6.60
  11  -7  -4   22.00   10.50
 -10   7   4  226.98   12.30
  10  -7  -4  239.38   19.00
  -9   7   4    1.10    3.80
   9  -7  -4   -3.20    7.80
  -8   7   4  357.76   12.50
   8  -7  -4  347.87    9.30
   8  -7  -4  381.76   21.20
  -7   7   4    2.40    3.10
   7  -7  -4    1.40    2.60
   7  -7  -4   -5.00    8.30
  -6   7   4  373.16   10.90
   6  -7  -4  386.26   17.50
   6  -7  -4  342.17    9.70
  -5   7   4  548.55   11.90
   5  -7  -4  560.84   18.80
   5  -7  -4  538.65   12.00
  -4   7   4  131.99    5.10
   4  -7  -4  117.99    9.90
   4  -7  -4  136.29    6.20
  -3   7   4   53.09    2.80
   3  -7  -4   56.79    4.60
   3  -7  -4   49.80    6.90
   2  -7  -4  183.68    9.90
   2  -7  -4  167.68    7.00
   1  -7  -4   33.00    4.00
   1  -7  -4   39.60    5.20
   0  -7  -4 1283.87   16.20
   0  -7  -4 1288.27   21.10
   0  -7  -4 1290.97   24.10
  -1  -7  -4   58.89    5.60
  -1  -7  -4   71.59    5.50
  -1  -7  -4   67.99    3.50
  -2  -7  -4  667.33   12.90
  -2  -7  -4  678.53   14.30
  -2  -7  -4  655.93   16.10
  -3  -7  -4  116.19    7.30
  -3  -7  -4  126.59    7.00
  -3  -7  -4  119.49    6.10
  -4  -7  -4  589.54   16.20
  -4  -7  -4  552.34   13.90
  -5  -7  -4   -4.80    2.80
  -5  -7  -4    7.00    3.60
  -6  -7  -4   -0.30    3.50
  -6  -7  -4   -6.00    3.20
  -7  -7  -4  156.08   10.20
  -7  -7  -4  172.48   10.80
  -8  -7  -4  149.29   10.60
  -9  -7  -4   42.90    7.40
 -10  -7  -4  124.59   11.70
 -11  -7  -4   63.99    9.40
 -12  -7  -4  157.08   12.80
 -13  -7  -4    6.60    6.70
 -14  -7  -4   78.69   12.00
 -15  -7  -4    0.50    6.70
  15  -7  -5   97.79   18.00
 -14   7   5    8.10    6.60
  14  -7  -5    5.50   12.80
 -13   7   5   27.20    7.10
  13  -7  -5   24.00   12.70
 -12   7   5    6.50    5.40
  12  -7  -5    0.20   10.20
 -11   7   5  103.09    9.80
  11  -7  -5   87.49   14.00
 -10   7   5   66.49    8.00
  10  -7  -5   66.79   12.10
  -9   7   5   21.00    5.10
   9  -7  -5   20.20    9.10
  -8   7   5   34.80    5.50
   8  -7  -5   40.80   10.50
  -7   7   5    5.70    3.50
   7  -7  -5   16.40    9.30
   7  -7  -5   10.00    3.20
  -6   7   5  160.78    7.60
   6  -7  -5  156.48   13.30
   6  -7  -5  149.19    7.00
  -5   7   5 1233.08   20.00
   5  -7  -5 1202.28   19.90
   5  -7  -5 1169.98   28.60
  -4   7   5  226.88    6.50
   4  -7  -5  231.48   14.40
   4  -7  -5  240.68    8.30
   3  -7  -5   43.00    6.50
   3  -7  -5   50.39    4.60
   3  -7  -5   46.30    3.10
   2  -7  -5  236.78    8.20
   2  -7  -5  224.78   11.30
   1  -7  -5 1753.52   26.60
   1  -7  -5 1725.63   31.00
   0  -7  -5   76.19    2.70
   0  -7  -5   67.79    6.40
   0  -7  -5   71.19    5.50
  -1  -7  -5 1714.43   30.00
  -1  -7  -5 1658.53   26.20
  -1  -7  -5 1631.94   22.90
  -2  -7  -5  322.37   10.20
  -2  -7  -5  291.57   11.10
  -2  -7  -5  289.87    8.10
  -3  -7  -5    9.80    3.90
  -3  -7  -5   10.10    2.90
  -4  -7  -5  100.69    6.50
  -4  -7  -5   88.79    7.80
  -5  -7  -5  372.76   14.00
  -5  -7  -5  381.06   12.60
  -6  -7  -5  103.09    9.20
  -6  -7  -5  107.99    8.40
  -7  -7  -5   59.59    7.20
  -7  -7  -5   53.19    7.40
  -8  -7  -5   19.80    6.10
  -8  -7  -5   26.80    5.90
  -9  -7  -5   57.79    8.40
 -10  -7  -5  168.78   12.10
 -11  -7  -5   69.09   10.10
 -12  -7  -5    7.10    6.10
 -13  -7  -5   25.60    8.00
 -14  -7  -5   12.70    7.50
  15  -7  -6   36.80   15.20
  14  -7  -6   18.70   13.60
  13  -7  -6   25.30   12.40
 -12   7   6    9.80    6.10
  12  -7  -6    8.20   10.20
 -11   7   6   77.29    8.80
  11  -7  -6   66.49   13.60
 -10   7   6  137.59   10.50
  10  -7  -6  115.09   15.00
  -9   7   6   54.49    6.70
   9  -7  -6   34.70   10.00
  -8   7   6   14.40    4.40
   8  -7  -6    7.60    9.40
  -7   7   6   70.19    6.20
   7  -7  -6   77.99    5.90
   7  -7  -6   67.19   11.10
  -6   7   6   62.19    5.30
   6  -7  -6   70.19    5.50
   6  -7  -6   60.39   10.70
  -5   7   6   22.50    3.40
   5  -7  -6   16.60    7.50
   5  -7  -6   21.00    3.70
   5  -7  -6   23.90    4.00
   4  -7  -6  664.23   12.00
   4  -7  -6  658.33   21.70
   4  -7  -6  648.54   14.30
   3  -7  -6   82.89    8.50
   3  -7  -6   88.99    4.70
   3  -7  -6   82.29    6.10
   2  -7  -6   96.59    8.70
   2  -7  -6  118.19    6.90
   1  -7  -6  134.79    7.40
   1  -7  -6  144.19   10.60
   0  -7  -6   27.60    5.10
   0  -7  -6   30.20    2.50
   0  -7  -6   32.00    4.40
  -1  -7  -6  780.92   19.40
  -1  -7  -6  790.62   16.90
  -1  -7  -6  777.72   13.30
  -2  -7  -6  151.08    6.10
  -2  -7  -6  144.29    9.50
  -3  -7  -6  109.39    6.30
  -3  -7  -6  116.59    9.20
  -4  -7  -6  177.48    8.60
  -4  -7  -6  175.18   10.20
  -5  -7  -6   73.69    7.90
  -5  -7  -6   62.79    6.40
  -6  -7  -6  838.02   21.00
  -6  -7  -6  863.51   23.30
  -7  -7  -6   22.10    5.60
  -7  -7  -6   17.50    5.70
  -8  -7  -6   10.30    5.00
  -8  -7  -6    8.10    5.20
  -9  -7  -6   34.30    6.80
  -9  -7  -6   25.30    7.20
 -10  -7  -6   65.89    9.50
 -11  -7  -6   -7.80    5.20
 -12  -7  -6  108.29   12.70
 -13  -7  -6   21.30    8.10
 -14  -7  -6    7.60    7.40
  14  -7  -7    2.00   13.30
  13  -7  -7   -8.70   12.30
  12  -7  -7   42.10   13.60
  11  -7  -7   92.19   15.00
 -10   7   7   59.99    7.80
  10  -7  -7   66.19   12.90
  -9   7   7   10.30    4.90
   9  -7  -7   -6.20    9.40
  -8   7   7   13.90    4.50
   8  -7  -7    2.80    9.10
  -7   7   7  141.59    8.60
   7  -7  -7  157.68    7.60
   7  -7  -7  149.39    8.90
   7  -7  -7  152.68   14.90
   6  -7  -7  121.79    7.10
   6  -7  -7  119.79    7.90
   6  -7  -7   90.19   11.50
   5  -7  -7   49.90   10.00
   5  -7  -7   49.80    4.90
   5  -7  -7   48.40    5.20
   4  -7  -7   35.30    4.90
   4  -7  -7   45.70    4.50
   4  -7  -7   36.60    8.40
   3  -7  -7   98.29    6.90
   3  -7  -7   78.19    8.70
   3  -7  -7   96.89    5.80
   2  -7  -7   43.80    6.70
   2  -7  -7   56.19    5.70
   1  -7  -7  724.93   16.50
   1  -7  -7  789.42   21.10
   1  -7  -7  737.33   10.80
   0  -7  -7   21.60    2.40
   0  -7  -7   29.50    5.50
  -1  -7  -7   67.19    7.20
  -1  -7  -7   70.99    4.40
  -2  -7  -7  301.97   12.80
  -2  -7  -7  309.97    9.10
  -3  -7  -7  349.57   14.40
  -3  -7  -7  348.07   10.60
  -4  -7  -7    4.80    4.60
  -4  -7  -7    0.00    3.00
  -5  -7  -7    3.80    4.00
  -5  -7  -7    9.50    5.10
  -6  -7  -7   54.89    7.80
  -6  -7  -7   43.90    6.20
  -7  -7  -7   78.99    9.10
  -7  -7  -7   85.19    8.70
  -8  -7  -7   26.00    7.00
  -8  -7  -7   18.50    5.60
  -9  -7  -7   94.59   10.80
  -9  -7  -7   98.69   10.30
 -10  -7  -7   68.59    9.70
 -11  -7  -7    8.00    6.40
 -12  -7  -7    2.80    6.40
 -13  -7  -7   82.69   12.20
 -14  -7  -7    8.40    7.70
  14  -7  -8  -14.80   12.70
  13  -7  -8    2.70   13.50
  12  -7  -8   59.19   15.30
  11  -7  -8    2.30   11.10
  10  -7  -8  112.59   15.20
   9  -7  -8  483.35   24.00
   8  -7  -8  -14.90    7.10
   7  -7  -8   14.40    9.30
   7  -7  -8    3.30    4.20
   6  -7  -8  162.98   14.30
   6  -7  -8  184.88    9.40
   5  -7  -8   84.49   11.50
   5  -7  -8   91.79    7.70
   4  -7  -8  169.58    8.60
   4  -7  -8  209.58   15.70
   3  -7  -8   17.60    6.40
   3  -7  -8   10.30    3.80
   2  -7  -8  300.57    6.90
   2  -7  -8  308.57   14.80
   1  -7  -8    8.90    5.10
   1  -7  -8    5.60    2.10
   0  -7  -8 1013.00   16.10
   0  -7  -8  972.30   24.50
  -1  -7  -8   -2.50    4.40
  -1  -7  -8    1.70    2.30
  -2  -7  -8   91.99    6.00
  -2  -7  -8   90.49    8.50
  -3  -7  -8  114.99    9.90
  -3  -7  -8  109.29    7.20
  -4  -7  -8  239.98   10.30
  -4  -7  -8  246.38   13.60
  -5  -7  -8   78.29    7.50
  -5  -7  -8   51.19    7.60
  -6  -7  -8   86.69    8.30
  -6  -7  -8   98.19    9.90
  -7  -7  -8  112.89    9.40
  -7  -7  -8  111.49   10.80
  -8  -7  -8   58.89    8.10
  -8  -7  -8   54.19    8.60
  -9  -7  -8   20.80    6.90
  -9  -7  -8   21.50    6.60
 -10  -7  -8   56.09    9.00
 -11  -7  -8   15.80    7.00
 -12  -7  -8   -1.60    6.20
 -13  -7  -8   41.60    9.70
  14  -7  -9   -0.50   14.40
  13  -7  -9  -16.00   11.90
  12  -7  -9  -11.90   10.20
  11  -7  -9   53.19   14.30
  10  -7  -9   25.40   11.60
   9  -7  -9  215.28   18.90
   8  -7  -9  111.69   14.40
   7  -7  -9   -5.00    7.60
   6  -7  -9   17.80    8.50
   5  -7  -9  646.74   23.70
   4  -7  -9  125.49   12.50
   3  -7  -9  586.44   21.00
   2  -7  -9  182.18    6.50
   2  -7  -9  197.58   14.10
   1  -7  -9   30.80    3.40
   1  -7  -9   36.30    7.50
   0  -7  -9   52.09    7.90
   0  -7  -9   47.90    4.20
  -1  -7  -9  795.12   15.60
  -1  -7  -9  770.72   22.80
  -2  -7  -9   36.00    4.60
  -2  -7  -9   33.70    6.80
  -3  -7  -9    3.20    4.60
  -3  -7  -9    3.70    3.40
  -4  -7  -9   96.99    7.80
  -4  -7  -9   87.69    9.30
  -5  -7  -9   32.80    7.20
  -5  -7  -9   24.90    5.30
  -6  -7  -9    1.90    4.70
  -6  -7  -9   -1.30    3.90
  -7  -7  -9   80.79    8.90
  -7  -7  -9   75.09    9.90
  -8  -7  -9    8.30    5.30
  -8  -7  -9   17.90    6.80
  -9  -7  -9    8.10    6.20
  -9  -7  -9   18.10    6.50
 -10  -7  -9   33.70    8.70
 -10  -7  -9   34.10    8.00
 -11  -7  -9  142.79   13.90
 -12  -7  -9   46.70    9.90
 -13  -7  -9   10.90    7.70
  13  -7 -10  -13.40   12.40
  12  -7 -10   74.39   16.60
  11  -7 -10  -19.10   10.30
  10  -7 -10   42.70   12.30
   9  -7 -10   -5.90    9.50
   8  -7 -10  334.67   20.70
   7  -7 -10  134.49   14.90
   6  -7 -10  470.75   21.60
   5  -7 -10  101.29   11.60
   4  -7 -10  327.77   17.70
   3  -7 -10  193.38   15.40
   2  -7 -10  483.75   20.10
   1  -7 -10   19.00    6.40
   0  -7 -10  203.18    7.90
   0  -7 -10  199.28   14.00
  -1  -7 -10  232.88   14.30
  -1  -7 -10  222.98    8.80
  -2  -7 -10   10.20    5.90
  -2  -7 -10    5.80    3.70
  -3  -7 -10    9.10    4.20
  -3  -7 -10    8.10    5.50
  -4  -7 -10  108.09   11.00
  -4  -7 -10  106.69    7.70
  -5  -7 -10   12.90    4.60
  -5  -7 -10   12.90    6.10
  -6  -7 -10  146.79   13.10
  -6  -7 -10  131.49    9.80
  -7  -7 -10    8.50    6.10
  -7  -7 -10    2.00    4.80
  -8  -7 -10   97.09   10.60
  -8  -7 -10  109.99   12.40
  -9  -7 -10   32.20    8.50
  -9  -7 -10   23.00    7.40
 -10  -7 -10    7.20    6.60
 -10  -7 -10   18.40    7.10
 -11  -7 -10    3.60    6.30
 -12  -7 -10   67.29   11.50
  13  -7 -11  -19.20   12.40
  12  -7 -11   -6.40   12.50
  11  -7 -11  205.18   20.50
  10  -7 -11  -16.40    9.90
   9  -7 -11   50.19   12.70
   8  -7 -11    6.10    8.80
   7  -7 -11   96.59   13.70
   6  -7 -11  150.18   14.40
   5  -7 -11  696.33   26.20
   4  -7 -11  103.59   12.00
   3  -7 -11   11.60    6.70
   2  -7 -11  123.99   12.30
   1  -7 -11  458.45   19.10
   0  -7 -11    9.70    5.70
  -1  -7 -11   25.30    6.70
  -1  -7 -11   22.10    4.30
  -2  -7 -11   19.90    6.20
  -2  -7 -11   21.90    4.70
  -3  -7 -11   17.10    4.90
  -3  -7 -11   18.30    6.30
  -4  -7 -11  103.79   11.20
  -4  -7 -11  103.49    8.40
  -5  -7 -11  112.49   11.70
  -5  -7 -11  117.99    9.50
  -6  -7 -11   67.99    8.30
  -6  -7 -11   74.49   10.00
  -7  -7 -11   48.20    9.10
  -7  -7 -11   48.80    7.90
  -8  -7 -11   26.50    8.00
  -8  -7 -11   24.00    7.20
  -9  -7 -11   26.40    8.50
  -9  -7 -11   23.80    7.70
 -10  -7 -11   11.70    7.10
 -10  -7 -11    2.10    6.60
 -11  -7 -11    2.70    6.90
 -12  -7 -11    0.50    7.00
  12  -7 -12  -12.90   11.70
  11  -7 -12  -13.10   11.10
  10  -7 -12  217.98   21.00
   9  -7 -12   25.80   11.70
   8  -7 -12   20.50   10.60
   7  -7 -12   18.50    9.90
   6  -7 -12    7.20    8.50
   5  -7 -12    9.70    7.30
   4  -7 -12   73.99   11.10
   3  -7 -12    0.30    6.30
   2  -7 -12   10.00    6.70
   1  -7 -12  195.28   13.90
   0  -7 -12  127.49   12.20
  -1  -7 -12   -3.70    5.30
  -2  -7 -12   10.20    5.80
  -3  -7 -12   -7.10    4.40
  -3  -7 -12   -3.40    3.90
  -4  -7 -12   51.19    8.80
  -4  -7 -12   53.89    7.20
  -5  -7 -12   28.00    6.40
  -5  -7 -12   29.90    7.80
  -6  -7 -12  261.07   16.60
  -6  -7 -12  265.17   14.00
  -7  -7 -12   16.00    6.40
  -7  -7 -12   19.40    7.70
  -8  -7 -12    6.00    6.90
  -8  -7 -12    3.70    5.80
  -9  -7 -12    5.70    7.70
  -9  -7 -12    2.10    6.10
 -10  -7 -12   87.19   11.60
 -10  -7 -12   67.69   11.30
 -11  -7 -12    4.60    6.80
  12  -7 -13  -14.00   11.70
  11  -7 -13    3.00   10.80
  10  -7 -13   -9.70    9.80
   9  -7 -13  201.68   19.50
   8  -7 -13   -4.40    9.10
   7  -7 -13   51.39   11.20
   6  -7 -13    2.20    7.60
   5  -7 -13   38.10    9.80
   4  -7 -13    6.20    6.90
   3  -7 -13   43.80    9.10
   2  -7 -13   -3.30    6.10
   1  -7 -13   18.50    7.30
   0  -7 -13   39.40    8.70
  -1  -7 -13  160.68   13.70
  -2  -7 -13   54.09    8.90
  -3  -7 -13    8.30    6.70
  -4  -7 -13   11.70    6.40
  -5  -7 -13    3.20    5.60
  -5  -7 -13    2.50    4.90
  -6  -7 -13    0.60    5.30
  -6  -7 -13   -2.00    6.00
  -7  -7 -13  132.49   14.20
  -7  -7 -13  132.59   12.20
  -8  -7 -13   12.30    7.20
  -8  -7 -13    7.80    6.30
  -9  -7 -13   56.09   10.00
  -9  -7 -13   66.69   11.80
 -10  -7 -13    0.60    7.00
 -10  -7 -13   13.60    7.80
  11  -7 -14  -10.00   11.30
  10  -7 -14   43.10   13.90
   9  -7 -14   -4.40   10.10
   8  -7 -14   69.59   13.40
   7  -7 -14    6.70    9.10
   6  -7 -14  221.48   18.40
   5  -7 -14   13.90    8.40
   4  -7 -14   13.60    8.50
   3  -7 -14   65.89   10.70
   2  -7 -14   67.59   10.60
   1  -7 -14    3.90    6.60
   0  -7 -14   91.09   11.40
  -1  -7 -14   18.30    7.00
  -2  -7 -14   67.89   10.30
  -3  -7 -14    4.40    5.90
  -4  -7 -14   26.00    7.90
  -5  -7 -14    3.40    6.80
  -6  -7 -14   -0.90    6.20
  -7  -7 -14   24.80    8.60
  -8  -7 -14   40.00   10.00
  -9  -7 -14    3.90    7.80
 -10  -7 -14   63.79   12.20
  10  -7 -15  -21.70   10.10
   9  -7 -15  192.18   20.40
   8  -7 -15   -5.90    9.60
   7  -7 -15   13.10   10.40
   6  -7 -15   -2.30    8.30
   5  -7 -15  230.48   18.60
   4  -7 -15   82.59   12.10
   3  -7 -15    6.80    6.90
   2  -7 -15   -2.20    6.50
   1  -7 -15   56.39   10.40
   0  -7 -15   28.70    8.50
  -1  -7 -15  100.99   12.20
  -2  -7 -15    9.60    7.30
  -3  -7 -15   10.70    6.60
  -4  -7 -15    2.00    6.70
  -5  -7 -15  142.29   15.20
  -6  -7 -15   23.50    8.90
  -7  -7 -15    1.70    7.50
  -8  -7 -15   -7.20    6.10
  -9  -7 -15   37.00   10.80
   9  -7 -16   -2.30   10.80
   8  -7 -16   29.80   12.30
   7  -7 -16   27.00   11.50
   6  -7 -16   10.00    8.80
   5  -7 -16   27.10   10.20
   4  -7 -16   38.80   10.60
   3  -7 -16   85.09   12.60
   2  -7 -16    8.20    7.10
   1  -7 -16   -3.20    6.90
   0  -7 -16   10.20    7.20
  -1  -7 -16    9.00    7.20
  -2  -7 -16   23.70    8.40
  -3  -7 -16   19.30    7.80
  -4  -7 -16    3.60    6.70
  -5  -7 -16   17.20    8.00
  -6  -7 -16  101.69   13.90
  -7  -7 -16   27.80    9.90
  -8  -7 -16   31.00   10.40
   8  -7 -17   -0.60   10.40
   7  -7 -17    2.10   10.20
   6  -7 -17   -1.20    9.20
   5  -7 -17  -17.20    6.90
   4  -7 -17   15.00   10.00
   3  -7 -17   17.00    9.70
   2  -7 -17    4.30    8.60
   1  -7 -17   -2.90    7.70
   0  -7 -17   -7.30    6.80
  -1  -7 -17   42.40   10.40
  -2  -7 -17   66.19   11.90
  -3  -7 -17    3.90    8.00
  -4  -7 -17    6.70    7.50
  -5  -7 -17    5.00    8.30
  -6  -7 -17    1.00    7.70
   6  -7 -18   15.10   10.90
   5  -7 -18   -6.40    8.80
   4  -7 -18   10.60    9.70
   3  -7 -18    1.00    8.50
   2  -7 -18    6.50    8.00
   1  -7 -18    8.80    8.80
   0  -7 -18   61.19   11.80
  -1  -7 -18   37.20   10.50
  -2  -7 -18   -6.40    7.20
  -3  -7 -18   -7.10    7.10
  -4  -7 -18   20.30    9.10
  -5  -7 -18    3.90    8.00
   4  -7 -19   13.30   10.00
   3  -7 -19   25.00   11.10
   2  -7 -19   -6.00    8.10
   1  -7 -19    8.30    9.00
   0  -7 -19   95.79   14.40
  -1  -7 -19   86.89   13.80
  -2  -7 -19   24.70   10.10
  -1   8 -19   -1.30   10.50
   0   8 -19  -21.30    9.70
   1   8 -19   20.80   12.50
   2   8 -19   -4.20   11.90
   3   8 -19  -13.30   12.30
  -4   8 -18  -11.70    8.10
  -3   8 -18   -6.90    8.80
  -2   8 -18  125.29   16.60
  -1   8 -18   20.20   11.60
   0   8 -18   12.60   11.70
   1   8 -18  -23.30    9.30
   2   8 -18   -6.50   11.60
   3   8 -18   -9.00   12.40
   4   8 -18  -14.30   12.80
   5   8 -18    3.60   15.50
   6   8 -18  -27.30   14.70
  -6   8 -17   -1.70    8.50
  -5   8 -17   75.69   13.60
  -4   8 -17  120.89   16.00
  -3   8 -17   19.50   10.40
  -2   8 -17   91.39   14.20
  -1   8 -17   34.50   11.90
   0   8 -17   27.90   12.00
   1   8 -17    7.20   11.30
   2   8 -17   -9.00   11.00
   3   8 -17   80.59   16.40
   4   8 -17  -26.60   11.90
   5   8 -17    8.80   15.00
   6   8 -17  -18.20   13.40
   7   8 -17  -22.00   14.90
  -7   8 -16    7.50    9.30
  -6   8 -16   14.70    9.10
  -5   8 -16   26.50    9.80
  -4   8 -16   18.90    9.90
  -3   8 -16   17.30    9.40
  -2   8 -16   -3.70    8.60
  -1   8 -16  153.08   16.70
   0   8 -16   28.10   11.20
   1   8 -16   59.29   14.20
   2   8 -16   15.80   12.10
   3   8 -16   17.80   13.10
   4   8 -16   27.20   13.70
   5   8 -16  -10.90   12.80
   6   8 -16   70.29   17.50
   7   8 -16   30.10   15.80
   8   8 -16  -10.80   13.50
   9   8 -16  112.29   19.70
  -8   8 -15   10.00    8.10
  -7   8 -15   58.29   12.20
  -6   8 -15   -6.40    7.70
  -5   8 -15    2.00    7.60
  -4   8 -15   -2.10    8.00
  -3   8 -15   70.39   12.30
  -2   8 -15   64.99   12.20
  -1   8 -15   12.00    8.90
   0   8 -15   24.80   11.10
   1   8 -15   13.40   10.90
   2   8 -15    1.60   10.60
   3   8 -15   25.90   12.80
   4   8 -15   41.40   14.00
   5   8 -15  -13.10   12.00
   6   8 -15  -17.30   11.70
[truncated: 554,568 more chars]
