# Supplementary material for: Ethylene Polymerization and Copolymerization with Polar Monomers Using Nickel Complexes Bearing Anilinobenzoic Acid Methyl Ester Ligand
Source: Polymers (Basel). 2018 Jul 9;10(7):754. doi: 10.3390/polym10070754 (PMC6403595; doi:10.3390/polym10070754)
Supplement: Supplementary file 1 [file polymers-10-00754-s001.zip › polymers-317165.supplementary.proofdone/C2-CCDC 1846419.cif]

data_mo_dm16580_0m
_audit_creation_date              2016-09-13
_audit_creation_method
;
Olex2 1.2
(compiled 2016.02.19 svn.r3266 for OlexSys, GUI svn.r5221)
;
_publ_contact_author_address      ?
_publ_contact_author_email        ?
_publ_contact_author_name         ''
_publ_contact_author_phone        ?
_publ_section_references
;
Dolomanov, O.V., Bourhis, L.J., Gildea, R.J, Howard, J.A.K. & Puschmann, H.
 (2009), J. Appl. Cryst. 42, 339-341.

Sheldrick, G.M. (2015). Acta Cryst. A71, 3-8.

Sheldrick, G.M. (2015). Acta Cryst. C71, 3-8.
;
_chemical_name_common             ?
_chemical_name_systematic         ?
_chemical_formula_moiety          'C44 H44 N Ni O2 P'
_chemical_formula_sum             'C44 H44 N Ni O2 P'
_chemical_formula_weight          708.48
_chemical_melting_point           ?
loop_
  _atom_type_symbol
  _atom_type_description
  _atom_type_scat_dispersion_real
  _atom_type_scat_dispersion_imag
  _atom_type_scat_source
 'C' 'C' 0.0033 0.0016 'International Tables Vol C Tables 4.2.6.8 and 6.1.1.4'
 'H' 'H' 0.0000 0.0000 'International Tables Vol C Tables 4.2.6.8 and 6.1.1.4'
 'N' 'N' 0.0061 0.0033 'International Tables Vol C Tables 4.2.6.8 and 6.1.1.4'
 'Ni' 'Ni' 0.3393 1.1124 'International Tables Vol C Tables 4.2.6.8 and 6.1.1.4'
 'O' 'O' 0.0106 0.0060 'International Tables Vol C Tables 4.2.6.8 and 6.1.1.4'
 'P' 'P' 0.1023 0.0942 'International Tables Vol C Tables 4.2.6.8 and 6.1.1.4'

_shelx_space_group_comment
;
The symmetry employed for this shelxl refinement is uniquely defined
by the following loop, which should always be used as a source of
symmetry information in preference to the above space-group names.
They are only intended as comments.
;
_space_group_crystal_system       'triclinic'
_space_group_IT_number            2
_space_group_name_H-M_alt         'P -1'
_space_group_name_Hall            '-P 1'
loop_
  _space_group_symop_operation_xyz
 'x, y, z'
 '-x, -y, -z'

_cell_length_a                    11.9217(10)
_cell_length_b                    16.4412(13)
_cell_length_c                    19.0949(16)
_cell_angle_alpha                 88.830(2)
_cell_angle_beta                  80.143(2)
_cell_angle_gamma                 78.854(2)
_cell_volume                      3617.6(5)
_cell_formula_units_Z             4
_cell_measurement_reflns_used     5156
_cell_measurement_temperature     273(2)
_cell_measurement_theta_max       27.191
_cell_measurement_theta_min       2.38
_shelx_estimated_absorpt_T_max    0.952
_shelx_estimated_absorpt_T_min    0.886
_exptl_absorpt_coefficient_mu     0.619
_exptl_absorpt_correction_T_max   0.7461
_exptl_absorpt_correction_T_min   0.6810
_exptl_absorpt_correction_type    multi-scan
_exptl_absorpt_process_details
;
SADABS-2008/1 (Bruker,2008) was used for absorption correction.
wR2(int) was 0.0528 before and 0.0412 after correction.
The Ratio of minimum to maximum transmission is 0.9127.
The \l/2 correction factor is 0.0015.
;
_exptl_absorpt_special_details    ?
_exptl_crystal_colour             'orange'
_exptl_crystal_density_diffrn     1.301
_exptl_crystal_density_meas       .
_exptl_crystal_density_method     ?
_exptl_crystal_description        'block'
_exptl_crystal_F_000              1496
_exptl_crystal_size_max           0.2
_exptl_crystal_size_mid           0.1
_exptl_crystal_size_min           0.08
_exptl_transmission_factor_max    ?
_exptl_transmission_factor_min    ?
_diffrn_reflns_av_R_equivalents   0.0487
_diffrn_reflns_av_unetI/netI      0.1068
_diffrn_reflns_Laue_measured_fraction_full 0.999
_diffrn_reflns_Laue_measured_fraction_max 0.979
_diffrn_reflns_limit_h_max        15
_diffrn_reflns_limit_h_min        -17
_diffrn_reflns_limit_k_max        23
_diffrn_reflns_limit_k_min        -23
_diffrn_reflns_limit_l_max        25
_diffrn_reflns_limit_l_min        -27
_diffrn_reflns_number             37286
_diffrn_reflns_point_group_measured_fraction_full 0.999
_diffrn_reflns_point_group_measured_fraction_max 0.979
_diffrn_reflns_theta_full         26.000
_diffrn_reflns_theta_max          30.785
_diffrn_reflns_theta_min          1.262
_diffrn_ambient_temperature       273.15
_diffrn_detector_area_resol_mean  ?
_diffrn_measured_fraction_theta_full 0.999
_diffrn_measured_fraction_theta_max 0.979
_diffrn_measurement_device_type   'Bruker APEX-II CCD'
_diffrn_measurement_method        '\f and \w scans'
_diffrn_radiation_monochromator   'graphite'
_diffrn_radiation_type            MoK\a
_diffrn_radiation_wavelength      0.71073
_diffrn_source                    ?
_diffrn_standards_number          0
_reflns_Friedel_coverage          0.000
_reflns_Friedel_fraction_full     .
_reflns_Friedel_fraction_max      .
_reflns_number_gt                 12902
_reflns_number_total              22193
_reflns_special_details
;
 Reflections were merged by SHELXL according to the crystal
 class for the calculation of statistics and refinement.
 
 _reflns_Friedel_fraction is defined as the number of unique
 Friedel pairs measured divided by the number that would be
 possible theoretically, ignoring centric projections and
 systematic absences.
;
_reflns_threshold_expression      'I > 2\s(I)'
_computing_cell_refinement        'SAINT v7.68A (Bruker, 2009)'
_computing_data_collection        ?
_computing_data_reduction         'SAINT v7.68A (Bruker, 2009)'
_computing_molecular_graphics     'Olex2 (Dolomanov et al., 2009)'
_computing_publication_material   'Olex2 (Dolomanov et al., 2009)'
_computing_structure_refinement   'ShelXL (Sheldrick, 2015)'
_computing_structure_solution     'ShelXT (Sheldrick, 2015)'
_refine_diff_density_max          0.572
_refine_diff_density_min          -0.774
_refine_diff_density_rms          0.084
_refine_ls_extinction_coef        .
_refine_ls_extinction_method      none
_refine_ls_goodness_of_fit_ref    0.965
_refine_ls_hydrogen_treatment     constr
_refine_ls_matrix_type            full
_refine_ls_number_parameters      893
_refine_ls_number_reflns          22193
_refine_ls_number_restraints      0
_refine_ls_R_factor_all           0.1165
_refine_ls_R_factor_gt            0.0519
_refine_ls_restrained_S_all       0.965
_refine_ls_shift/su_max           0.009
_refine_ls_shift/su_mean          0.001
_refine_ls_structure_factor_coef  Fsqd
_refine_ls_weighting_details
'w=1/[\s^2^(Fo^2^)+(0.0486P)^2^] where P=(Fo^2^+2Fc^2^)/3'
_refine_ls_weighting_scheme       calc
_refine_ls_wR_factor_gt           0.1026
_refine_ls_wR_factor_ref          0.1258
_refine_special_details           ?
_olex2_refinement_description
;
1. Fixed Uiso
 At 1.2 times of:
  All C(H) groups
 At 1.5 times of:
  All C(H,H,H) groups
2.a Ternary CH refined with riding coordinates:
 C13(H13), C16(H16), C57(H57), C60(H60)
2.b Aromatic/amide H refined with riding coordinates:
 C2(H2), C3(H3), C4(H4), C5(H5), C6(H6), C9(H9), C10(H10), C11(H11), C20(H20),
 C21(H21), C22(H22), C23(H23), C28(H28), C29(H29), C30(H30), C31(H31), C32(H32),
  C34(H34), C35(H35), C36(H36), C37(H37), C38(H38), C40(H40), C41(H41),
 C42(H42), C43(H43), C44(H44), C46(H46), C47(H47), C48(H48), C49(H49), C50(H50),
  C53(H53), C54(H54), C55(H55), C64(H64), C65(H65), C66(H66), C67(H67),
 C72(H72), C73(H73), C74(H74), C75(H75), C76(H76), C78(H78), C79(H79), C80(H80),
  C81(H81), C82(H82), C84(H84), C85(H85), C86(H86), C87(H87), C88(H88)
2.c Idealised Me refined as rotating group:
 C14(H14A,H14B,H14C), C15(H15A,H15B,H15C), C17(H17A,H17B,H17C), C18(H18A,H18B,
 H18C), C26(H26A,H26B,H26C), C58(H58A,H58B,H58C), C59(H59A,H59B,H59C), C61(H61A,
 H61B,H61C), C62(H62A,H62B,H62C), C70(H70A,H70B,H70C)
;
_atom_sites_solution_hydrogens    geom
_atom_sites_solution_primary      dual
_atom_sites_solution_secondary    ?
loop_
  _atom_site_label
  _atom_site_type_symbol
  _atom_site_fract_x
  _atom_site_fract_y
  _atom_site_fract_z
  _atom_site_U_iso_or_equiv
  _atom_site_adp_type
  _atom_site_occupancy
  _atom_site_site_symmetry_order
  _atom_site_calc_flag
  _atom_site_refinement_flags_posn
  _atom_site_refinement_flags_adp
  _atom_site_refinement_flags_occupancy
  _atom_site_disorder_assembly
  _atom_site_disorder_group
 Ni1 Ni 0.51227(3) 0.62227(2) 0.27738(2) 0.01710(8) Uani 1 1 d . . . . .
 P1 P 0.69952(6) 0.60768(4) 0.27120(3) 0.01754(13) Uani 1 1 d . . . . .
 O1 O 0.54319(15) 0.54647(10) 0.19819(9) 0.0218(4) Uani 1 1 d . . . . .
 O2 O 0.52125(16) 0.47347(11) 0.10639(10) 0.0282(4) Uani 1 1 d . . . . .
 N1 N 0.35159(17) 0.65468(12) 0.26652(10) 0.0186(4) Uani 1 1 d . . . . .
 C1 C 0.4988(2) 0.66585(15) 0.36996(12) 0.0183(5) Uani 1 1 d . . . . .
 C2 C 0.4848(2) 0.74912(15) 0.39012(13) 0.0211(5) Uani 1 1 d . . . . .
 H2 H 0.4806 0.7897 0.3555 0.025 Uiso 1 1 calc R . . . .
 C3 C 0.4771(2) 0.77263(16) 0.46022(13) 0.0243(5) Uani 1 1 d . . . . .
 H3 H 0.4672 0.8284 0.4722 0.029 Uiso 1 1 calc R . . . .
 C4 C 0.4843(2) 0.71320(17) 0.51275(14) 0.0293(6) Uani 1 1 d . . . . .
 H4 H 0.4789 0.7288 0.5599 0.035 Uiso 1 1 calc R . . . .
 C5 C 0.4996(2) 0.63026(17) 0.49406(13) 0.0277(6) Uani 1 1 d . . . . .
 H5 H 0.5054 0.5899 0.5288 0.033 Uiso 1 1 calc R . . . .
 C6 C 0.5061(2) 0.60748(16) 0.42401(13) 0.0239(6) Uani 1 1 d . . . . .
 H6 H 0.5156 0.5516 0.4125 0.029 Uiso 1 1 calc R . . . .
 C7 C 0.2835(2) 0.72228(15) 0.31086(13) 0.0187(5) Uani 1 1 d . . . . .
 C8 C 0.2825(2) 0.80431(15) 0.28801(13) 0.0211(5) Uani 1 1 d . . . . .
 C9 C 0.2239(2) 0.86950(16) 0.33403(14) 0.0268(6) Uani 1 1 d . . . . .
 H9 H 0.2231 0.9239 0.3196 0.032 Uiso 1 1 calc R . . . .
 C10 C 0.1673(2) 0.85402(17) 0.40062(14) 0.0301(6) Uani 1 1 d . . . . .
 H10 H 0.1298 0.8980 0.4311 0.036 Uiso 1 1 calc R . . . .
 C11 C 0.1659(2) 0.77324(17) 0.42232(14) 0.0274(6) Uani 1 1 d . . . . .
 H11 H 0.1267 0.7636 0.4672 0.033 Uiso 1 1 calc R . . . .
 C12 C 0.2223(2) 0.70624(16) 0.37808(13) 0.0211(5) Uani 1 1 d . . . . .
 C13 C 0.2150(2) 0.61759(17) 0.40138(14) 0.0265(6) Uani 1 1 d . . . . .
 H13 H 0.2863 0.5809 0.3787 0.032 Uiso 1 1 calc R . . . .
 C14 C 0.2038(3) 0.6062(2) 0.48179(16) 0.0442(8) Uani 1 1 d . . . . .
 H14A H 0.2612 0.6304 0.4991 0.066 Uiso 1 1 calc GR . . . .
 H14B H 0.2154 0.5482 0.4923 0.066 Uiso 1 1 calc GR . . . .
 H14C H 0.1278 0.6330 0.5045 0.066 Uiso 1 1 calc GR . . . .
 C15 C 0.1120(3) 0.59043(18) 0.37626(17) 0.0365(7) Uani 1 1 d . . . . .
 H15A H 0.1027 0.5376 0.3962 0.055 Uiso 1 1 calc GR . . . .
 H15B H 0.1263 0.5861 0.3253 0.055 Uiso 1 1 calc GR . . . .
 H15C H 0.0426 0.6307 0.3916 0.055 Uiso 1 1 calc GR . . . .
 C16 C 0.3403(2) 0.82400(16) 0.21362(14) 0.0249(6) Uani 1 1 d . . . . .
 H16 H 0.3768 0.7712 0.1893 0.030 Uiso 1 1 calc R . . . .
 C17 C 0.4351(3) 0.8740(2) 0.21479(17) 0.0487(9) Uani 1 1 d . . . . .
 H17A H 0.4019 0.9263 0.2383 0.073 Uiso 1 1 calc GR . . . .
 H17B H 0.4702 0.8833 0.1669 0.073 Uiso 1 1 calc GR . . . .
 H17C H 0.4930 0.8438 0.2398 0.073 Uiso 1 1 calc GR . . . .
 C18 C 0.2500(3) 0.8691(2) 0.17025(17) 0.0448(8) Uani 1 1 d . . . . .
 H18A H 0.1929 0.8357 0.1680 0.067 Uiso 1 1 calc GR . . . .
 H18B H 0.2879 0.8783 0.1230 0.067 Uiso 1 1 calc GR . . . .
 H18C H 0.2128 0.9213 0.1927 0.067 Uiso 1 1 calc GR . . . .
 C19 C 0.3020(2) 0.63186(14) 0.21295(12) 0.0179(5) Uani 1 1 d . . . . .
 C20 C 0.1840(2) 0.66688(16) 0.20694(14) 0.0250(6) Uani 1 1 d . . . . .
 H20 H 0.1412 0.7056 0.2409 0.030 Uiso 1 1 calc R . . . .
 C21 C 0.1321(2) 0.64567(16) 0.15354(15) 0.0278(6) Uani 1 1 d . . . . .
 H21 H 0.0555 0.6704 0.1521 0.033 Uiso 1 1 calc R . . . .
 C22 C 0.1916(2) 0.58730(16) 0.10055(14) 0.0282(6) Uani 1 1 d . . . . .
 H22 H 0.1555 0.5735 0.0642 0.034 Uiso 1 1 calc R . . . .
 C23 C 0.3035(2) 0.55160(16) 0.10398(13) 0.0244(6) Uani 1 1 d . . . . .
 H23 H 0.3438 0.5128 0.0693 0.029 Uiso 1 1 calc R . . . .
 C24 C 0.3607(2) 0.57172(15) 0.15873(13) 0.0195(5) Uani 1 1 d . . . . .
 C25 C 0.4786(2) 0.53177(15) 0.15715(13) 0.0198(5) Uani 1 1 d . . . . .
 C26 C 0.6414(2) 0.43343(17) 0.10278(15) 0.0309(6) Uani 1 1 d . . . . .
 H26A H 0.6623 0.3925 0.0653 0.046 Uiso 1 1 calc GR . . . .
 H26B H 0.6518 0.4072 0.1472 0.046 Uiso 1 1 calc GR . . . .
 H26C H 0.6899 0.4741 0.0934 0.046 Uiso 1 1 calc GR . . . .
 C27 C 0.7717(2) 0.50908(15) 0.30320(12) 0.0184(5) Uani 1 1 d . . . . .
 C28 C 0.8860(2) 0.49501(16) 0.31497(13) 0.0240(5) Uani 1 1 d . . . . .
 H28 H 0.9262 0.5385 0.3115 0.029 Uiso 1 1 calc R . . . .
 C29 C 0.9401(2) 0.41623(17) 0.33184(14) 0.0290(6) Uani 1 1 d . . . . .
 H29 H 1.0172 0.4067 0.3381 0.035 Uiso 1 1 calc R . . . .
 C30 C 0.8796(2) 0.35180(16) 0.33932(14) 0.0292(6) Uani 1 1 d . . . . .
 H30 H 0.9160 0.2991 0.3507 0.035 Uiso 1 1 calc R . . . .
 C31 C 0.7652(2) 0.36595(16) 0.32987(14) 0.0274(6) Uani 1 1 d . . . . .
 H31 H 0.7240 0.3230 0.3359 0.033 Uiso 1 1 calc R . . . .
 C32 C 0.7114(2) 0.44415(15) 0.31141(13) 0.0227(5) Uani 1 1 d . . . . .
 H32 H 0.6347 0.4531 0.3045 0.027 Uiso 1 1 calc R . . . .
 C33 C 0.7683(2) 0.68303(14) 0.30873(13) 0.0202(5) Uani 1 1 d . . . . .
 C34 C 0.7645(2) 0.68719(16) 0.38230(14) 0.0245(6) Uani 1 1 d . . . . .
 H34 H 0.7246 0.6529 0.4121 0.029 Uiso 1 1 calc R . . . .
 C35 C 0.8196(2) 0.74191(17) 0.41080(15) 0.0299(6) Uani 1 1 d . . . . .
 H35 H 0.8162 0.7446 0.4597 0.036 Uiso 1 1 calc R . . . .
 C36 C 0.8800(2) 0.79292(16) 0.36657(16) 0.0323(7) Uani 1 1 d . . . . .
 H36 H 0.9178 0.8292 0.3859 0.039 Uiso 1 1 calc R . . . .
 C37 C 0.8839(2) 0.78990(16) 0.29381(16) 0.0316(6) Uani 1 1 d . . . . .
 H37 H 0.9235 0.8246 0.2643 0.038 Uiso 1 1 calc R . . . .
 C38 C 0.8287(2) 0.73510(15) 0.26490(15) 0.0251(6) Uani 1 1 d . . . . .
 H38 H 0.8319 0.7330 0.2160 0.030 Uiso 1 1 calc R . . . .
 C39 C 0.7628(2) 0.60552(14) 0.17659(13) 0.0190(5) Uani 1 1 d . . . . .
 C40 C 0.7015(2) 0.65635(15) 0.12992(13) 0.0226(5) Uani 1 1 d . . . . .
 H40 H 0.6313 0.6908 0.1479 0.027 Uiso 1 1 calc R . . . .
 C41 C 0.7443(2) 0.65580(16) 0.05760(14) 0.0263(6) Uani 1 1 d . . . . .
 H41 H 0.7034 0.6902 0.0274 0.032 Uiso 1 1 calc R . . . .
 C42 C 0.8477(2) 0.60401(16) 0.03057(14) 0.0269(6) Uani 1 1 d . . . . .
 H42 H 0.8763 0.6031 -0.0179 0.032 Uiso 1 1 calc R . . . .
 C43 C 0.9089(2) 0.55340(17) 0.07572(14) 0.0298(6) Uani 1 1 d . . . . .
 H43 H 0.9787 0.5187 0.0573 0.036 Uiso 1 1 calc R . . . .
 C44 C 0.8670(2) 0.55401(16) 0.14817(13) 0.0244(6) Uani 1 1 d . . . . .
 H44 H 0.9088 0.5197 0.1780 0.029 Uiso 1 1 calc R . . . .
 Ni2 Ni 0.52036(3) 0.12023(2) 0.22531(2) 0.01686(7) Uani 1 1 d . . . . .
 P2 P 0.70872(5) 0.10196(4) 0.19572(3) 0.01681(13) Uani 1 1 d . . . . .
 O3 O 0.54249(15) 0.04605(10) 0.30293(9) 0.0220(4) Uani 1 1 d . . . . .
 O4 O 0.50780(16) -0.03098(11) 0.39833(10) 0.0279(4) Uani 1 1 d . . . . .
 N2 N 0.35905(17) 0.15590(12) 0.26465(10) 0.0174(4) Uani 1 1 d . . . . .
 C45 C 0.5152(2) 0.16243(15) 0.13232(13) 0.0198(5) Uani 1 1 d . . . . .
 C46 C 0.5041(2) 0.24555(16) 0.11174(13) 0.0221(5) Uani 1 1 d . . . . .
 H46 H 0.4969 0.2865 0.1460 0.026 Uiso 1 1 calc R . . . .
 C47 C 0.5039(2) 0.26786(17) 0.04130(14) 0.0282(6) Uani 1 1 d . . . . .
 H47 H 0.4956 0.3235 0.0290 0.034 Uiso 1 1 calc R . . . .
 C48 C 0.5157(2) 0.20837(18) -0.01077(14) 0.0317(7) Uani 1 1 d . . . . .
 H48 H 0.5174 0.2236 -0.0580 0.038 Uiso 1 1 calc R . . . .
 C49 C 0.5250(2) 0.12581(17) 0.00776(14) 0.0291(6) Uani 1 1 d . . . . .
 H49 H 0.5306 0.0855 -0.0268 0.035 Uiso 1 1 calc R . . . .
 C50 C 0.5260(2) 0.10310(16) 0.07870(13) 0.0247(6) Uani 1 1 d . . . . .
 H50 H 0.5339 0.0474 0.0905 0.030 Uiso 1 1 calc R . . . .
 C51 C 0.2970(2) 0.22736(15) 0.23263(13) 0.0180(5) Uani 1 1 d . . . . .
 C52 C 0.2372(2) 0.21606(15) 0.17714(13) 0.0202(5) Uani 1 1 d . . . . .
 C53 C 0.1836(2) 0.28725(16) 0.14528(14) 0.0253(6) Uani 1 1 d . . . . .
 H53 H 0.1443 0.2814 0.1082 0.030 Uiso 1 1 calc R . . . .
 C54 C 0.1877(2) 0.36595(16) 0.16757(14) 0.0276(6) Uani 1 1 d . . . . .
 H54 H 0.1520 0.4122 0.1453 0.033 Uiso 1 1 calc R . . . .
 C55 C 0.2452(2) 0.37564(16) 0.22307(14) 0.0250(6) Uani 1 1 d . . . . .
 H55 H 0.2472 0.4287 0.2382 0.030 Uiso 1 1 calc R . . . .
 C56 C 0.3003(2) 0.30671(15) 0.25677(13) 0.0187(5) Uani 1 1 d . . . . .
 C57 C 0.3597(2) 0.31987(15) 0.31901(13) 0.0219(5) Uani 1 1 d . . . . .
 H57 H 0.3898 0.2650 0.3366 0.026 Uiso 1 1 calc R . . . .
 C58 C 0.4619(3) 0.3626(2) 0.29715(17) 0.0474(9) Uani 1 1 d . . . . .
 H58A H 0.5176 0.3299 0.2613 0.071 Uiso 1 1 calc GR . . . .
 H58B H 0.4973 0.3687 0.3378 0.071 Uiso 1 1 calc GR . . . .
 H58C H 0.4354 0.4163 0.2786 0.071 Uiso 1 1 calc GR . . . .
 C59 C 0.2743(3) 0.3673(2) 0.38036(16) 0.0435(8) Uani 1 1 d . . . . .
 H59A H 0.2482 0.4232 0.3661 0.065 Uiso 1 1 calc GR . . . .
 H59B H 0.3121 0.3681 0.4208 0.065 Uiso 1 1 calc GR . . . .
 H59C H 0.2089 0.3405 0.3927 0.065 Uiso 1 1 calc GR . . . .
 C60 C 0.2278(2) 0.13048(16) 0.15405(13) 0.0238(6) Uani 1 1 d . . . . .
 H60 H 0.2974 0.0915 0.1626 0.029 Uiso 1 1 calc R . . . .
 C61 C 0.1219(2) 0.10338(17) 0.19849(16) 0.0342(7) Uani 1 1 d . . . . .
 H61A H 0.1322 0.0980 0.2472 0.051 Uiso 1 1 calc GR . . . .
 H61B H 0.1135 0.0510 0.1809 0.051 Uiso 1 1 calc GR . . . .
 H61C H 0.0535 0.1441 0.1952 0.051 Uiso 1 1 calc GR . . . .
 C62 C 0.2199(3) 0.12501(19) 0.07546(15) 0.0389(7) Uani 1 1 d . . . . .
 H62A H 0.1452 0.1542 0.0677 0.058 Uiso 1 1 calc GR . . . .
 H62B H 0.2299 0.0679 0.0616 0.058 Uiso 1 1 calc GR . . . .
 H62C H 0.2795 0.1495 0.0476 0.058 Uiso 1 1 calc GR . . . .
 C63 C 0.3018(2) 0.13251(14) 0.32739(12) 0.0177(5) Uani 1 1 d . . . . .
 C64 C 0.1848(2) 0.17271(15) 0.35555(13) 0.0220(5) Uani 1 1 d . . . . .
 H64 H 0.1489 0.2162 0.3303 0.026 Uiso 1 1 calc R . . . .
 C65 C 0.1244(2) 0.14971(16) 0.41764(14) 0.0247(6) Uani 1 1 d . . . . .
 H65 H 0.0492 0.1781 0.4335 0.030 Uiso 1 1 calc R . . . .
 C66 C 0.1732(2) 0.08412(16) 0.45840(14) 0.0266(6) Uani 1 1 d . . . . .
 H66 H 0.1306 0.0678 0.4999 0.032 Uiso 1 1 calc R . . . .
 C67 C 0.2848(2) 0.04536(16) 0.43499(13) 0.0243(6) Uani 1 1 d . . . . .
 H67 H 0.3185 0.0025 0.4617 0.029 Uiso 1 1 calc R . . . .
 C68 C 0.3516(2) 0.06802(15) 0.37113(12) 0.0191(5) Uani 1 1 d . . . . .
 C69 C 0.4710(2) 0.02887(14) 0.35393(13) 0.0193(5) Uani 1 1 d . . . . .
 C70 C 0.6292(2) -0.06977(17) 0.38276(15) 0.0315(7) Uani 1 1 d . . . . .
 H70A H 0.6454 -0.0969 0.3371 0.047 Uiso 1 1 calc GR . . . .
 H70B H 0.6467 -0.1098 0.4185 0.047 Uiso 1 1 calc GR . . . .
 H70C H 0.6760 -0.0283 0.3823 0.047 Uiso 1 1 calc GR . . . .
 C71 C 0.7738(2) 0.09159(14) 0.27660(13) 0.0192(5) Uani 1 1 d . . . . .
 C72 C 0.7218(2) 0.14303(15) 0.33448(13) 0.0229(5) Uani 1 1 d . . . . .
 H72 H 0.6542 0.1813 0.3317 0.028 Uiso 1 1 calc R . . . .
 C73 C 0.7688(2) 0.13866(17) 0.39674(14) 0.0286(6) Uani 1 1 d . . . . .
 H73 H 0.7338 0.1742 0.4349 0.034 Uiso 1 1 calc R . . . .
 C74 C 0.8683(2) 0.08065(17) 0.40108(14) 0.0300(6) Uani 1 1 d . . . . .
 H74 H 0.8997 0.0769 0.4427 0.036 Uiso 1 1 calc R . . . .
 C75 C 0.9215(2) 0.02835(17) 0.34432(14) 0.0272(6) Uani 1 1 d . . . . .
 H75 H 0.9884 -0.0103 0.3478 0.033 Uiso 1 1 calc R . . . .
 C76 C 0.8750(2) 0.03354(16) 0.28187(14) 0.0237(5) Uani 1 1 d . . . . .
 H76 H 0.9110 -0.0015 0.2436 0.028 Uiso 1 1 calc R . . . .
 C77 C 0.7774(2) 0.00641(14) 0.14665(13) 0.0193(5) Uani 1 1 d . . . . .
 C78 C 0.7169(2) -0.05855(15) 0.15240(14) 0.0242(6) Uani 1 1 d . . . . .
 H78 H 0.6420 -0.0509 0.1782 0.029 Uiso 1 1 calc R . . . .
 C79 C 0.7680(3) -0.13483(16) 0.11984(15) 0.0316(7) Uani 1 1 d . . . . .
 H79 H 0.7266 -0.1777 0.1232 0.038 Uiso 1 1 calc R . . . .
 C80 C 0.8796(3) -0.14701(17) 0.08266(15) 0.0345(7) Uani 1 1 d . . . . .
 H80 H 0.9139 -0.1985 0.0619 0.041 Uiso 1 1 calc R . . . .
 C81 C 0.9407(3) -0.08318(17) 0.07608(14) 0.0330(7) Uani 1 1 d . . . . .
 H81 H 1.0161 -0.0917 0.0508 0.040 Uiso 1 1 calc R . . . .
 C82 C 0.8897(2) -0.00612(16) 0.10727(13) 0.0247(6) Uani 1 1 d . . . . .
 H82 H 0.9304 0.0371 0.1019 0.030 Uiso 1 1 calc R . . . .
 C83 C 0.7783(2) 0.18029(15) 0.14495(13) 0.0197(5) Uani 1 1 d . . . . .
 C84 C 0.7810(2) 0.18526(15) 0.07105(13) 0.0224(5) Uani 1 1 d . . . . .
 H84 H 0.7462 0.1497 0.0484 0.027 Uiso 1 1 calc R . . . .
 C85 C 0.8355(2) 0.24315(16) 0.03181(15) 0.0280(6) Uani 1 1 d . . . . .
 H85 H 0.8382 0.2458 -0.0171 0.034 Uiso 1 1 calc R . . . .
 C86 C 0.8861(2) 0.29708(16) 0.06574(16) 0.0298(6) Uani 1 1 d . . . . .
 H86 H 0.9231 0.3355 0.0394 0.036 Uiso 1 1 calc R . . . .
 C87 C 0.8816(2) 0.29357(16) 0.13831(15) 0.0289(6) Uani 1 1 d . . . . .
 H87 H 0.9143 0.3304 0.1609 0.035 Uiso 1 1 calc R . . . .
 C88 C 0.8281(2) 0.23501(15) 0.17812(15) 0.0244(6) Uani 1 1 d . . . . .
 H88 H 0.8259 0.2327 0.2270 0.029 Uiso 1 1 calc R . . . .

loop_
  _atom_site_aniso_label
  _atom_site_aniso_U_11
  _atom_site_aniso_U_22
  _atom_site_aniso_U_33
  _atom_site_aniso_U_23
  _atom_site_aniso_U_13
  _atom_site_aniso_U_12
 Ni1 0.01414(17) 0.01844(16) 0.01841(16) -0.00230(12) -0.00268(12)
 -0.00219(12)
 P1 0.0149(3) 0.0179(3) 0.0197(3) -0.0015(2) -0.0032(2) -0.0027(2)
 O1 0.0169(9) 0.0244(9) 0.0242(9) -0.0065(7) -0.0048(7) -0.0023(7)
 O2 0.0207(10) 0.0300(10) 0.0331(11) -0.0140(8) -0.0090(8) 0.0029(8)
 N1 0.0164(11) 0.0196(10) 0.0188(10) -0.0018(8) -0.0023(8) -0.0014(8)
 C1 0.0125(12) 0.0242(12) 0.0177(12) -0.0022(9) -0.0034(9) -0.0015(10)
 C2 0.0166(13) 0.0243(13) 0.0221(13) 0.0020(10) -0.0032(10) -0.0033(10)
 C3 0.0234(14) 0.0236(13) 0.0249(13) -0.0057(10) -0.0019(11) -0.0034(11)
 C4 0.0301(16) 0.0380(16) 0.0191(13) -0.0032(11) -0.0034(11) -0.0053(13)
 C5 0.0344(17) 0.0324(15) 0.0174(13) 0.0052(11) -0.0068(11) -0.0077(12)
 C6 0.0278(15) 0.0205(12) 0.0239(13) 0.0004(10) -0.0057(11) -0.0047(11)
 C7 0.0119(12) 0.0204(12) 0.0229(12) -0.0029(9) -0.0039(9) -0.0002(9)
 C8 0.0177(13) 0.0224(12) 0.0232(13) -0.0006(10) -0.0052(10) -0.0025(10)
 C9 0.0248(15) 0.0228(13) 0.0318(15) -0.0046(11) -0.0074(12) 0.0012(11)
 C10 0.0253(15) 0.0305(15) 0.0309(15) -0.0147(12) -0.0039(12) 0.0046(12)
 C11 0.0189(14) 0.0375(16) 0.0239(14) -0.0061(11) -0.0025(11) -0.0014(12)
 C12 0.0137(12) 0.0279(13) 0.0213(12) -0.0018(10) -0.0033(10) -0.0024(10)
 C13 0.0193(14) 0.0326(15) 0.0253(14) 0.0010(11) 0.0009(11) -0.0037(11)
 C14 0.045(2) 0.056(2) 0.0309(17) 0.0098(15) -0.0028(15) -0.0115(16)
 C15 0.0297(17) 0.0276(15) 0.053(2) 0.0054(13) -0.0086(14) -0.0076(13)
 C16 0.0252(15) 0.0221(13) 0.0270(14) 0.0016(10) -0.0048(11) -0.0033(11)
 C17 0.058(2) 0.064(2) 0.0321(18) 0.0055(16) -0.0039(16) -0.0351(19)
 C18 0.045(2) 0.049(2) 0.0370(18) 0.0096(15) -0.0098(15) 0.0013(16)
 C19 0.0178(13) 0.0171(11) 0.0192(12) 0.0020(9) -0.0032(10) -0.0046(9)
 C20 0.0190(14) 0.0266(14) 0.0291(14) -0.0039(11) -0.0066(11) -0.0007(11)
 C21 0.0193(14) 0.0285(14) 0.0363(16) -0.0033(12) -0.0106(12) -0.0004(11)
 C22 0.0271(15) 0.0309(14) 0.0301(15) -0.0027(11) -0.0143(12) -0.0057(12)
 C23 0.0257(15) 0.0241(13) 0.0233(13) -0.0040(10) -0.0060(11) -0.0026(11)
 C24 0.0180(13) 0.0207(12) 0.0203(12) -0.0014(9) -0.0041(10) -0.0040(10)
 C25 0.0220(14) 0.0189(12) 0.0188(12) -0.0022(9) -0.0025(10) -0.0057(10)
 C26 0.0215(15) 0.0307(15) 0.0387(16) -0.0153(12) -0.0063(12) 0.0023(12)
 C27 0.0172(13) 0.0204(12) 0.0171(12) -0.0020(9) -0.0017(9) -0.0034(10)
 C28 0.0194(14) 0.0272(13) 0.0261(14) 0.0025(11) -0.0061(11) -0.0050(11)
 C29 0.0238(15) 0.0337(15) 0.0290(15) 0.0037(12) -0.0106(12) 0.0009(12)
 C30 0.0321(17) 0.0220(13) 0.0303(15) 0.0011(11) -0.0062(12) 0.0031(12)
 C31 0.0299(16) 0.0216(13) 0.0301(15) 0.0001(11) -0.0028(12) -0.0058(11)
 C32 0.0191(13) 0.0232(13) 0.0261(13) -0.0019(10) -0.0048(10) -0.0036(10)
 C33 0.0152(12) 0.0177(12) 0.0267(13) -0.0043(10) -0.0045(10) 0.0007(10)
 C34 0.0201(14) 0.0270(13) 0.0271(14) -0.0043(11) -0.0043(11) -0.0053(11)
 C35 0.0269(15) 0.0299(14) 0.0336(15) -0.0104(12) -0.0122(12) 0.0001(12)
 C36 0.0248(15) 0.0238(14) 0.0500(19) -0.0133(12) -0.0116(13) -0.0030(12)
 C37 0.0252(16) 0.0227(13) 0.0470(18) -0.0046(12) -0.0016(13) -0.0084(11)
 C38 0.0220(14) 0.0208(13) 0.0313(14) -0.0021(10) -0.0013(11) -0.0038(11)
 C39 0.0198(13) 0.0190(12) 0.0188(12) -0.0009(9) -0.0023(10) -0.0062(10)
 C40 0.0227(14) 0.0179(12) 0.0269(14) -0.0004(10) -0.0044(11) -0.0024(10)
 C41 0.0319(16) 0.0232(13) 0.0250(14) 0.0046(10) -0.0084(12) -0.0053(11)
 C42 0.0300(16) 0.0336(15) 0.0164(12) 0.0004(11) -0.0013(11) -0.0066(12)
 C43 0.0237(15) 0.0357(15) 0.0259(14) -0.0026(12) -0.0004(11) 0.0013(12)
 C44 0.0230(14) 0.0295(14) 0.0199(13) -0.0010(10) -0.0042(10) -0.0022(11)
 Ni2 0.01453(16) 0.01867(16) 0.01693(15) 0.00216(12) -0.00194(12) -0.00297(12)
 P2 0.0150(3) 0.0161(3) 0.0186(3) 0.0004(2) -0.0016(2) -0.0024(2)
 O3 0.0170(9) 0.0245(9) 0.0242(9) 0.0077(7) -0.0032(7) -0.0041(7)
 O4 0.0213(10) 0.0270(10) 0.0326(11) 0.0135(8) -0.0028(8) -0.0006(8)
 N2 0.0161(11) 0.0180(10) 0.0183(10) 0.0033(8) -0.0040(8) -0.0028(8)
 C45 0.0126(12) 0.0273(13) 0.0200(12) 0.0025(10) -0.0040(9) -0.0046(10)
 C46 0.0172(13) 0.0275(13) 0.0207(12) 0.0006(10) -0.0016(10) -0.0039(10)
 C47 0.0234(15) 0.0315(15) 0.0293(15) 0.0105(12) -0.0059(12) -0.0038(12)
 C48 0.0280(16) 0.0462(18) 0.0192(13) 0.0052(12) -0.0043(11) -0.0033(13)
 C49 0.0332(16) 0.0367(16) 0.0198(13) -0.0044(11) -0.0068(12) -0.0099(13)
 C50 0.0243(14) 0.0278(14) 0.0226(13) -0.0004(10) -0.0033(11) -0.0067(11)
 C51 0.0112(12) 0.0211(12) 0.0200(12) 0.0035(9) -0.0002(9) -0.0013(9)
 C52 0.0146(12) 0.0250(13) 0.0203(12) 0.0031(10) -0.0009(10) -0.0039(10)
 C53 0.0221(14) 0.0289(14) 0.0260(14) 0.0075(11) -0.0081(11) -0.0048(11)
 C54 0.0275(15) 0.0254(14) 0.0298(15) 0.0106(11) -0.0083(12) -0.0024(11)
 C55 0.0253(15) 0.0198(12) 0.0294(14) 0.0048(10) -0.0036(11) -0.0044(11)
 C56 0.0144(12) 0.0214(12) 0.0198(12) 0.0019(9) -0.0010(9) -0.0038(10)
 C57 0.0224(14) 0.0207(12) 0.0238(13) 0.0012(10) -0.0051(10) -0.0060(10)
 C58 0.049(2) 0.075(2) 0.0324(17) 0.0150(16) -0.0153(15) -0.0402(19)
 C59 0.0363(19) 0.054(2) 0.0367(18) -0.0164(15) -0.0106(14) 0.0043(15)
 C60 0.0195(14) 0.0275(14) 0.0257(14) -0.0001(11) -0.0074(11) -0.0043(11)
 C61 0.0293(17) 0.0288(15) 0.0468(19) -0.0006(13) -0.0082(14) -0.0091(12)
 C62 0.044(2) 0.0416(18) 0.0353(17) -0.0045(13) -0.0176(15) -0.0091(15)
 C63 0.0162(12) 0.0178(11) 0.0192(12) 0.0006(9) -0.0012(9) -0.0053(9)
 C64 0.0180(13) 0.0223(12) 0.0239(13) 0.0018(10) -0.0013(10) -0.0015(10)
 C65 0.0171(13) 0.0256(13) 0.0279(14) -0.0023(11) 0.0055(11) -0.0033(11)
 C66 0.0279(15) 0.0271(14) 0.0223(13) 0.0044(11) 0.0048(11) -0.0074(11)
 C67 0.0258(15) 0.0236(13) 0.0220(13) 0.0031(10) 0.0008(11) -0.0055(11)
 C68 0.0201(13) 0.0196(12) 0.0173(12) 0.0024(9) -0.0019(10) -0.0044(10)
 C69 0.0210(13) 0.0174(11) 0.0195(12) 0.0025(9) -0.0038(10) -0.0032(10)
 C70 0.0223(15) 0.0306(15) 0.0389(16) 0.0149(12) -0.0061(12) 0.0009(12)
 C71 0.0181(13) 0.0190(12) 0.0209(12) 0.0016(9) -0.0020(10) -0.0059(10)
 C72 0.0236(14) 0.0215(13) 0.0235(13) 0.0002(10) -0.0036(11) -0.0042(11)
 C73 0.0308(16) 0.0311(15) 0.0250(14) -0.0050(11) -0.0031(12) -0.0096(12)
 C74 0.0316(16) 0.0408(16) 0.0227(14) 0.0064(12) -0.0090(12) -0.0165(13)
 C75 0.0211(14) 0.0346(15) 0.0269(14) 0.0078(11) -0.0072(11) -0.0057(12)
 C76 0.0208(14) 0.0258(13) 0.0232(13) 0.0013(10) -0.0017(10) -0.0032(11)
 C77 0.0198(13) 0.0192(12) 0.0190(12) 0.0008(9) -0.0054(10) -0.0020(10)
 C78 0.0289(15) 0.0196(12) 0.0251(13) -0.0007(10) -0.0069(11) -0.0047(11)
 C79 0.0461(19) 0.0190(13) 0.0320(15) 0.0003(11) -0.0110(14) -0.0081(12)
 C80 0.049(2) 0.0238(14) 0.0275(15) -0.0063(11) -0.0104(14) 0.0058(13)
 C81 0.0343(17) 0.0317(15) 0.0265(15) -0.0040(12) 0.0002(12) 0.0053(13)
 C82 0.0249(15) 0.0236(13) 0.0235(13) -0.0022(10) -0.0014(11) -0.0019(11)
 C83 0.0143(12) 0.0190(12) 0.0243(13) 0.0016(9) -0.0017(10) -0.0012(9)
 C84 0.0202(14) 0.0237(13) 0.0214(13) 0.0000(10) -0.0008(10) -0.0023(10)
 C85 0.0220(15) 0.0279(14) 0.0289(14) 0.0084(11) 0.0045(11) -0.0007(11)
 C86 0.0207(14) 0.0221(13) 0.0442(17) 0.0123(12) 0.0006(12) -0.0047(11)
 C87 0.0228(15) 0.0207(13) 0.0445(17) 0.0052(12) -0.0071(13) -0.0070(11)
 C88 0.0198(14) 0.0204(12) 0.0327(15) 0.0017(10) -0.0050(11) -0.0027(10)

_geom_special_details
;
 All esds (except the esd in the dihedral angle between two l.s. planes)
 are estimated using the full covariance matrix.  The cell esds are taken
 into account individually in the estimation of esds in distances, angles
 and torsion angles; correlations between esds in cell parameters are only
 used when they are defined by crystal symmetry.  An approximate (isotropic)
 treatment of cell esds is used for estimating esds involving l.s. planes.
;
loop_
  _geom_bond_atom_site_label_1
  _geom_bond_atom_site_label_2
  _geom_bond_distance
  _geom_bond_site_symmetry_2
  _geom_bond_publ_flag
 Ni1 P1 2.1816(7) . ?
 Ni1 O1 1.9193(17) . ?
 Ni1 N1 1.932(2) . ?
 Ni1 C1 1.891(2) . ?
 P1 C27 1.828(2) . ?
 P1 C33 1.831(3) . ?
 P1 C39 1.833(2) . ?
 O1 C25 1.246(3) . ?
 O2 C25 1.341(3) . ?
 O2 C26 1.447(3) . ?
 N1 C7 1.437(3) . ?
 N1 C19 1.359(3) . ?
 C1 C2 1.401(3) . ?
 C1 C6 1.397(3) . ?
 C2 H2 0.9300 . ?
 C2 C3 1.384(3) . ?
 C3 H3 0.9300 . ?
 C3 C4 1.388(4) . ?
 C4 H4 0.9300 . ?
 C4 C5 1.386(4) . ?
 C5 H5 0.9300 . ?
 C5 C6 1.382(3) . ?
 C6 H6 0.9300 . ?
 C7 C8 1.408(3) . ?
 C7 C12 1.410(3) . ?
 C8 C9 1.395(3) . ?
 C8 C16 1.526(3) . ?
 C9 H9 0.9300 . ?
 C9 C10 1.377(4) . ?
 C10 H10 0.9300 . ?
 C10 C11 1.385(4) . ?
 C11 H11 0.9300 . ?
 C11 C12 1.391(3) . ?
 C12 C13 1.529(4) . ?
 C13 H13 0.9800 . ?
 C13 C14 1.529(4) . ?
 C13 C15 1.536(4) . ?
 C14 H14A 0.9600 . ?
 C14 H14B 0.9600 . ?
 C14 H14C 0.9600 . ?
 C15 H15A 0.9600 . ?
 C15 H15B 0.9600 . ?
 C15 H15C 0.9600 . ?
 C16 H16 0.9800 . ?
 C16 C17 1.524(4) . ?
 C16 C18 1.538(4) . ?
 C17 H17A 0.9600 . ?
 C17 H17B 0.9600 . ?
 C17 H17C 0.9600 . ?
 C18 H18A 0.9600 . ?
 C18 H18B 0.9600 . ?
 C18 H18C 0.9600 . ?
 C19 C20 1.436(3) . ?
 C19 C24 1.437(3) . ?
 C20 H20 0.9300 . ?
 C20 C21 1.363(4) . ?
 C21 H21 0.9300 . ?
 C21 C22 1.407(4) . ?
 C22 H22 0.9300 . ?
 C22 C23 1.362(4) . ?
 C23 H23 0.9300 . ?
 C23 C24 1.418(3) . ?
 C24 C25 1.427(3) . ?
 C26 H26A 0.9600 . ?
 C26 H26B 0.9600 . ?
 C26 H26C 0.9600 . ?
 C27 C28 1.394(3) . ?
 C27 C32 1.390(3) . ?
 C28 H28 0.9300 . ?
 C28 C29 1.389(3) . ?
 C29 H29 0.9300 . ?
 C29 C30 1.384(4) . ?
 C30 H30 0.9300 . ?
 C30 C31 1.381(4) . ?
 C31 H31 0.9300 . ?
 C31 C32 1.388(3) . ?
 C32 H32 0.9300 . ?
 C33 C34 1.400(3) . ?
 C33 C38 1.398(4) . ?
 C34 H34 0.9300 . ?
 C34 C35 1.381(4) . ?
 C35 H35 0.9300 . ?
 C35 C36 1.390(4) . ?
 C36 H36 0.9300 . ?
 C36 C37 1.384(4) . ?
 C37 H37 0.9300 . ?
 C37 C38 1.387(4) . ?
 C38 H38 0.9300 . ?
 C39 C40 1.408(3) . ?
 C39 C44 1.391(3) . ?
 C40 H40 0.9300 . ?
 C40 C41 1.387(3) . ?
 C41 H41 0.9300 . ?
 C41 C42 1.381(4) . ?
 C42 H42 0.9300 . ?
 C42 C43 1.386(4) . ?
 C43 H43 0.9300 . ?
 C43 C44 1.388(4) . ?
 C44 H44 0.9300 . ?
 Ni2 P2 2.1826(7) . ?
 Ni2 O3 1.9207(16) . ?
 Ni2 N2 1.922(2) . ?
 Ni2 C45 1.900(2) . ?
 P2 C71 1.834(2) . ?
 P2 C77 1.821(2) . ?
 P2 C83 1.836(2) . ?
 O3 C69 1.246(3) . ?
 O4 C69 1.344(3) . ?
 O4 C70 1.447(3) . ?
 N2 C51 1.446(3) . ?
 N2 C63 1.361(3) . ?
 C45 C46 1.402(3) . ?
 C45 C50 1.401(3) . ?
 C46 H46 0.9300 . ?
 C46 C47 1.387(3) . ?
 C47 H47 0.9300 . ?
 C47 C48 1.380(4) . ?
 C48 H48 0.9300 . ?
 C48 C49 1.384(4) . ?
 C49 H49 0.9300 . ?
 C49 C50 1.399(3) . ?
 C50 H50 0.9300 . ?
 C51 C52 1.408(3) . ?
 C51 C56 1.402(3) . ?
 C52 C53 1.401(3) . ?
 C52 C60 1.513(4) . ?
 C53 H53 0.9300 . ?
 C53 C54 1.383(4) . ?
 C54 H54 0.9300 . ?
 C54 C55 1.384(4) . ?
 C55 H55 0.9300 . ?
 C55 C56 1.399(3) . ?
 C56 C57 1.523(3) . ?
 C57 H57 0.9800 . ?
 C57 C58 1.516(4) . ?
 C57 C59 1.530(4) . ?
 C58 H58A 0.9600 . ?
 C58 H58B 0.9600 . ?
 C58 H58C 0.9600 . ?
 C59 H59A 0.9600 . ?
 C59 H59B 0.9600 . ?
 C59 H59C 0.9600 . ?
 C60 H60 0.9800 . ?
 C60 C61 1.533(4) . ?
 C60 C62 1.525(4) . ?
 C61 H61A 0.9600 . ?
 C61 H61B 0.9600 . ?
 C61 H61C 0.9600 . ?
 C62 H62A 0.9600 . ?
 C62 H62B 0.9600 . ?
 C62 H62C 0.9600 . ?
 C63 C64 1.439(3) . ?
 C63 C68 1.437(3) . ?
 C64 H64 0.9300 . ?
 C64 C65 1.365(3) . ?
 C65 H65 0.9300 . ?
 C65 C66 1.409(3) . ?
 C66 H66 0.9300 . ?
 C66 C67 1.362(4) . ?
 C67 H67 0.9300 . ?
 C67 C68 1.422(3) . ?
 C68 C69 1.429(3) . ?
 C70 H70A 0.9600 . ?
 C70 H70B 0.9600 . ?
 C70 H70C 0.9600 . ?
 C71 C72 1.386(3) . ?
 C71 C76 1.403(3) . ?
 C72 H72 0.9300 . ?
 C72 C73 1.393(4) . ?
 C73 H73 0.9300 . ?
 C73 C74 1.384(4) . ?
 C74 H74 0.9300 . ?
 C74 C75 1.381(4) . ?
 C75 H75 0.9300 . ?
 C75 C76 1.393(3) . ?
 C76 H76 0.9300 . ?
 C77 C78 1.392(3) . ?
 C77 C82 1.399(3) . ?
 C78 H78 0.9300 . ?
 C78 C79 1.392(4) . ?
 C79 H79 0.9300 . ?
 C79 C80 1.376(4) . ?
 C80 H80 0.9300 . ?
 C80 C81 1.382(4) . ?
 C81 H81 0.9300 . ?
 C81 C82 1.392(4) . ?
 C82 H82 0.9300 . ?
 C83 C84 1.407(3) . ?
 C83 C88 1.386(4) . ?
 C84 H84 0.9300 . ?
 C84 C85 1.391(3) . ?
 C85 H85 0.9300 . ?
 C85 C86 1.391(4) . ?
 C86 H86 0.9300 . ?
 C86 C87 1.378(4) . ?
 C87 H87 0.9300 . ?
 C87 C88 1.398(4) . ?
 C88 H88 0.9300 . ?

loop_
  _geom_angle_atom_site_label_1
  _geom_angle_atom_site_label_2
  _geom_angle_atom_site_label_3
  _geom_angle
  _geom_angle_site_symmetry_1
  _geom_angle_site_symmetry_3
  _geom_angle_publ_flag
 O1 Ni1 P1 87.67(5) . . ?
 O1 Ni1 N1 91.33(8) . . ?
 N1 Ni1 P1 166.69(6) . . ?
 C1 Ni1 P1 86.59(7) . . ?
 C1 Ni1 O1 161.92(9) . . ?
 C1 Ni1 N1 98.12(9) . . ?
 C27 P1 Ni1 115.46(8) . . ?
 C27 P1 C33 102.66(11) . . ?
 C27 P1 C39 103.24(11) . . ?
 C33 P1 Ni1 123.36(8) . . ?
 C39 P1 Ni1 106.85(8) . . ?
 C39 P1 C33 102.96(11) . . ?
 C25 O1 Ni1 130.33(16) . . ?
 C25 O2 C26 116.55(19) . . ?
 C7 N1 Ni1 116.35(16) . . ?
 C19 N1 Ni1 126.75(17) . . ?
 C19 N1 C7 115.6(2) . . ?
 C2 C1 Ni1 127.63(18) . . ?
 C6 C1 Ni1 115.65(18) . . ?
 C6 C1 C2 116.7(2) . . ?
 C1 C2 H2 119.1 . . ?
 C3 C2 C1 121.7(2) . . ?
 C3 C2 H2 119.1 . . ?
 C2 C3 H3 119.9 . . ?
 C2 C3 C4 120.2(2) . . ?
 C4 C3 H3 119.9 . . ?
 C3 C4 H4 120.4 . . ?
 C5 C4 C3 119.2(2) . . ?
 C5 C4 H4 120.4 . . ?
 C4 C5 H5 119.9 . . ?
 C6 C5 C4 120.1(2) . . ?
 C6 C5 H5 119.9 . . ?
 C1 C6 H6 119.0 . . ?
 C5 C6 C1 122.0(2) . . ?
 C5 C6 H6 119.0 . . ?
 C8 C7 N1 119.5(2) . . ?
 C12 C7 N1 119.9(2) . . ?
 C12 C7 C8 120.5(2) . . ?
 C7 C8 C16 121.9(2) . . ?
 C9 C8 C7 119.0(2) . . ?
 C9 C8 C16 119.1(2) . . ?
 C8 C9 H9 119.7 . . ?
 C10 C9 C8 120.7(2) . . ?
 C10 C9 H9 119.7 . . ?
 C9 C10 H10 119.9 . . ?
 C9 C10 C11 120.3(2) . . ?
 C11 C10 H10 119.9 . . ?
 C10 C11 H11 119.4 . . ?
 C10 C11 C12 121.1(3) . . ?
 C12 C11 H11 119.4 . . ?
 C7 C12 C13 121.1(2) . . ?
 C11 C12 C7 118.4(2) . . ?
 C11 C12 C13 120.5(2) . . ?
 C12 C13 H13 108.0 . . ?
 C12 C13 C15 110.5(2) . . ?
 C14 C13 C12 113.4(2) . . ?
 C14 C13 H13 108.0 . . ?
 C14 C13 C15 108.8(2) . . ?
 C15 C13 H13 108.0 . . ?
 C13 C14 H14A 109.5 . . ?
 C13 C14 H14B 109.5 . . ?
 C13 C14 H14C 109.5 . . ?
 H14A C14 H14B 109.5 . . ?
 H14A C14 H14C 109.5 . . ?
 H14B C14 H14C 109.5 . . ?
 C13 C15 H15A 109.5 . . ?
 C13 C15 H15B 109.5 . . ?
 C13 C15 H15C 109.5 . . ?
 H15A C15 H15B 109.5 . . ?
 H15A C15 H15C 109.5 . . ?
 H15B C15 H15C 109.5 . . ?
 C8 C16 H16 107.5 . . ?
 C8 C16 C17 112.7(2) . . ?
 C8 C16 C18 111.0(2) . . ?
 C17 C16 H16 107.5 . . ?
 C17 C16 C18 110.3(2) . . ?
 C18 C16 H16 107.5 . . ?
 C16 C17 H17A 109.5 . . ?
 C16 C17 H17B 109.5 . . ?
 C16 C17 H17C 109.5 . . ?
 H17A C17 H17B 109.5 . . ?
 H17A C17 H17C 109.5 . . ?
 H17B C17 H17C 109.5 . . ?
 C16 C18 H18A 109.5 . . ?
 C16 C18 H18B 109.5 . . ?
 C16 C18 H18C 109.5 . . ?
 H18A C18 H18B 109.5 . . ?
 H18A C18 H18C 109.5 . . ?
 H18B C18 H18C 109.5 . . ?
 N1 C19 C20 121.4(2) . . ?
 N1 C19 C24 123.9(2) . . ?
 C20 C19 C24 114.7(2) . . ?
 C19 C20 H20 118.6 . . ?
 C21 C20 C19 122.7(2) . . ?
 C21 C20 H20 118.6 . . ?
 C20 C21 H21 119.2 . . ?
 C20 C21 C22 121.6(3) . . ?
 C22 C21 H21 119.2 . . ?
 C21 C22 H22 120.9 . . ?
 C23 C22 C21 118.1(2) . . ?
 C23 C22 H22 120.9 . . ?
 C22 C23 H23 119.0 . . ?
 C22 C23 C24 122.1(2) . . ?
 C24 C23 H23 119.0 . . ?
 C23 C24 C19 120.7(2) . . ?
 C23 C24 C25 117.9(2) . . ?
 C25 C24 C19 121.4(2) . . ?
 O1 C25 O2 118.5(2) . . ?
 O1 C25 C24 125.9(2) . . ?
 O2 C25 C24 115.6(2) . . ?
 O2 C26 H26A 109.5 . . ?
 O2 C26 H26B 109.5 . . ?
 O2 C26 H26C 109.5 . . ?
 H26A C26 H26B 109.5 . . ?
 H26A C26 H26C 109.5 . . ?
 H26B C26 H26C 109.5 . . ?
 C28 C27 P1 122.92(19) . . ?
 C32 C27 P1 117.83(19) . . ?
 C32 C27 C28 119.1(2) . . ?
 C27 C28 H28 119.9 . . ?
 C29 C28 C27 120.2(3) . . ?
 C29 C28 H28 119.9 . . ?
 C28 C29 H29 119.9 . . ?
 C30 C29 C28 120.2(3) . . ?
 C30 C29 H29 119.9 . . ?
 C29 C30 H30 120.1 . . ?
 C31 C30 C29 119.8(2) . . ?
 C31 C30 H30 120.1 . . ?
 C30 C31 H31 119.9 . . ?
 C30 C31 C32 120.2(3) . . ?
 C32 C31 H31 119.9 . . ?
 C27 C32 H32 119.8 . . ?
 C31 C32 C27 120.4(2) . . ?
 C31 C32 H32 119.8 . . ?
 C34 C33 P1 120.02(19) . . ?
 C38 C33 P1 121.1(2) . . ?
 C38 C33 C34 118.9(2) . . ?
 C33 C34 H34 119.8 . . ?
 C35 C34 C33 120.4(3) . . ?
 C35 C34 H34 119.8 . . ?
 C34 C35 H35 119.9 . . ?
 C34 C35 C36 120.2(3) . . ?
 C36 C35 H35 119.9 . . ?
 C35 C36 H36 119.9 . . ?
 C37 C36 C35 120.1(3) . . ?
 C37 C36 H36 119.9 . . ?
 C36 C37 H37 120.0 . . ?
 C36 C37 C38 119.9(3) . . ?
 C38 C37 H37 120.0 . . ?
 C33 C38 H38 119.7 . . ?
 C37 C38 C33 120.5(3) . . ?
 C37 C38 H38 119.7 . . ?
 C40 C39 P1 118.62(19) . . ?
 C44 C39 P1 123.11(19) . . ?
 C44 C39 C40 118.2(2) . . ?
 C39 C40 H40 119.5 . . ?
 C41 C40 C39 121.0(2) . . ?
 C41 C40 H40 119.5 . . ?
 C40 C41 H41 120.1 . . ?
 C42 C41 C40 119.8(2) . . ?
 C42 C41 H41 120.1 . . ?
 C41 C42 H42 120.0 . . ?
 C41 C42 C43 120.0(2) . . ?
 C43 C42 H42 120.0 . . ?
 C42 C43 H43 119.7 . . ?
 C42 C43 C44 120.5(2) . . ?
 C44 C43 H43 119.7 . . ?
 C39 C44 H44 119.8 . . ?
 C43 C44 C39 120.5(2) . . ?
 C43 C44 H44 119.8 . . ?
 O3 Ni2 P2 88.28(5) . . ?
 O3 Ni2 N2 91.26(7) . . ?
 N2 Ni2 P2 167.12(6) . . ?
 C45 Ni2 P2 86.03(7) . . ?
 C45 Ni2 O3 162.24(9) . . ?
 C45 Ni2 N2 97.98(9) . . ?
 C71 P2 Ni2 109.15(8) . . ?
 C77 P2 Ni2 115.24(9) . . ?
 C77 P2 C71 103.16(11) . . ?
 C77 P2 C83 102.89(11) . . ?
 C83 P2 Ni2 121.13(8) . . ?
 C83 P2 C71 103.27(11) . . ?
 C69 O3 Ni2 130.19(16) . . ?
 C69 O4 C70 116.37(19) . . ?
 C51 N2 Ni2 116.70(15) . . ?
 C63 N2 Ni2 127.14(16) . . ?
 C63 N2 C51 114.82(19) . . ?
 C46 C45 Ni2 127.17(19) . . ?
 C46 C45 C50 117.1(2) . . ?
 C50 C45 Ni2 115.71(18) . . ?
 C45 C46 H46 119.4 . . ?
 C47 C46 C45 121.3(2) . . ?
 C47 C46 H46 119.4 . . ?
 C46 C47 H47 119.7 . . ?
 C48 C47 C46 120.7(3) . . ?
 C48 C47 H47 119.7 . . ?
 C47 C48 H48 120.2 . . ?
 C47 C48 C49 119.6(2) . . ?
 C49 C48 H48 120.2 . . ?
 C48 C49 H49 120.1 . . ?
 C48 C49 C50 119.8(3) . . ?
 C50 C49 H49 120.1 . . ?
 C45 C50 H50 119.3 . . ?
 C49 C50 C45 121.5(2) . . ?
 C49 C50 H50 119.3 . . ?
 C52 C51 N2 119.7(2) . . ?
 C56 C51 N2 118.8(2) . . ?
 C56 C51 C52 121.5(2) . . ?
 C51 C52 C60 121.5(2) . . ?
 C53 C52 C51 117.5(2) . . ?
 C53 C52 C60 121.0(2) . . ?
 C52 C53 H53 119.1 . . ?
 C54 C53 C52 121.7(2) . . ?
 C54 C53 H53 119.1 . . ?
 C53 C54 H54 120.1 . . ?
 C53 C54 C55 119.8(2) . . ?
 C55 C54 H54 120.1 . . ?
 C54 C55 H55 119.6 . . ?
 C54 C55 C56 120.9(2) . . ?
 C56 C55 H55 119.6 . . ?
 C51 C56 C57 122.1(2) . . ?
 C55 C56 C51 118.5(2) . . ?
 C55 C56 C57 119.4(2) . . ?
 C56 C57 H57 107.3 . . ?
 C56 C57 C59 111.8(2) . . ?
 C58 C57 C56 112.4(2) . . ?
 C58 C57 H57 107.3 . . ?
 C58 C57 C59 110.4(3) . . ?
 C59 C57 H57 107.3 . . ?
 C57 C58 H58A 109.5 . . ?
 C57 C58 H58B 109.5 . . ?
 C57 C58 H58C 109.5 . . ?
 H58A C58 H58B 109.5 . . ?
 H58A C58 H58C 109.5 . . ?
 H58B C58 H58C 109.5 . . ?
 C57 C59 H59A 109.5 . . ?
 C57 C59 H59B 109.5 . . ?
 C57 C59 H59C 109.5 . . ?
 H59A C59 H59B 109.5 . . ?
 H59A C59 H59C 109.5 . . ?
 H59B C59 H59C 109.5 . . ?
 C52 C60 H60 108.1 . . ?
 C52 C60 C61 110.3(2) . . ?
 C52 C60 C62 113.1(2) . . ?
 C61 C60 H60 108.1 . . ?
 C62 C60 H60 108.1 . . ?
 C62 C60 C61 109.0(2) . . ?
 C60 C61 H61A 109.5 . . ?
 C60 C61 H61B 109.5 . . ?
 C60 C61 H61C 109.5 . . ?
 H61A C61 H61B 109.5 . . ?
 H61A C61 H61C 109.5 . . ?
 H61B C61 H61C 109.5 . . ?
 C60 C62 H62A 109.5 . . ?
 C60 C62 H62B 109.5 . . ?
 C60 C62 H62C 109.5 . . ?
 H62A C62 H62B 109.5 . . ?
 H62A C62 H62C 109.5 . . ?
 H62B C62 H62C 109.5 . . ?
 N2 C63 C64 121.4(2) . . ?
 N2 C63 C68 123.9(2) . . ?
 C68 C63 C64 114.7(2) . . ?
 C63 C64 H64 118.6 . . ?
 C65 C64 C63 122.8(2) . . ?
 C65 C64 H64 118.6 . . ?
 C64 C65 H65 119.2 . . ?
 C64 C65 C66 121.7(2) . . ?
 C66 C65 H65 119.2 . . ?
 C65 C66 H66 121.1 . . ?
 C67 C66 C65 117.8(2) . . ?
 C67 C66 H66 121.1 . . ?
 C66 C67 H67 118.8 . . ?
 C66 C67 C68 122.4(2) . . ?
 C68 C67 H67 118.8 . . ?
 C67 C68 C63 120.5(2) . . ?
 C67 C68 C69 118.5(2) . . ?
 C69 C68 C63 120.9(2) . . ?
 O3 C69 O4 118.3(2) . . ?
 O3 C69 C68 126.1(2) . . ?
 O4 C69 C68 115.6(2) . . ?
 O4 C70 H70A 109.5 . . ?
 O4 C70 H70B 109.5 . . ?
 O4 C70 H70C 109.5 . . ?
 H70A C70 H70B 109.5 . . ?
 H70A C70 H70C 109.5 . . ?
 H70B C70 H70C 109.5 . . ?
 C72 C71 P2 119.05(19) . . ?
 C72 C71 C76 118.7(2) . . ?
 C76 C71 P2 122.25(19) . . ?
 C71 C72 H72 119.3 . . ?
 C71 C72 C73 121.4(2) . . ?
 C73 C72 H72 119.3 . . ?
 C72 C73 H73 120.5 . . ?
 C74 C73 C72 119.1(3) . . ?
 C74 C73 H73 120.5 . . ?
 C73 C74 H74 119.6 . . ?
 C75 C74 C73 120.7(2) . . ?
 C75 C74 H74 119.6 . . ?
 C74 C75 H75 120.0 . . ?
 C74 C75 C76 120.0(3) . . ?
 C76 C75 H75 120.0 . . ?
 C71 C76 H76 119.9 . . ?
 C75 C76 C71 120.1(2) . . ?
 C75 C76 H76 119.9 . . ?
 C78 C77 P2 117.81(19) . . ?
 C78 C77 C82 118.9(2) . . ?
 C82 C77 P2 123.16(19) . . ?
 C77 C78 H78 119.8 . . ?
 C79 C78 C77 120.4(3) . . ?
 C79 C78 H78 119.8 . . ?
 C78 C79 H79 119.9 . . ?
 C80 C79 C78 120.1(3) . . ?
 C80 C79 H79 119.9 . . ?
 C79 C80 H80 119.9 . . ?
 C79 C80 C81 120.3(3) . . ?
 C81 C80 H80 119.9 . . ?
 C80 C81 H81 120.0 . . ?
 C80 C81 C82 120.1(3) . . ?
 C82 C81 H81 120.0 . . ?
 C77 C82 H82 119.9 . . ?
 C81 C82 C77 120.2(3) . . ?
 C81 C82 H82 119.9 . . ?
 C84 C83 P2 119.61(19) . . ?
 C88 C83 P2 121.21(19) . . ?
 C88 C83 C84 119.2(2) . . ?
 C83 C84 H84 119.9 . . ?
 C85 C84 C83 120.1(3) . . ?
 C85 C84 H84 119.9 . . ?
 C84 C85 H85 120.0 . . ?
 C84 C85 C86 120.0(3) . . ?
 C86 C85 H85 120.0 . . ?
 C85 C86 H86 120.0 . . ?
 C87 C86 C85 120.0(2) . . ?
 C87 C86 H86 120.0 . . ?
 C86 C87 H87 119.8 . . ?
 C86 C87 C88 120.4(3) . . ?
 C88 C87 H87 119.8 . . ?
 C83 C88 C87 120.2(3) . . ?
 C83 C88 H88 119.9 . . ?
 C87 C88 H88 119.9 . . ?

loop_
  _geom_torsion_atom_site_label_1
  _geom_torsion_atom_site_label_2
  _geom_torsion_atom_site_label_3
  _geom_torsion_atom_site_label_4
  _geom_torsion
  _geom_torsion_site_symmetry_1
  _geom_torsion_site_symmetry_2
  _geom_torsion_site_symmetry_3
  _geom_torsion_site_symmetry_4
  _geom_torsion_publ_flag
 Ni1 P1 C27 C28 -168.23(18) . . . . ?
 Ni1 P1 C27 C32 16.1(2) . . . . ?
 Ni1 P1 C33 C34 75.3(2) . . . . ?
 Ni1 P1 C33 C38 -107.0(2) . . . . ?
 Ni1 P1 C39 C40 36.2(2) . . . . ?
 Ni1 P1 C39 C44 -141.6(2) . . . . ?
 Ni1 O1 C25 O2 -178.31(16) . . . . ?
 Ni1 O1 C25 C24 1.7(4) . . . . ?
 Ni1 N1 C7 C8 86.5(2) . . . . ?
 Ni1 N1 C7 C12 -90.8(2) . . . . ?
 Ni1 N1 C19 C20 -173.54(17) . . . . ?
 Ni1 N1 C19 C24 6.9(3) . . . . ?
 Ni1 C1 C2 C3 -179.4(2) . . . . ?
 Ni1 C1 C6 C5 178.9(2) . . . . ?
 P1 Ni1 C1 C2 92.7(2) . . . . ?
 P1 Ni1 C1 C6 -85.90(19) . . . . ?
 P1 C27 C28 C29 -173.0(2) . . . . ?
 P1 C27 C32 C31 174.7(2) . . . . ?
 P1 C33 C34 C35 177.8(2) . . . . ?
 P1 C33 C38 C37 -177.7(2) . . . . ?
 P1 C39 C40 C41 -178.6(2) . . . . ?
 P1 C39 C44 C43 178.1(2) . . . . ?
 O1 Ni1 C1 C2 164.4(2) . . . . ?
 O1 Ni1 C1 C6 -14.2(4) . . . . ?
 N1 Ni1 C1 C2 -74.8(2) . . . . ?
 N1 Ni1 C1 C6 106.62(19) . . . . ?
 N1 C7 C8 C9 -174.7(2) . . . . ?
 N1 C7 C8 C16 7.3(4) . . . . ?
 N1 C7 C12 C11 174.2(2) . . . . ?
 N1 C7 C12 C13 -7.4(4) . . . . ?
 N1 C19 C20 C21 179.5(2) . . . . ?
 N1 C19 C24 C23 -179.4(2) . . . . ?
 N1 C19 C24 C25 -0.8(4) . . . . ?
 C1 C2 C3 C4 0.6(4) . . . . ?
 C2 C1 C6 C5 0.2(4) . . . . ?
 C2 C3 C4 C5 0.2(4) . . . . ?
 C3 C4 C5 C6 -0.8(4) . . . . ?
 C4 C5 C6 C1 0.6(4) . . . . ?
 C6 C1 C2 C3 -0.8(4) . . . . ?
 C7 N1 C19 C20 -7.1(3) . . . . ?
 C7 N1 C19 C24 173.3(2) . . . . ?
 C7 C8 C9 C10 -0.4(4) . . . . ?
 C7 C8 C16 C17 -120.4(3) . . . . ?
 C7 C8 C16 C18 115.3(3) . . . . ?
 C7 C12 C13 C14 150.4(3) . . . . ?
 C7 C12 C13 C15 -87.1(3) . . . . ?
 C8 C7 C12 C11 -3.0(4) . . . . ?
 C8 C7 C12 C13 175.4(2) . . . . ?
 C8 C9 C10 C11 -1.2(4) . . . . ?
 C9 C8 C16 C17 61.6(3) . . . . ?
 C9 C8 C16 C18 -62.7(3) . . . . ?
 C9 C10 C11 C12 0.7(4) . . . . ?
 C10 C11 C12 C7 1.4(4) . . . . ?
 C10 C11 C12 C13 -177.0(2) . . . . ?
 C11 C12 C13 C14 -31.2(3) . . . . ?
 C11 C12 C13 C15 91.2(3) . . . . ?
 C12 C7 C8 C9 2.5(4) . . . . ?
 C12 C7 C8 C16 -175.5(2) . . . . ?
 C16 C8 C9 C10 177.7(2) . . . . ?
 C19 N1 C7 C8 -81.5(3) . . . . ?
 C19 N1 C7 C12 101.3(3) . . . . ?
 C19 C20 C21 C22 0.2(4) . . . . ?
 C19 C24 C25 O1 -3.7(4) . . . . ?
 C19 C24 C25 O2 176.3(2) . . . . ?
 C20 C19 C24 C23 1.0(3) . . . . ?
 C20 C19 C24 C25 179.6(2) . . . . ?
 C20 C21 C22 C23 0.3(4) . . . . ?
 C21 C22 C23 C24 -0.1(4) . . . . ?
 C22 C23 C24 C19 -0.6(4) . . . . ?
 C22 C23 C24 C25 -179.2(2) . . . . ?
 C23 C24 C25 O1 174.9(2) . . . . ?
 C23 C24 C25 O2 -5.1(3) . . . . ?
 C24 C19 C20 C21 -0.8(4) . . . . ?
 C26 O2 C25 O1 -1.3(3) . . . . ?
 C26 O2 C25 C24 178.7(2) . . . . ?
 C27 P1 C33 C34 -57.2(2) . . . . ?
 C27 P1 C33 C38 120.5(2) . . . . ?
 C27 P1 C39 C40 158.4(2) . . . . ?
 C27 P1 C39 C44 -19.5(2) . . . . ?
 C27 C28 C29 C30 -2.1(4) . . . . ?
 C28 C27 C32 C31 -1.1(4) . . . . ?
 C28 C29 C30 C31 0.1(4) . . . . ?
 C29 C30 C31 C32 1.4(4) . . . . ?
 C30 C31 C32 C27 -0.9(4) . . . . ?
 C32 C27 C28 C29 2.6(4) . . . . ?
 C33 P1 C27 C28 -31.3(2) . . . . ?
 C33 P1 C27 C32 153.1(2) . . . . ?
 C33 P1 C39 C40 -95.0(2) . . . . ?
 C33 P1 C39 C44 87.1(2) . . . . ?
 C33 C34 C35 C36 -0.5(4) . . . . ?
 C34 C33 C38 C37 0.0(4) . . . . ?
 C34 C35 C36 C37 0.9(4) . . . . ?
 C35 C36 C37 C38 -0.8(4) . . . . ?
 C36 C37 C38 C33 0.4(4) . . . . ?
 C38 C33 C34 C35 0.0(4) . . . . ?
 C39 P1 C27 C28 75.5(2) . . . . ?
 C39 P1 C27 C32 -100.1(2) . . . . ?
 C39 P1 C33 C34 -164.2(2) . . . . ?
 C39 P1 C33 C38 13.5(2) . . . . ?
 C39 C40 C41 C42 0.8(4) . . . . ?
 C40 C39 C44 C43 0.3(4) . . . . ?
 C40 C41 C42 C43 -0.6(4) . . . . ?
 C41 C42 C43 C44 0.2(4) . . . . ?
 C42 C43 C44 C39 -0.1(4) . . . . ?
 C44 C39 C40 C41 -0.7(4) . . . . ?
 Ni2 P2 C71 C72 -41.2(2) . . . . ?
 Ni2 P2 C71 C76 139.13(19) . . . . ?
 Ni2 P2 C77 C78 -21.5(2) . . . . ?
 Ni2 P2 C77 C82 162.39(18) . . . . ?
 Ni2 P2 C83 C84 -78.8(2) . . . . ?
 Ni2 P2 C83 C88 101.0(2) . . . . ?
 Ni2 O3 C69 O4 174.51(16) . . . . ?
 Ni2 O3 C69 C68 -6.6(4) . . . . ?
 Ni2 N2 C51 C52 92.6(2) . . . . ?
 Ni2 N2 C51 C56 -86.0(2) . . . . ?
 Ni2 N2 C63 C64 171.01(18) . . . . ?
 Ni2 N2 C63 C68 -8.0(3) . . . . ?
 Ni2 C45 C46 C47 178.7(2) . . . . ?
 Ni2 C45 C50 C49 -179.2(2) . . . . ?
 P2 Ni2 C45 C46 -93.8(2) . . . . ?
 P2 Ni2 C45 C50 84.79(19) . . . . ?
 P2 C71 C72 C73 -178.9(2) . . . . ?
 P2 C71 C76 C75 179.6(2) . . . . ?
 P2 C77 C78 C79 -175.9(2) . . . . ?
 P2 C77 C82 C81 174.4(2) . . . . ?
 P2 C83 C84 C85 -178.64(19) . . . . ?
 P2 C83 C88 C87 179.35(19) . . . . ?
 O3 Ni2 C45 C46 -165.4(2) . . . . ?
 O3 Ni2 C45 C50 13.2(4) . . . . ?
 N2 Ni2 C45 C46 73.9(2) . . . . ?
 N2 Ni2 C45 C50 -107.51(19) . . . . ?
 N2 C51 C52 C53 -176.6(2) . . . . ?
 N2 C51 C52 C60 5.1(3) . . . . ?
 N2 C51 C56 C55 176.7(2) . . . . ?
 N2 C51 C56 C57 -4.5(3) . . . . ?
 N2 C63 C64 C65 178.8(2) . . . . ?
 N2 C63 C68 C67 -178.0(2) . . . . ?
 N2 C63 C68 C69 6.0(4) . . . . ?
 C45 C46 C47 C48 -0.7(4) . . . . ?
 C46 C45 C50 C49 -0.4(4) . . . . ?
 C46 C47 C48 C49 1.6(4) . . . . ?
 C47 C48 C49 C50 -2.0(4) . . . . ?
 C48 C49 C50 C45 1.4(4) . . . . ?
 C50 C45 C46 C47 0.1(4) . . . . ?
 C51 N2 C63 C64 4.8(3) . . . . ?
 C51 N2 C63 C68 -174.3(2) . . . . ?
 C51 C52 C53 C54 -0.7(4) . . . . ?
 C51 C52 C60 C61 87.8(3) . . . . ?
 C51 C52 C60 C62 -149.9(2) . . . . ?
 C51 C56 C57 C58 116.5(3) . . . . ?
 C51 C56 C57 C59 -118.7(3) . . . . ?
 C52 C51 C56 C55 -1.8(4) . . . . ?
 C52 C51 C56 C57 177.0(2) . . . . ?
 C52 C53 C54 C55 -0.5(4) . . . . ?
 C53 C52 C60 C61 -90.4(3) . . . . ?
 C53 C52 C60 C62 31.9(3) . . . . ?
 C53 C54 C55 C56 0.6(4) . . . . ?
 C54 C55 C56 C51 0.6(4) . . . . ?
 C54 C55 C56 C57 -178.3(2) . . . . ?
 C55 C56 C57 C58 -64.7(3) . . . . ?
 C55 C56 C57 C59 60.1(3) . . . . ?
 C56 C51 C52 C53 1.8(4) . . . . ?
 C56 C51 C52 C60 -176.4(2) . . . . ?
 C60 C52 C53 C54 177.6(2) . . . . ?
 C63 N2 C51 C52 -99.7(3) . . . . ?
 C63 N2 C51 C56 81.8(3) . . . . ?
 C63 C64 C65 C66 -0.3(4) . . . . ?
 C63 C68 C69 O3 1.5(4) . . . . ?
 C63 C68 C69 O4 -179.6(2) . . . . ?
 C64 C63 C68 C67 2.9(3) . . . . ?
 C64 C63 C68 C69 -173.1(2) . . . . ?
 C64 C65 C66 C67 1.9(4) . . . . ?
 C65 C66 C67 C68 -1.0(4) . . . . ?
 C66 C67 C68 C63 -1.5(4) . . . . ?
 C66 C67 C68 C69 174.6(3) . . . . ?
 C67 C68 C69 O3 -174.6(3) . . . . ?
 C67 C68 C69 O4 4.3(3) . . . . ?
 C68 C63 C64 C65 -2.1(4) . . . . ?
 C70 O4 C69 O3 0.6(3) . . . . ?
 C70 O4 C69 C68 -178.4(2) . . . . ?
 C71 P2 C77 C78 97.4(2) . . . . ?
 C71 P2 C77 C82 -78.7(2) . . . . ?
 C71 P2 C83 C84 158.76(19) . . . . ?
 C71 P2 C83 C88 -21.4(2) . . . . ?
 C71 C72 C73 C74 -1.1(4) . . . . ?
 C72 C71 C76 C75 -0.1(4) . . . . ?
 C72 C73 C74 C75 0.8(4) . . . . ?
 C73 C74 C75 C76 -0.1(4) . . . . ?
 C74 C75 C76 C71 -0.3(4) . . . . ?
 C76 C71 C72 C73 0.8(4) . . . . ?
 C77 P2 C71 C72 -164.2(2) . . . . ?
 C77 P2 C71 C76 16.1(2) . . . . ?
 C77 P2 C83 C84 51.7(2) . . . . ?
 C77 P2 C83 C88 -128.5(2) . . . . ?
 C77 C78 C79 C80 1.1(4) . . . . ?
 C78 C77 C82 C81 -1.7(4) . . . . ?
 C78 C79 C80 C81 -1.4(4) . . . . ?
 C79 C80 C81 C82 0.1(4) . . . . ?
 C80 C81 C82 C77 1.4(4) . . . . ?
 C82 C77 C78 C79 0.4(4) . . . . ?
 C83 P2 C71 C72 88.9(2) . . . . ?
 C83 P2 C71 C76 -90.8(2) . . . . ?
 C83 P2 C77 C78 -155.44(19) . . . . ?
 C83 P2 C77 C82 28.4(2) . . . . ?
 C83 C84 C85 C86 -0.9(4) . . . . ?
 C84 C83 C88 C87 -0.8(4) . . . . ?
 C84 C85 C86 C87 -0.4(4) . . . . ?
 C85 C86 C87 C88 1.1(4) . . . . ?
 C86 C87 C88 C83 -0.5(4) . . . . ?
 C88 C83 C84 C85 1.5(4) . . . . ?

_shelx_SHELXL_version_number      '2014/7'
loop_
  _refln_index_h
  _refln_index_k
  _refln_index_l
  _refln_F_squared_meas
  _refln_F_squared_sigma
 -1 0 0 2985.7 65.69
 -1 0 0 2870.81 63.39
 -2 0 0 1221.78 27.1
 -2 0 0 1124.19 25.8
 -3 0 0 9969.9 224.38
 -3 0 0 9999 215.98
 -4 0 0 3713.23 79.39
 -4 0 0 3623.14 82.29
 -5 0 0 4918.41 114.29
 -5 0 0 5328.97 110.69
 -6 0 0 1246.78 29.4
 -6 0 0 1224.28 31.3
 -7 0 0 700.03 19.1
 -7 0 0 740.83 21.3
 -8 0 0 755.02 22.9
 -8 0 0 739.73 20.5
 -9 0 0 142.39 9.5
 -9 0 0 132.09 11.1
 -10 0 0 324.67 13.2
 -10 0 0 328.77 15.5
 -11 0 0 82.79 9
 -11 0 0 89.19 8.2
 -12 0 0 66.79 8
 -12 0 0 82.89 9.5
 -13 0 0 10.1 6.8
 -14 0 0 51.49 9.3
 -15 0 0 157.48 13.8
 -16 0 0 -3.9 7.6
 -16 1 0 18.2 8.6
 -15 1 0 6.4 7.7
 -14 1 0 7.5 7.7
 -13 1 0 3.2 6.7
 -12 1 0 -0.6 6.2
 -11 1 0 0.4 5
 -11 1 0 -4.9 5.6
 -10 1 0 -0.5 4.7
 -10 1 0 1.9 5.9
 -9 1 0 10 5.1
 -9 1 0 19.4 6.4
 -8 1 0 48.9 6.6
 -8 1 0 51.59 5.6
 -7 1 0 31 4.3
 -7 1 0 25.8 5
 -6 1 0 -1.4 2.7
 -6 1 0 -0.2 3.9
 -5 1 0 17.6 2.8
 -5 1 0 21.7 4.1
 -4 1 0 156.78 5.7
 -4 1 0 150.18 7.1
 3 -1 0 122.09 4.6
 -3 1 0 129.79 4.3
 -3 1 0 101.99 4.7
 -3 1 0 117.39 6.3
 2 -1 0 3.5 1.1
 -2 1 0 6.7 2.2
 -2 1 0 2.1 1.1
 1 -1 0 0.3 0.5
 -1 1 0 -1.4 1
 -1 1 0 -1.5 0.6
 0 -1 0 -0.1 0.2
 0 -1 0 -0.5 0.2
 0 1 0 -0.6 0.3
 0 1 0 -0.5 0.2
 0 1 0 -0.4 0.2
 -1 -1 0 9.7 0.9
 -1 -1 0 8.7 0.7
 -2 -1 0 1 1.3
 -2 -1 0 1.5 1.4
 -3 -1 0 59.29 4.7
 -3 -1 0 67.99 5.2
 -4 -1 0 193.98 7.3
 -4 -1 0 222.68 8
 -5 -1 0 156.48 7.4
 -5 -1 0 160.38 7.1
 -6 -1 0 181.88 7.9
 -6 -1 0 193.38 9
 -7 -1 0 136.39 7.6
 -7 -1 0 137.69 8.7
 -8 -1 0 64.79 6.1
 -8 -1 0 71.29 6.7
 -9 -1 0 75.29 7.2
 -9 -1 0 77.09 7.8
 -10 -1 0 100.19 9.1
 -10 -1 0 95.49 8.5
 -11 -1 0 72.89 7.8
 -11 -1 0 61.39 8
 -12 -1 0 62.49 8
 -12 -1 0 49.3 8
 -13 -1 0 14.1 6.8
 -13 -1 0 13.2 6.7
 -14 -1 0 32.8 8
 -15 -1 0 117.69 12.4
 -16 -1 0 24 8.8
 -16 2 0 4.9 8.7
 -15 2 0 23.7 8.7
 -14 2 0 5.6 7.4
 -13 2 0 52.09 9.1
 -12 2 0 82.29 10
 -11 2 0 60.49 8.4
 -11 2 0 75.69 7.3
 -10 2 0 202.18 13.1
 -10 2 0 181.58 9.9
 -9 2 0 13.4 4.8
 -9 2 0 14 6.5
 -8 2 0 16.9 4.5
 -8 2 0 19.6 6.2
 -7 2 0 299.27 10.2
 -7 2 0 289.57 12.7
 -6 2 0 251.87 11.5
 -6 2 0 249.08 8.7
 -5 2 0 2129.39 46.2
 -5 2 0 2028.4 49.3
 4 -2 0 262.27 7.8
 -4 2 0 306.97 8
 -4 2 0 271.77 10
 3 -2 0 1291.17 29.9
 -3 2 0 1299.27 32.5
 -3 2 0 1482.25 29.4
 2 -2 0 2097.19 44.2
 -2 2 0 2065.69 43
 -2 2 0 1998.6 46.6
 1 -2 0 121.29 3.2
 -1 2 0 107.39 3.5
 -1 2 0 109.99 4.4
 0 -2 0 140.59 4
 0 2 0 138.09 4
 0 2 0 137.79 4.1
 -1 -2 0 13.8 1.7
 -1 -2 0 16.5 0.9
 1 2 0 14.4 0.9
 -2 -2 0 15.9 2.2
 -2 -2 0 19 1.6
 -3 -2 0 -1.5 2.9
 -3 -2 0 11.4 2.5
 -4 -2 0 763.22 19.4
 -4 -2 0 803.02 19.4
 -5 -2 0 865.61 21.6
 -5 -2 0 865.41 22
 -6 -2 0 1652.53 38.6
 -6 -2 0 1640.64 39.6
 -7 -2 0 404.76 13.6
 -7 -2 0 442.06 14.3
 -8 -2 0 49.7 6.1
 -8 -2 0 63.29 6.4
 -9 -2 0 333.57 14.3
 -9 -2 0 323.67 13.6
 -10 -2 0 359.06 15.5
 -10 -2 0 367.96 15.6
 -11 -2 0 205.48 12.4
 -11 -2 0 172.28 11.9
 -12 -2 0 546.95 21.2
 -12 -2 0 605.54 20.4
 -13 -2 0 235.38 14.3
 -13 -2 0 221.88 13.3
 -14 -2 0 -0.7 6
 -15 -2 0 238.18 16.8
 -16 -2 0 39.7 9.4
 -15 3 0 -9.6 7.3
 -14 3 0 -4.8 7
 -13 3 0 -6.5 6.4
 -12 3 0 5.5 6.7
 -11 3 0 10.8 6.1
 -10 3 0 12.3 6.5
 -10 3 0 15.4 4.6
 -9 3 0 11.9 4.7
 -9 3 0 -1.1 6.1
 -8 3 0 21.5 4.5
 -8 3 0 17.8 5.9
 -7 3 0 7.4 5.4
 -7 3 0 12.7 3.6
 -6 3 0 4.1 4.1
 -6 3 0 3 2.7
 -6 3 0 5.7 2.4
 5 -3 0 73.19 4.3
 -5 3 0 90.79 4.5
 -5 3 0 74.99 6.5
 4 -3 0 13 1.9
 -4 3 0 12 3.8
 -4 3 0 13.2 2.1
 3 -3 0 8.4 1.6
 -3 3 0 11.2 2
 -3 3 0 8.7 3.3
 2 -3 0 10.3 1.6
 -2 3 0 8 3.4
 -2 3 0 9.6 1.8
 1 -3 0 15 1.7
 -1 3 0 18.2 2
 -1 3 0 21.2 3
 0 -3 0 23.4 1.9
 0 3 0 20.4 1.9
 0 3 0 18 1.8
 -1 -3 0 3.8 1.7
 1 3 0 6.3 1.7
 1 3 0 3.1 0.7
 -2 -3 0 1.2 1.1
 -2 -3 0 0.6 2.5
 -3 -3 0 0.6 1.8
 -3 -3 0 1.7 2.9
 -4 -3 0 1 2.1
 -4 -3 0 -5.5 2.7
 -5 -3 0 9.2 2.6
 -5 -3 0 10.7 3.4
 -6 -3 0 60.49 4.9
 -6 -3 0 55.69 5.3
 -7 -3 0 6 4.1
 -7 -3 0 2 3.5
 -8 -3 0 1 4.8
 -8 -3 0 7.1 4.4
 -9 -3 0 65.49 7
 -9 -3 0 54.69 7.1
 -10 -3 0 47.5 7.1
 -10 -3 0 43.5 7.2
 -11 -3 0 -1.9 5.5
 -11 -3 0 0.3 5
 -12 -3 0 20.4 6.2
 -12 -3 0 29.6 7.1
 -13 -3 0 45 7.6
 -13 -3 0 51.09 8.2
 -14 -3 0 0.2 7.1
 -14 -3 0 -5.5 6.2
 -15 -3 0 15.4 7.9
 -16 -3 0 23.3 8.6
 -15 4 0 11.6 8.5
 -14 4 0 37.3 9.3
 -13 4 0 -0.2 6.3
 -12 4 0 4.9 7
 -11 4 0 14.7 7
 -10 4 0 188.28 12.4
 -9 4 0 26.6 7.1
 -9 4 0 29.5 5
 -8 4 0 71.19 8.5
 -8 4 0 68.29 5.7
 -7 4 0 244.38 9.1
 -7 4 0 259.37 9
 -7 4 0 237.68 12.4
 6 -4 0 50.49 3.8
 -6 4 0 47.4 6.4
 -6 4 0 54.39 4.2
 5 -4 0 187.28 6.5
 -5 4 0 183.38 10.2
 -5 4 0 195.88 7
 4 -4 0 689.93 16.7
 -4 4 0 696.53 20.1
 -4 4 0 729.73 17
 3 -4 0 199.08 5.7
 -3 4 0 187.08 8.7
 -3 4 0 182.98 6.2
 2 -4 0 71.09 3.2
 -2 4 0 58.89 3.8
 -2 4 0 72.19 5.2
 1 -4 0 1522.85 33.3
 -1 4 0 1513.55 35
 -1 4 0 1497.75 32.7
 0 -4 0 4652.63 98.79
 0 4 0 4524.15 100.99
 0 4 0 4670.03 95.69
 -1 -4 0 147.59 6.6
 1 4 0 137.39 4.5
 1 4 0 141.29 5.6
 -2 -4 0 1972.5 45.5
 -2 -4 0 2094.59 44.5
 -3 -4 0 691.23 16
 -3 -4 0 688.33 17.7
 -4 -4 0 1181.08 29
 -4 -4 0 1247.38 28.1
 -5 -4 0 369.66 12.1
 -5 -4 0 354.36 10.6
 -6 -4 0 562.24 15.8
 -6 -4 0 564.24 16.8
 -7 -4 0 12.1 3.7
 -7 -4 0 3.7 4.4
 -8 -4 0 122.49 8.8
 -8 -4 0 145.29 9.1
 -9 -4 0 35.5 5.9
 -9 -4 0 24 6.5
 -10 -4 0 8.2 6.3
 -10 -4 0 0.6 5
 -11 -4 0 174.68 11.9
 -11 -4 0 156.68 10.7
 -12 -4 0 -3.6 6.1
 -12 -4 0 -0.3 5.2
 -13 -4 0 1.1 5.8
 -13 -4 0 1 7
 -14 -4 0 32.9 7.5
 -14 -4 0 46.6 8.6
 -15 -4 0 -1.5 6.3
 -16 -4 0 -4.6 6.6
 -15 5 0 -9.3 7.6
 -14 5 0 -10.8 6.2
 -13 5 0 8.1 7.4
 -12 5 0 11 7.4
 -11 5 0 19.5 6.9
 -10 5 0 19.1 7.2
 -9 5 0 1.6 6
 -8 5 0 6.7 3.8
 -8 5 0 0.4 5.7
 -7 5 0 8.8 3.5
 -7 5 0 2.3 5.9
 -7 5 0 9.1 3.3
 6 -5 0 45.7 3.6
 -6 5 0 50.39 4.3
 -6 5 0 43.3 6.3
 5 -5 0 3.4 1.9
 -5 5 0 2.4 4.6
 -5 5 0 5.1 2.5
 4 -5 0 22.5 2.3
 -4 5 0 23.1 4.7
 -4 5 0 22.3 2.9
 3 -5 0 2 1.5
 -3 5 0 4.6 2.1
 -3 5 0 5.9 3.5
 2 -5 0 6 1.7
 -2 5 0 7.2 2.1
 -2 5 0 6.7 3.2
 1 -5 0 4.1 1.9
 -1 5 0 1.6 2.6
 -1 5 0 4.2 2.1
 0 -5 0 3.1 2.4
 0 5 0 3 2.5
 0 5 0 4.3 2.3
 -1 -5 0 48.9 4.1
 1 5 0 56.09 4.1
 1 5 0 55.59 3.5
 -2 -5 0 -3.4 3
 2 5 0 3.1 2.6
 -3 -5 0 2.8 2.9
 -3 -5 0 1.8 1
 -4 -5 0 6.7 1.6
 -4 -5 0 7.5 3.3
 -5 -5 0 7.6 2.2
 -5 -5 0 7.1 3.6
 -6 -5 0 -2.4 3.6
 -6 -5 0 5 2.7
 -7 -5 0 10.1 3.3
 -7 -5 0 3.8 4.3
 -8 -5 0 -0.2 3.7
 -8 -5 0 2.4 5.4
 -9 -5 0 -1.5 6
 -9 -5 0 6.1 4.4
 -10 -5 0 7.6 4.9
 -10 -5 0 9.1 6.5
 -11 -5 0 -3.9 4.6
 -11 -5 0 3.8 6.2
 -12 -5 0 9 6.7
 -12 -5 0 11.3 5.7
 -13 -5 0 4.9 7
 -13 -5 0 10 5.6
 -14 -5 0 3.1 7.3
 -14 -5 0 2 5.9
 -15 -5 0 -5.8 7.6
 -15 -5 0 -5 5.9
 -15 6 0 87.69 12.6
 -14 6 0 72.49 10.8
 -13 6 0 27.4 8.8
 -12 6 0 44.8 9
 -11 6 0 128.59 11.6
 -10 6 0 304.27 16.5
 -9 6 0 433.66 18.8
 -8 6 0 11.7 6.2
 -8 6 0 5.5 3.4
 -8 6 0 12.1 3.8
 7 -6 0 12.8 3.1
 -7 6 0 7.5 5.8
 -7 6 0 11.4 3.5
 6 -6 0 978.9 23.1
 -6 6 0 967.4 28.3
 -6 6 0 950.4 23.6
 5 -6 0 424.06 11.2
 -5 6 0 403.76 15.2
 -5 6 0 423.06 12.3
 4 -6 0 20.6 2.3
 -4 6 0 32.4 5.3
 -4 6 0 19.9 3.1
 3 -6 0 -0.4 1.6
 -3 6 0 0.3 3.7
 -3 6 0 2.2 2.1
 2 -6 0 673.73 15.7
 -2 6 0 635.24 16.3
 -2 6 0 630.24 17.8
 1 -6 0 192.58 6.6
 -1 6 0 200.98 7.9
 -1 6 0 198.38 7.2
 0 -6 0 58.19 4.4
 0 6 0 45.9 3.7
 0 6 0 55.49 4.5
 -1 -6 0 46.8 4.1
 1 6 0 40.7 3.6
 1 6 0 51.39 3.7
 -2 -6 0 241.58 8.7
 2 6 0 242.28 8.1
 2 6 0 248.98 6.3
 -3 -6 0 69.49 5.6
 -3 -6 0 67.89 2.4
 3 6 0 71.09 4.8
 -4 -6 0 0.9 3.5
 -4 -6 0 2.2 1.2
 -5 -6 0 206.38 9.6
 -5 -6 0 220.88 6.8
 -6 -6 0 200.28 9.9
 -6 -6 0 205.28 7.4
 -7 -6 0 343.77 14.1
 -7 -6 0 350.36 11.3
 -8 -6 0 136.49 11.2
 -8 -6 0 145.99 8
 -9 -6 0 11.6 6.5
 -9 -6 0 4.9 4.2
 -10 -6 0 212.28 10.8
 -10 -6 0 242.48 13.9
 -11 -6 0 452.25 18.4
 -11 -6 0 442.76 16.4
 -12 -6 0 129.29 10.3
 -12 -6 0 123.49 11
 -13 -6 0 117.19 9.7
 -13 -6 0 127.39 11.7
 -14 -6 0 56.39 9.7
 -14 -6 0 50.59 7.8
 -15 -6 0 68.19 10.9
 -16 -6 0 164.48 14.7
 -14 7 0 -9.7 7.4
 -13 7 0 8.5 7.8
 -12 7 0 0.7 7
 -11 7 0 13 7.2
 -10 7 0 21.1 7.2
 -9 7 0 72.59 6.1
 -9 7 0 58.09 8.2
 -8 7 0 6.3 3.4
 -8 7 0 7.4 6.4
 7 -7 0 -0.6 2.6
 -7 7 0 8.8 6.7
 -7 7 0 -1.4 3.2
 6 -7 0 38.4 3.5
 -6 7 0 33.6 7
 -6 7 0 33.6 4.3
 5 -7 0 82.39 4.6
 -5 7 0 92.89 5.9
 -5 7 0 90.49 7.8
 4 -7 0 42.9 3.2
 -4 7 0 40.3 3.9
 -4 7 0 37.8 5.8
 3 -7 0 0.5 1.9
 -3 7 0 -1.5 2.3
 -3 7 0 3.5 3.6
 2 -7 0 25.9 2.7
 -2 7 0 25.7 4.2
 -2 7 0 24.7 3.3
 1 -7 0 37.4 3.3
 -1 7 0 32.3 3.6
 -1 7 0 38.8 4.2
 0 -7 0 4.8 2.5
 0 7 0 0.2 2.4
 0 7 0 4.4 2.5
 -1 -7 0 12.2 3.2
 1 7 0 12.5 2.9
 1 7 0 4.6 2.2
 -2 -7 0 0.1 2.8
 2 7 0 1.3 2.6
 2 7 0 -1.1 1.5
 -3 -7 0 0.5 3.3
 3 7 0 0.6 2.7
 -4 -7 0 5.3 4.1
 -4 -7 0 3.1 1.1
 4 7 0 5.4 3.2
 -5 -7 0 0.1 1.4
 -5 -7 0 0.7 3.9
 -6 -7 0 8 4.5
 -6 -7 0 5.5 2.1
 -7 -7 0 9.7 2.9
 -7 -7 0 7.9 5.2
 -8 -7 0 -1.3 6.1
 -8 -7 0 1.1 3.2
 -9 -7 0 0.7 6.5
 -9 -7 0 -1.1 3.8
 -10 -7 0 41.1 7.8
 -10 -7 0 21.6 4.6
 -11 -7 0 -5.1 4
 -11 -7 0 -2.3 6.3
 -12 -7 0 5.6 7.1
 -12 -7 0 8 4.7
 -13 -7 0 4.3 7.4
 -14 -7 0 1.3 7.6
 -15 -7 0 1 8.4
 -16 -7 0 -11.1 8.5
 -14 8 0 -4.4 7.6
 -13 8 0 -10.5 7.4
 -12 8 0 11.3 7.1
 -11 8 0 7.5 7.1
 -10 8 0 2.2 7
 -9 8 0 65.39 5.9
 -9 8 0 61.39 9.1
 -8 8 0 134.79 7.8
 -8 8 0 131.39 11.1
 -7 8 0 13.2 4
 -7 8 0 20.8 7.2
 6 -8 0 27.5 3.3
 -6 8 0 22.5 6.9
 -6 8 0 26.8 4.3
 5 -8 0 360.56 10.6
 -5 8 0 386.16 16
 -5 8 0 385.16 12.1
 4 -8 0 735.03 18.1
 -4 8 0 758.72 22.6
 -4 8 0 720.73 19.3
 3 -8 0 1153.78 27
 -3 8 0 1134.19 27.7
 -3 8 0 1192.78 30.6
 2 -8 0 24.8 3.1
 -2 8 0 24.5 4.5
 -2 8 0 29.5 3.8
 1 -8 0 245.58 8.4
 -1 8 0 252.37 9.8
 -1 8 0 238.38 9.1
 0 -8 0 993.5 24.2
 0 8 0 994.3 24.2
 0 8 0 990.2 24.4
 -1 -8 0 626.74 17.3
 1 8 0 640.14 17
 1 8 0 653.23 16.1
 -2 -8 0 428.86 13.4
 2 8 0 440.46 11.1
 2 8 0 457.55 13.1
 -3 -8 0 1124.39 28.2
 3 8 0 1089.99 26.7
 -4 -8 0 1265.97 31.8
 4 8 0 1245.28 30
 -5 -8 0 128.69 9.2
 -5 -8 0 131.99 4.3
 5 8 0 128.79 7.3
 -6 -8 0 609.24 19.9
 -6 -8 0 617.74 15.1
 -7 -8 0 484.95 17.8
 -7 -8 0 453.35 12.8
 -8 -8 0 16.3 3.4
 -8 -8 0 22.4 7.1
 -9 -8 0 136.49 7.7
 -9 -8 0 120.09 10.2
 -10 -8 0 385.16 13.8
 -10 -8 0 418.26 17.8
 -11 -8 0 326.57 13
 -11 -8 0 297.67 15.4
 -12 -8 0 139.09 12.1
 -13 -8 0 -8.8 6.8
 -14 -8 0 -2.2 7.6
 -15 -8 0 61.49 11.6
 -16 -8 0 36.8 10.8
 -14 9 0 -5.7 8
 -13 9 0 -10.9 6.4
 -12 9 0 -5.6 7.2
 -11 9 0 28.3 8.3
 -10 9 0 -2 6.6
 -9 9 0 5.7 6.9
 -8 9 0 3.3 3.5
 -8 9 0 -3.3 6
 -7 9 0 3.5 3.3
 -7 9 0 8.8 6.5
 -6 9 0 11.1 6.6
 -6 9 0 2.2 3.6
 5 -9 0 -1.9 2.2
 -5 9 0 -4.4 3
 -5 9 0 4 6
 4 -9 0 2.5 2.5
 -4 9 0 -2.1 3.2
 -4 9 0 2.1 5.2
 3 -9 0 14 2.8
 -3 9 0 9.1 3.5
 -3 9 0 6.6 4.9
 2 -9 0 0.4 2.5
 -2 9 0 -1.7 2.8
 -2 9 0 3.8 4.1
 1 -9 0 0.9 2.8
 -1 9 0 3.6 3.8
 -1 9 0 4.6 3.1
 0 -9 0 2.7 3.1
 0 9 0 4.6 2.9
 0 9 0 -0.2 3
 -1 -9 0 6.4 3.6
 1 9 0 4.1 2.8
 1 9 0 6 3.1
 -2 -9 0 7.2 4.1
 2 9 0 8.9 3.2
 2 9 0 7.2 2.2
 -3 -9 0 53.99 5.9
 3 9 0 58.39 5.4
 -4 -9 0 14 5
 4 9 0 17 4.2
 -5 -9 0 30.1 5.7
 5 9 0 25.3 4.8
 -6 -9 0 35.3 6.5
 -6 -9 0 27 2.2
 6 9 0 30.1 5.3
 -7 -9 0 50.89 7.9
 -7 -9 0 48.6 3.8
 7 9 0 48.6 6.1
 -8 -9 0 -7.1 5.7
 -8 -9 0 1.7 2.6
 -9 -9 0 32.9 8
 -10 -9 0 30.4 7.8
 -11 -9 0 7.1 7.4
 -12 -9 0 33.9 8.2
 -13 -9 0 61.09 10.1
 -14 -9 0 -4 8.1
 -15 -9 0 -10.6 8.4
 -16 -9 0 12.7 9.8
 -13 10 0 3.5 7.7
 -12 10 0 5.4 8.1
 -11 10 0 42.5 9.3
 -10 10 0 408.66 19.8
 -9 10 0 -2.2 6.7
 -8 10 0 -3.3 5.6
 -8 10 0 0.7 3.7
 -7 10 0 183.48 9.5
 -7 10 0 188.68 13.2
 -6 10 0 4.9 3.6
 -6 10 0 2.1 6.2
 5 -10 0 20.4 3.2
 -5 10 0 17.8 4.5
 -5 10 0 15.2 6.7
 4 -10 0 178.88 7.4
 -4 10 0 193.88 12.3
 -4 10 0 180.48 9.1
 3 -10 0 87.09 5.8
 -3 10 0 84.49 7.7
 -3 10 0 91.89 7.2
 2 -10 0 12.3 3.3
 -2 10 0 17.7 5
 -2 10 0 8.9 3.7
 1 -10 0 3.9 3.3
 -1 10 0 1.2 4.1
 -1 10 0 5.3 3.5
 0 -10 0 3.7 3.4
 0 10 0 -0.2 3.4
 0 10 0 7.3 3.7
 -1 -10 0 138.89 8.1
 1 10 0 122.79 8
 1 10 0 144.69 7
 -2 -10 0 26 4.6
 2 10 0 25.6 4.3
 2 10 0 28.4 3.2
 -3 -10 0 167.68 9.1
 3 10 0 164.38 8.3
 -4 -10 0 36.4 6.1
 4 10 0 23.9 4.9
 -5 -10 0 12.7 6.1
 5 10 0 -0.2 4
 -6 -10 0 60.99 8.1
 6 10 0 67.59 7
 -7 -10 0 251.87 14.5
 7 10 0 280.27 12.5
 -8 -10 0 9 7.3
 8 10 0 10.1 5.3
 -9 -10 0 113.59 10.6
 9 10 0 106.49 8.4
 -10 -10 0 118.89 11.1
 10 10 0 111.29 8.7
 -11 -10 0 39.8 8.9
 11 10 0 10.9 5.7
 -12 -10 0 22.3 8.6
 12 10 0 31.6 6.7
 -13 -10 0 107.89 12
 -14 -10 0 25 9.5
 -15 -10 0 -11.1 8.6
 -16 -10 0 36 10.9
 -13 11 0 6.5 8.6
 -12 11 0 -4.7 7.7
 -11 11 0 5.6 7.8
 -10 11 0 30.7 8.6
 -9 11 0 1.9 7.1
 -8 11 0 -8.1 6.2
 -8 11 0 2.5 4.1
 -7 11 0 -3.4 5.4
 -7 11 0 9.5 4
 -6 11 0 20.8 4.6
 -6 11 0 28.4 7.2
 -5 11 0 59.49 7.8
 -5 11 0 52.09 5.8
 4 -11 0 5.3 3.1
 -4 11 0 3.7 5.9
 -4 11 0 7.8 4.1
 3 -11 0 0.3 3
 -3 11 0 2.1 3.9
 -3 11 0 5.8 5.5
 2 -11 0 9.1 3.5
 -2 11 0 6.8 4
 -2 11 0 10.3 5.3
 1 -11 0 0.9 3.6
 -1 11 0 3.5 4.4
 -1 11 0 -3.3 3.2
 0 -11 0 0.9 3.7
 0 11 0 0.9 3.6
 0 11 0 3 4
 -1 -11 0 2.4 4.3
 1 11 0 -0.9 3.3
 1 11 0 0.3 3.4
 -2 -11 0 2.6 4.6
 2 11 0 -2.2 3.6
 2 11 0 2.9 2.8
 -3 -11 0 6.6 5.3
 3 11 0 1.4 3.7
 -4 -11 0 -4.5 5.4
 4 11 0 -0.4 4.1
 -5 -11 0 2.7 6.1
 5 11 0 5 4.7
 -6 -11 0 -3.9 6.5
 6 11 0 10.1 5.2
 -7 -11 0 -0.5 6.8
 7 11 0 7 5.3
 -8 -11 0 18.8 7
 8 11 0 20.6 5.8
 -9 -11 0 11 6.6
 9 11 0 5.4 5.1
 -10 -11 0 -3.2 6.8
 10 11 0 1.2 5.1
 -11 -11 0 12.5 7.2
 11 11 0 6.6 5.7
 -12 -11 0 -1.8 7
 12 11 0 2.1 5.4
 -13 -11 0 17.8 9
 13 11 0 17.7 6.5
 -14 -11 0 -4.6 8.5
 -15 -11 0 0.9 9.4
 -16 -11 0 -5.2 9.1
 -12 12 0 23.5 9.5
 -11 12 0 7.1 8.3
 -10 12 0 71.39 10.7
 -9 12 0 6 7.2
 -8 12 0 34.8 8.4
 -8 12 0 40.7 6
 -7 12 0 8.1 6.7
 -7 12 0 12 4.4
 -6 12 0 -0.3 6
 -6 12 0 1.4 3.8
 -5 12 0 236.78 10.8
 -5 12 0 239.58 13.8
 4 -12 0 1153.48 28.5
 -4 12 0 1174.98 30.3
 -4 12 0 1194.08 33.2
 3 -12 0 538.85 15.5
 -3 12 0 535.35 19.4
 -3 12 0 517.95 17.2
 2 -12 0 -2.9 3.4
 -2 12 0 6.4 5.1
 -2 12 0 2.4 4.2
 1 -12 0 19.3 4.5
 -1 12 0 13.6 5.4
 -1 12 0 13.6 4.3
 0 -12 0 469.15 15.4
 0 12 0 470.25 15.1
 0 12 0 448.96 15.3
 -1 -12 0 1362.36 34.2
 1 12 0 1387.56 32.9
 1 12 0 1325.97 34
 -2 -12 0 766.42 22.2
 2 12 0 756.92 21.7
 2 12 0 743.93 18.9
 -3 -12 0 71.49 7.7
 3 12 0 59.79 6.7
 -4 -12 0 67.09 8.1
 4 12 0 80.29 7.3
 -5 -12 0 466.35 17.3
 5 12 0 458.55 15.9
 -6 -12 0 56.49 8.6
 6 12 0 61.79 7
 -7 -12 0 2.9 6.5
 7 12 0 -5.1 4.7
 -8 -12 0 71.69 9.4
 8 12 0 71.19 7.5
 -9 -12 0 7.7 7.1
 9 12 0 -2.1 4.9
 -10 -12 0 20.2 8.2
 10 12 0 19.2 6.2
 -11 -12 0 150.18 13.1
 11 12 0 134.39 10.6
 -12 -12 0 -1.5 7.8
 12 12 0 16 6.3
 -13 -12 0 164.78 14.6
 13 12 0 141.49 11.4
 -14 -12 0 20.5 10
 -15 -12 0 37.5 10.9
 -11 13 0 15.1 8.9
 -10 13 0 5.6 8.1
 -9 13 0 -1.8 6.9
 -8 13 0 -14.9 6.1
 -8 13 0 6.1 4.7
 -7 13 0 2 4.3
 -7 13 0 -5 6.2
 -6 13 0 0.2 4.2
 -6 13 0 4.8 6.4
 -5 13 0 5.2 6.1
 -5 13 0 0.6 3.9
 -4 13 0 -3.4 5.4
 -4 13 0 -0.2 3.9
 3 -13 0 2 3.4
 -3 13 0 -0.8 5.5
 -3 13 0 -0.8 4.1
 2 -13 0 38.4 5
 -2 13 0 25.1 5.1
 -2 13 0 23.3 6.1
 1 -13 0 6.2 4
 -1 13 0 -1.5 4.8
 -1 13 0 4.8 4
 0 -13 0 17.7 5
 0 13 0 10 4.8
 0 13 0 13.4 4.9
 -1 -13 0 13.3 5.5
 1 13 0 15.3 4.8
 1 13 0 11.3 4.2
 -2 -13 0 -0.8 5.3
 2 13 0 4.1 4.4
 -3 -13 0 1 5.8
 3 13 0 3.1 5
 -4 -13 0 -4.9 6
 4 13 0 7.2 5
 -5 -13 0 8 6.2
 5 13 0 1.8 5
 -6 -13 0 5.5 6.2
 6 13 0 4.3 4.5
 -7 -13 0 -5.8 6.3
 7 13 0 6.4 5
 -8 -13 0 -2.5 6
 8 13 0 -4.1 4.8
 -9 -13 0 1.8 7.2
 9 13 0 3.7 5.3
 -10 -13 0 -3.2 7.3
 10 13 0 0.6 5.4
 -11 -13 0 6.9 8.1
 11 13 0 -0.1 5.6
 -12 -13 0 4 7.5
 12 13 0 8 6.4
 -13 -13 0 18.9 9.2
 13 13 0 -9.4 6.1
 -14 -13 0 9.5 9.3
 -15 -13 0 7.7 9.6
 -11 14 0 17.6 9.2
 -10 14 0 102.59 12.5
 -9 14 0 158.58 14.2
 -8 14 0 26.1 8.7
 -7 14 0 56.99 6.9
 -7 14 0 30.2 8.3
 -6 14 0 156.48 9.7
 -6 14 0 137.39 11.6
 -5 14 0 191.08 10.5
 -5 14 0 149.79 12.2
 -4 14 0 287.77 12.8
 -4 14 0 265.77 14.7
 -3 14 0 229.98 11.5
 -3 14 0 201.38 12.8
 2 -14 0 117.19 7.7
 -2 14 0 89.09 8.2
 -2 14 0 98.89 8.3
 1 -14 0 112.89 8.4
 -1 14 0 120.89 9.2
 -1 14 0 117.09 9.8
 0 -14 0 23.5 5.4
 0 14 0 35.3 6
 0 14 0 31 5.4
 -1 -14 0 219.48 11.4
 1 14 0 194.78 10.6
 2 14 0 25.5 6
 -3 -14 0 29.8 6.9
 3 14 0 29.2 6.2
 -4 -14 0 46.3 7.8
 4 14 0 35.1 6.5
 -5 -14 0 -2.8 6.3
 5 14 0 0.2 4.8
 -6 -14 0 -3.1 5.8
 6 14 0 2.9 4.7
 -7 -14 0 45.4 8.4
 -8 -14 0 239.58 15.3
 8 14 0 263.47 13.2
 -9 -14 0 6.5 7.5
 9 14 0 7.2 5.6
 -10 -14 0 6.5 7.5
 10 14 0 5.8 5.8
 -11 -14 0 24.2 8.7
 11 14 0 14.8 6.3
 -12 -14 0 -8.3 7.7
 12 14 0 2.5 6
 -13 -14 0 109.69 13.1
 13 14 0 87.29 9.8
 -14 -14 0 39.4 11
 -15 -14 0 -8.9 8.1
 -10 15 0 -14.8 7.3
 -9 15 0 -17.5 7.2
 -8 15 0 -5.4 7.2
 -7 15 0 2.3 4.8
 -7 15 0 -9.6 6.4
 -6 15 0 -0.5 4.3
 -6 15 0 -6.7 6.2
 -5 15 0 6 6.4
 -5 15 0 22.4 5.5
 -4 15 0 -2.8 6
 -4 15 0 7.9 4.9
 -3 15 0 1.9 4.5
 -3 15 0 2.5 5.4
 2 -15 0 20.1 4.5
 -2 15 0 22.3 5.6
 -2 15 0 21 5.9
 1 -15 0 2.1 4.1
 -1 15 0 11.1 5
 -1 15 0 3.4 4.7
 0 -15 0 7.9 5
 0 15 0 5.1 4.3
 -1 -15 0 16 5.3
 1 15 0 13.9 5.1
 -2 -15 0 1.6 5.1
 2 15 0 1.3 4.2
 -3 -15 0 5.7 5.6
 3 15 0 -0.9 4.6
 -4 -15 0 22.1 6.8
 4 15 0 15.4 5.1
 -5 -15 0 10.6 6.7
 5 15 0 11.1 5.3
 -6 -15 0 4 6.8
 6 15 0 11 5.5
 -7 -15 0 18 7
 7 15 0 9.9 5.7
 -8 -15 0 -1.7 6.5
 8 15 0 -7.4 4.3
 -9 -15 0 1.8 6.8
 9 15 0 -7.7 5
 -10 -15 0 -6.8 7.3
 10 15 0 -0.7 5.4
 -11 -15 0 -1.4 7.1
 11 15 0 5.1 5.8
 -12 -15 0 -7.5 7.4
 12 15 0 -8 5.6
 -13 -15 0 -4.8 8.9
 13 15 0 -3.9 5.9
 -14 -15 0 2.5 9.7
 -9 16 0 21.9 9.2
 -8 16 0 -6.2 7.2
 -7 16 0 39.7 6.9
 -7 16 0 25.5 8.5
 -6 16 0 14.9 7.6
 -6 16 0 16.2 5.5
 -5 16 0 2.2 6.1
 -5 16 0 7.5 4.9
 -4 16 0 94.79 8.9
 -4 16 0 95.19 9.9
 -3 16 0 13.2 6.2
 -2 16 0 7.8 5.5
 -2 16 0 10.9 5.4
 1 -16 0 -3.8 4.1
 -1 16 0 9.7 5
 0 16 0 57.39 7.3
 -1 -16 0 377.06 14.9
 1 16 0 367.66 15.6
 -2 -16 0 -2.5 5.1
 2 16 0 9.5 5.2
 -3 -16 0 173.68 12
 3 16 0 167.28 11.2
 -4 -16 0 124.29 10.3
 4 16 0 132.69 9.6
 -5 -16 0 10.7 6.7
 5 16 0 -0.2 4.9
 -6 -16 0 135.89 11.7
 6 16 0 127.99 9.9
 -7 -16 0 204.38 14.4
 7 16 0 209.38 12.5
 -8 -16 0 111.69 11.8
 8 16 0 110.79 10.1
 -9 -16 0 36.5 8.7
 9 16 0 34.1 7.2
 -10 -16 0 -4.5 7.8
 10 16 0 9.9 6.2
 -11 -16 0 87.49 11.3
 11 16 0 81.29 9.6
 -12 -16 0 55.49 11.3
 12 16 0 66.89 9.2
 -13 -16 0 0.4 8.6
 13 16 0 0.7 6.8
 -14 -16 0 -7.3 9.2
 -9 17 0 -3.2 8.5
 -8 17 0 -2.4 7.8
 -7 17 0 -11.3 6.9
 -6 17 0 0.1 5.3
 -6 17 0 -2.8 6.9
 -5 17 0 19.6 7.6
 -5 17 0 11.2 5.5
 -4 17 0 1.3 5
 -4 17 0 -1.5 6.3
 -3 17 0 10.4 5.3
 -2 17 0 -0.9 4.9
 -1 17 0 6.8 5.2
 0 -17 0 2.3 5.2
 0 17 0 10.1 5.4
 -1 -17 0 0 5.3
 1 17 0 3.4 5.1
 -2 -17 0 7.4 5.8
 2 17 0 13.1 5.3
 -3 -17 0 2.3 5.8
 3 17 0 -3.5 4.3
 -4 -17 0 8.1 6.5
 4 17 0 -7.4 4.6
 -5 -17 0 1.8 6.7
 5 17 0 5.6 5.1
 -6 -17 0 -3.1 6.7
 6 17 0 -2.8 4.6
 -7 -17 0 13.6 7.6
 7 17 0 6.2 5.9
 -8 -17 0 0.1 7.3
 8 17 0 1.6 5.6
 -9 -17 0 -0.1 8
 9 17 0 -1.9 5.8
 -10 -17 0 -1.3 8.3
 10 17 0 -10.9 5.4
 -11 -17 0 1.1 8.8
 11 17 0 0.5 6.1
 -12 -17 0 9.8 9.5
 12 17 0 -0.2 6.4
 -13 -17 0 -0.1 9.5
 13 17 0 -5.7 6.9
 -8 18 0 34.4 9.7
 -7 18 0 -5.1 7.7
 -6 18 0 8.5 5.9
 -6 18 0 4.8 7.9
 -5 18 0 29 6.7
 -4 18 0 96.99 9.8
 -3 18 0 23.5 6.2
 -2 18 0 24.7 6.4
 -1 18 0 69.69 8.4
 0 -18 0 13.1 5.6
 0 18 0 16.3 6.1
 -1 -18 0 20.5 6.6
 1 18 0 14.9 5.9
 -2 -18 0 40.7 7.3
 2 18 0 37 7
 -3 -18 0 43.7 7.9
 3 18 0 45.1 7.3
 -4 -18 0 19.5 7.4
 4 18 0 18.9 6.2
 -5 -18 0 40 8.3
 5 18 0 30 6.5
 -6 -18 0 35.1 8.7
 -7 -18 0 8.4 7.9
 7 18 0 18.5 6.5
 -8 -18 0 88.19 10.7
 8 18 0 79.09 9.3
 -9 -18 0 31.2 9.4
 9 18 0 28 7.6
 -10 -18 0 17.5 9.5
 10 18 0 9.1 7
 -11 -18 0 16 9.6
 11 18 0 19.8 7.5
 -12 -18 0 28.3 9.9
 12 18 0 14 7.7
 -13 -18 0 30.8 10.5
 13 18 0 23.5 8.5
 -6 19 0 2.6 5.7
 -5 19 0 3.6 5.5
 -4 19 0 2.6 5.8
 -3 19 0 0.8 5.5
 -2 19 0 21.6 6.6
 -1 19 0 -1.4 5.3
 0 19 0 9.2 5.8
 -1 -19 0 27.3 6.6
 1 19 0 31.2 6.8
 -2 -19 0 8.9 6.1
 2 19 0 3.6 5.5
 -3 -19 0 7 6.4
 3 19 0 16.3 6.2
 -4 -19 0 3.3 7.1
 4 19 0 -5.8 5
 -5 -19 0 1 6.9
 5 19 0 0.1 4.8
 -6 -19 0 -4.2 7.1
 6 19 0 -0.1 5.1
 -7 -19 0 6.1 8
 7 19 0 6.6 6.1
 -8 -19 0 0.6 8.3
 8 19 0 6.2 6.3
 -9 -19 0 -12.9 7.7
 9 19 0 -0.8 5.7
 -10 -19 0 -2.9 8.7
 10 19 0 7.1 6.9
 -11 -19 0 -11.4 8.7
 11 19 0 4.5 7.1
 -12 -19 0 -16.4 8.4
 12 19 0 -11.2 6.9
 -5 20 0 29.7 7.5
 -4 20 0 80.69 9.6
 -3 20 0 38.1 7.9
 -2 20 0 25.9 7.4
 -1 20 0 112.19 10.7
 0 20 0 9.1 6.2
 1 20 0 29 7.2
 -2 -20 0 124.59 11.3
 2 20 0 146.39 11.1
 -3 -20 0 46.8 8.5
 3 20 0 56.79 8.6
 -4 -20 0 36.7 8.5
 4 20 0 42.4 7.5
 -5 -20 0 30.2 8.4
 5 20 0 6.4 6
 -6 -20 0 134.29 13
 6 20 0 108.49 10.6
 -7 -20 0 263.47 17
 7 20 0 277.17 15.7
 -8 -20 0 -1.6 8.5
 8 20 0 2.1 6.5
 -9 -20 0 9.3 8.4
 9 20 0 13.3 6.6
 -10 -20 0 -2.2 8.2
 10 20 0 2.4 6.8
 -11 -20 0 22.4 10.5
 11 20 0 29.8 8.6
 -4 21 0 21.8 7
 -3 21 0 2.7 6.7
 -2 21 0 -3.2 5.8
 -1 21 0 0.2 6.1
 0 21 0 1.1 6
 1 21 0 6.5 5.8
 2 21 0 17.7 6.9
 -3 -21 0 -10.9 6.1
 3 21 0 -7.7 5.5
 -4 -21 0 4 7.3
 4 21 0 9.3 6.3
 -5 -21 0 -6.9 7.6
 5 21 0 0.4 6.1
 -6 -21 0 5.1 8
 6 21 0 5.9 6.5
 -7 -21 0 -8 8.1
 7 21 0 4.8 6.5
 -8 -21 0 -7.7 7.3
 8 21 0 -7.6 6.1
 -9 -21 0 5.4 9
 9 21 0 5.1 6.5
 -10 -21 0 -1.6 8.5
 10 21 0 -6.6 6.4
 -3 22 0 39.3 8.8
 -2 22 0 53.49 9.2
 -1 22 0 -6.3 5.8
 0 22 0 -5 6
 1 22 0 116.29 11.7
 2 22 0 47.5 8.7
 -3 -22 0 22.4 8.7
 3 22 0 32.4 7.8
 -4 -22 0 -1.8 7.3
 4 22 0 2.1 6.4
 -5 -22 0 35.2 9.4
 5 22 0 35.5 8.1
 -6 -22 0 7.3 8.6
 6 22 0 11.9 7.1
 -7 -22 0 9 9.6
 7 22 0 12.1 7.3
 -8 -22 0 -0.9 9.1
 8 22 0 3.4 6.1
 9 22 0 -4.8 6.5
 0 23 0 -5.4 6.3
 1 23 0 -0.3 6.2
 2 23 0 20.1 7.3
 3 23 0 -0.8 6.3
 -4 -23 0 -1.3 7.6
 4 23 0 4.9 6.5
 -5 -23 0 -10.9 7.4
 5 23 0 3.6 6.4
 -6 -23 0 -14.4 8.2
 6 23 0 -0.1 6.4
 6 23 -1 -3.5 6.4
 -6 -23 1 0.4 8.3
 5 23 -1 -3.7 5.4
 -5 -23 1 -18.7 7.1
 4 23 -1 -4 5.7
 3 23 -1 3.9 6.4
 2 23 -1 5.7 6.4
 1 23 -1 5.9 6.4
 0 23 -1 -3.6 6.2
 8 22 -1 14.2 7.3
 -8 -22 1 -5.1 8.5
 7 22 -1 11.1 7
 -7 -22 1 -0.4 8.9
 6 22 -1 88.09 10.4
 -6 -22 1 95.09 12.2
 5 22 -1 25.7 7.9
 -5 -22 1 34.4 9.3
 4 22 -1 0.3 6.1
 -4 -22 1 0.5 7.4
 3 22 -1 31.6 7.7
 2 22 -1 60.79 9.3
 1 22 -1 39.7 7.9
 0 22 -1 6.5 6.4
 -1 22 -1 16 7.1
 -2 22 -1 32.3 8.1
 -3 22 -1 23.8 7.8
 10 21 -1 1.9 6.9
 -10 -21 1 -7.9 9.2
 9 21 -1 -0.8 6.6
 -9 -21 1 5.5 9.4
 8 21 -1 -2.2 6.1
 -8 -21 1 -1 8.4
 7 21 -1 -3.5 6.2
 -7 -21 1 -2.9 8.3
 6 21 -1 0 6.1
 -6 -21 1 3.7 8.4
 5 21 -1 -3.9 5.2
 -5 -21 1 -16.1 6.8
 4 21 -1 15.1 6.5
 -4 -21 1 12.3 8.3
 3 21 -1 12.4 6.6
 -3 -21 1 1.9 7.4
 2 21 -1 23.2 7.3
 1 21 -1 0.5 5.3
 0 21 -1 -2.9 5.7
 -1 21 -1 -1.1 6
 -2 21 -1 -9.3 5.4
 -3 21 -1 12.3 6.9
 -4 21 -1 0.6 5.8
 11 20 -1 -2.8 6.7
 -11 -20 1 1.1 9.3
 10 20 -1 -0.5 6.7
 -10 -20 1 6.3 9.3
 9 20 -1 7.6 6.9
 -9 -20 1 10.6 8.8
 8 20 -1 13.3 6.9
 -8 -20 1 15.6 9.4
 7 20 -1 -4.7 5.7
 -7 -20 1 -8 7.8
 6 20 -1 22.9 7.3
 -6 -20 1 39 9.4
 5 20 -1 17.1 6.5
 -5 -20 1 14.1 8.5
 4 20 -1 1.1 5.7
 -4 -20 1 -5.9 7
 3 20 -1 17.2 6.5
 -3 -20 1 8.8 7.4
 2 20 -1 11 6
 -2 -20 1 4.5 6.3
 1 20 -1 96.79 9.8
 0 20 -1 52.39 8.3
 -1 20 -1 7 5.9
 -2 20 -1 5.5 6.1
 -3 20 -1 25.6 7.4
 -4 20 -1 69.19 9
 -5 20 -1 49.8 8.5
 -6 20 -1 -5.8 5.3
 12 19 -1 2.4 6.9
 -12 -19 1 0.9 9.5
 11 19 -1 -2.3 6.5
 -11 -19 1 -12.4 8.6
 10 19 -1 3.2 6.7
 -10 -19 1 1.3 8.1
 9 19 -1 -1.4 6.3
 -9 -19 1 -13.1 8.1
 8 19 -1 -0.4 6.1
 -8 -19 1 -2 7.3
 7 19 -1 9.3 5.8
 -7 -19 1 5.1 8
 6 19 -1 18.3 6.1
 -6 -19 1 9.5 7.7
 5 19 -1 -2.3 5.1
 -5 -19 1 -4.1 6.8
 4 19 -1 6.9 5.2
 -4 -19 1 4.9 6.8
 3 19 -1 -1.7 4.7
 -3 -19 1 -8.7 5.7
 2 19 -1 5 5.5
 -2 -19 1 6.1 5.9
 1 19 -1 0.4 5.2
 -1 -19 1 2.3 5.6
 0 19 -1 5.4 5.6
 -1 19 -1 14.6 6.4
 -2 19 -1 33.4 7.1
 -3 19 -1 20 6.6
 -4 19 -1 1.1 5.5
 -5 19 -1 1.2 5.4
 -6 19 -1 7.5 5.9
 13 18 -1 -4.8 7
 -13 -18 1 -1.3 9.7
 12 18 -1 63.89 9.8
 -12 -18 1 45.1 11.6
 11 18 -1 170.48 13.2
 -11 -18 1 152.88 15.2
 10 18 -1 66.39 9.4
 -10 -18 1 91.49 12.6
 9 18 -1 18.6 7.2
 -9 -18 1 -3.9 8.4
 8 18 -1 24.7 7.3
 -8 -18 1 21.7 9
 7 18 -1 107.49 10.1
 -7 -18 1 103.69 11.6
 6 18 -1 283.67 14.8
 -6 -18 1 272.37 16.3
 5 18 -1 83.39 9
 -5 -18 1 70.89 9.7
 4 18 -1 2.3 5.3
 -4 -18 1 -0.7 6.4
 3 18 -1 97.19 9.5
 -3 -18 1 94.89 9.8
 2 18 -1 153.98 11.3
 -2 -18 1 150.88 12
 1 18 -1 73.09 8.4
 -1 -18 1 58.39 7.9
 0 18 -1 18.5 6
 -1 18 -1 16.3 5.9
 -2 18 -1 13.3 5.7
 -3 18 -1 145.49 11.3
 -4 18 -1 32.9 7.2
 -5 18 -1 0.8 5.4
 -6 18 -1 17.1 6.4
 -7 18 -1 -12.5 7.3
 -7 18 -1 3.1 5.8
 -8 18 -1 11 8.1
 13 17 -1 -1.6 6.8
 -13 -17 1 -9 8.9
 12 17 -1 -11.1 5.8
 -12 -17 1 -5 9
 11 17 -1 10.7 7
 -11 -17 1 1.2 8.9
 10 17 -1 7.9 6.4
 -10 -17 1 9.9 8.9
 9 17 -1 3.2 5.8
 -9 -17 1 -0.2 7.1
 8 17 -1 -6.1 5.3
 -8 -17 1 -5.6 6.7
 7 17 -1 -6.2 5.2
 -7 -17 1 14.4 7.3
 6 17 -1 8.3 5.8
 -6 -17 1 -5.7 6.8
 5 17 -1 29.7 6.8
 -5 -17 1 19.6 7.6
 4 17 -1 -1.8 4.4
 -4 -17 1 0.1 6.2
 3 17 -1 34.6 6.5
 -3 -17 1 22.3 7.1
 2 17 -1 -2.4 4.4
 -2 -17 1 -2.7 5.7
 1 17 -1 40.7 6.9
 -1 -17 1 40.9 6.7
 0 17 -1 61.19 7.7
 0 -17 1 73.99 7.8
 -1 17 -1 22.1 6.1
 -2 17 -1 16.9 5.8
 -3 17 -1 14 5.7
 -4 17 -1 3.8 5.2
 -5 17 -1 -3.8 6.3
 -5 17 -1 3.6 5.1
 -6 17 -1 3.4 7.4
 -6 17 -1 4.5 5.2
 -7 17 -1 2.2 5.1
 -7 17 -1 -9.7 7.2
 -8 17 -1 -9.1 7
 -9 17 -1 -16.6 7.1
 -14 -16 1 57.59 11.5
 13 16 -1 26.4 7.9
 -13 -16 1 31.2 10.5
 12 16 -1 51.99 8.5
 -12 -16 1 42.8 10.8
 11 16 -1 21.7 7
 -11 -16 1 24.9 9.6
 10 16 -1 -3.3 5.4
 -10 -16 1 -8.5 7.5
 9 16 -1 13.2 6.1
 -9 -16 1 19.3 8.4
 8 16 -1 75.29 8.8
 -8 -16 1 90.29 11.1
 7 16 -1 28.7 6.7
 -7 -16 1 20.7 8.1
 6 16 -1 4.7 5.4
 -6 -16 1 -0.1 6.3
 5 16 -1 35.3 6.8
 -5 -16 1 33.2 7.8
 4 16 -1 -2.1 4.8
 -4 -16 1 0.8 6.1
 3 16 -1 6.1 4.7
 -3 -16 1 7.6 6.1
 2 16 -1 9.9 4.8
 -2 -16 1 14.4 5.9
 1 16 -1 0.7 4.8
 -1 -16 1 2.7 5.1
 0 16 -1 240.68 12.6
 0 -16 1 258.77 12.4
 -1 16 -1 69.09 7.8
 1 -16 1 65.09 6.7
 -2 16 -1 0.6 4.8
 -3 16 -1 54.19 7.3
 -3 16 -1 70.39 8.2
 -4 16 -1 191.18 13.3
 -4 16 -1 214.48 12.2
 -5 16 -1 87.49 8.7
 -5 16 -1 109.19 10.4
 -6 16 -1 25.9 8
 -6 16 -1 29.7 6.3
 -7 16 -1 2.6 4.9
 -7 16 -1 -13.7 6.8
 -8 16 -1 24.1 8.5
 -9 16 -1 98.19 12.7
 -14 -15 1 -12 8.8
 13 15 -1 -5.3 6.3
 -13 -15 1 13.9 9.8
 12 15 -1 36.3 7.6
 -12 -15 1 24.5 9
 11 15 -1 36.1 7.3
 -11 -15 1 20.4 9.1
 10 15 -1 -2.7 5.4
 -10 -15 1 -2.4 6.8
 9 15 -1 0.9 5.2
 -9 -15 1 4.4 6.9
 8 15 -1 1.6 5.1
 -8 -15 1 -3.5 6.5
 7 15 -1 44.8 6.7
 -7 -15 1 37.7 8.5
 6 15 -1 1.5 5
 -6 -15 1 -2.5 5.9
 5 15 -1 5.9 5.1
 -5 -15 1 2.4 6.4
 4 15 -1 63.09 7.5
 -4 -15 1 41.5 7.6
 3 15 -1 6.5 4.8
 -3 -15 1 -1.8 5.7
 2 15 -1 3.5 4.6
 -2 -15 1 9.4 5.4
 1 15 -1 52.49 6.8
 -1 -15 1 58.59 7
 0 15 -1 19.3 5.3
 0 -15 1 18.8 5.1
 -1 15 -1 7.6 4.7
 -1 15 -1 -3.3 4.3
 1 -15 1 -1.4 4.3
 -2 15 -1 -2.2 3.9
 -2 15 -1 -7.3 4.5
 -3 15 -1 42.3 7
 -3 15 -1 43 6.2
 -4 15 -1 89.89 9.2
 -4 15 -1 84.49 8.3
 -5 15 -1 9.8 4.9
 -5 15 -1 3.6 6.4
 -6 15 -1 1.7 4.5
 -6 15 -1 -3.4 6.5
 -7 15 -1 -12.3 6
 -7 15 -1 -0.7 4.4
 -8 15 -1 9.1 7.8
 -8 15 -1 8.6 5.6
 -9 15 -1 -6 7.4
 -10 15 -1 -12.2 7.5
 -15 -14 1 -10 9
 -14 -14 1 11.6 10.1
 13 14 -1 11.8 6.7
 -13 -14 1 16.3 9.1
 12 14 -1 40.7 7.7
 -12 -14 1 39.2 9.5
 11 14 -1 87.39 9
 -11 -14 1 81.29 11.3
 10 14 -1 17.2 6
 -10 -14 1 16.6 7.6
 9 14 -1 5 5.5
 -9 -14 1 2 7.4
 8 14 -1 19.9 5.8
 -8 -14 1 20.4 8
 7 14 -1 158.78 10.8
 -7 -14 1 170.58 13.3
 6 14 -1 220.98 11.9
 -6 -14 1 213.98 12.8
 5 14 -1 209.88 11.6
 -5 -14 1 180.88 13
 4 14 -1 56.19 6.8
 -4 -14 1 42 7.8
 3 14 -1 8.9 4.8
 -3 -14 1 -4.5 5.9
 2 14 -1 730.53 22.5
 -2 -14 1 758.92 22.9
 1 14 -1 493.45 17
 -1 -14 1 494.45 17.4
 0 14 -1 -3.6 3.8
 0 14 -1 8.1 4.3
 0 -14 1 2.7 4.7
 -1 14 -1 8.4 4.8
 -1 14 -1 12.2 4.9
 1 -14 1 8.1 4.4
 -2 14 -1 144.19 9.7
 -2 14 -1 147.69 10
 2 -14 1 138.69 8
 -3 14 -1 302.77 13.9
 -3 14 -1 333.27 13.8
 -4 14 -1 87.79 8.9
 -4 14 -1 80.69 7.8
 -5 14 -1 15.8 5.3
 -5 14 -1 4.2 6
 -6 14 -1 0.4 4.4
 -6 14 -1 3.3 6
 -7 14 -1 4 4.7
 -7 14 -1 -6.1 6
 -8 14 -1 39.6 8.9
 -8 14 -1 35.3 6.5
 -9 14 -1 -1.8 7.3
 -10 14 -1 -3.4 7.5
 -11 14 -1 3.6 8.5
 -15 -13 1 4.2 9.8
 -14 -13 1 17.3 10
 -13 -13 1 -7.9 8.6
 12 13 -1 11.5 6.5
 -12 -13 1 24.4 9.4
 11 13 -1 2.7 5.8
 -11 -13 1 -6.2 7.6
 10 13 -1 1.7 5.5
 -10 -13 1 4.1 7.7
 9 13 -1 0 5.2
 -9 -13 1 -8.2 7.1
 8 13 -1 4.5 4.9
 -8 -13 1 4.3 7.2
 7 13 -1 127.59 9.5
 -7 -13 1 107.09 10.3
 6 13 -1 1.7 4.3
 -6 -13 1 -6.5 5.8
 5 13 -1 1.4 4.9
 -5 -13 1 6.1 6.7
 4 13 -1 155.68 9.9
 -4 -13 1 203.28 12.8
 3 13 -1 14.5 5
 -3 -13 1 12.6 5.8
 2 13 -1 57.09 6.8
 -2 -13 1 74.59 7.6
 1 13 -1 87.89 7.5
 1 13 -1 76.59 6.5
 -1 -13 1 87.49 7.5
 0 13 -1 4.4 4.1
 0 13 -1 9.4 4.8
 0 -13 1 14.7 5
 -1 13 -1 -3.4 4.1
 -1 13 -1 2.3 4.6
 1 -13 1 0.6 4.2
 -2 13 -1 18.8 5.1
 -2 13 -1 17.8 5.4
 2 -13 1 11.7 4.2
 -3 13 -1 14.6 4.8
 -3 13 -1 19.9 5.9
 3 -13 1 16.7 3.8
 -4 13 -1 3.1 4.3
 -4 13 -1 5.4 5.4
 -5 13 -1 86.09 9.1
 -5 13 -1 76.09 7.4
 -6 13 -1 16.2 6.9
 -6 13 -1 25.1 5.3
 -7 13 -1 -3.2 6
 -7 13 -1 4.9 4.4
 -8 13 -1 3.8 6.6
 -8 13 -1 14.4 5.1
 -9 13 -1 1.4 7.1
 -10 13 -1 17.6 8.3
 -11 13 -1 1 7.9
 -12 13 -1 -6.3 7.9
 -15 -12 1 5.8 9.8
 -14 -12 1 22.5 9.4
 -13 -12 1 112.69 12.9
 12 12 -1 31.3 6.8
 -12 -12 1 33.4 9.4
 11 12 -1 1.8 5.2
 -11 -12 1 14.8 7.5
 10 12 -1 3 5.1
 -10 -12 1 1.3 7.4
 9 12 -1 56.89 7.1
 -9 -12 1 59.19 8.8
 8 12 -1 87.19 8
 -8 -12 1 89.69 9.6
 7 12 -1 54.59 6.9
 -7 -12 1 56.09 8.5
 6 12 -1 98.39 8.2
 -6 -12 1 100.89 10.1
 5 12 -1 33 5.7
 -5 -12 1 31.5 6.9
 4 12 -1 63.09 6.8
 -4 -12 1 60.79 7.8
 3 12 -1 27.6 5.6
 -3 -12 1 32.1 6.9
 2 12 -1 35.9 5.4
 2 12 -1 34.8 3.1
 -2 -12 1 35.2 6.3
 1 12 -1 19.7 3.8
 1 12 -1 24.7 4.8
 -1 -12 1 19.8 5.3
 0 12 -1 109.89 8.6
 0 12 -1 107.19 7.6
 0 -12 1 117.89 8.1
 -1 12 -1 12.9 4.6
 -1 12 -1 13.2 4.2
 1 -12 1 11.8 4.3
 -2 12 -1 2.5 3.8
 -2 12 -1 -0.3 4.5
 2 -12 1 0.3 3.4
 -3 12 -1 226.58 12.1
 -3 12 -1 237.28 11.3
 3 -12 1 245.58 9.5
 -4 12 -1 465.05 18.1
 -4 12 -1 450.35 15.9
 -5 12 -1 8.9 4.5
 -5 12 -1 12.9 6.4
 -6 12 -1 44.9 5.8
 -6 12 -1 20.8 7
 -7 12 -1 139.29 9.4
 -7 12 -1 122.99 11.1
 -8 12 -1 63.79 9.2
 -8 12 -1 75.39 7.4
 -9 12 -1 102.99 11.4
 -10 12 -1 130.99 13.1
 -11 12 -1 66.89 10.4
 -12 12 -1 -11.6 7.4
 -15 -11 1 1 9.7
 -14 -11 1 68.19 11.7
 -13 -11 1 38.1 10
 12 11 -1 43.9 7.5
 -12 -11 1 55.99 9.6
 11 11 -1 46 7
 -11 -11 1 44.2 8.8
 10 11 -1 6.4 5.4
 -10 -11 1 15.8 7.6
 9 11 -1 49.2 6.6
 -9 -11 1 49.4 8.6
 8 11 -1 5.5 4.8
 -8 -11 1 8.4 6.5
 7 11 -1 8.8 5.1
 -7 -11 1 14.5 6.7
 6 11 -1 246.68 12
 -6 -11 1 280.67 14.7
 5 11 -1 3.9 4.6
 -5 -11 1 5.6 6.3
 4 11 -1 13.9 4.7
 -4 -11 1 18.9 6.3
 3 11 -1 11.5 4.5
 -3 -11 1 9.2 5.4
 2 11 -1 6.5 4.1
 2 11 -1 2.6 2.1
 -2 -11 1 5.9 4.8
 1 11 -1 11.4 4.3
 1 11 -1 7.3 3
 -1 -11 1 2.2 4.6
 0 11 -1 64.89 6
 0 11 -1 67.19 5.4
 0 -11 1 73.69 6.1
 -1 11 -1 39.5 5.3
 -1 11 -1 41.1 5.2
 1 -11 1 33.4 4.6
 -2 11 -1 6.2 4.1
 -2 11 -1 8 4.6
 2 -11 1 8.2 3.5
 -3 11 -1 24 4.8
 -3 11 -1 24.4 5.8
 3 -11 1 22.8 3.6
 -4 11 -1 35.3 5.5
 -4 11 -1 45.3 7.1
 4 -11 1 33.1 3.8
 -5 11 -1 82.49 6.9
 -5 11 -1 77.49 8.5
 -6 11 -1 87.79 9.2
 -6 11 -1 83.49 7
 -7 11 -1 -4.3 3.8
 -7 11 -1 -5.2 5.8
 -8 11 -1 -1.4 3.9
 -8 11 -1 -0.8 6.4
 -9 11 -1 0.3 6.7
 -9 11 -1 -0.4 4.1
 -10 11 -1 -0.2 6.5
 -11 11 -1 -4.9 7.3
 -12 11 -1 -5.6 7.5
 -13 11 -1 -11 6.5
 -16 -10 1 4.6 9.9
 -15 -10 1 5.5 9.4
 -14 -10 1 2.3 8.7
 -13 -10 1 6.1 8.2
 12 10 -1 -1.9 5.6
 -12 -10 1 8.3 8.1
 11 10 -1 74.79 7.8
 -11 -10 1 66.39 9.6
 10 10 -1 35.3 6.2
 -10 -10 1 44.7 8.1
 9 10 -1 119.59 8.8
 -9 -10 1 121.09 10.6
 8 10 -1 47.6 6.5
 -8 -10 1 49.1 8.7
 7 10 -1 4 4.8
 -7 -10 1 13.2 7
 6 10 -1 173.28 9.4
 -6 -10 1 189.98 11.6
 5 10 -1 456.25 15.3
 -5 -10 1 468.25 17.5
 4 10 -1 83.29 6.7
 -4 -10 1 90.49 8
 3 10 -1 7.3 3.8
 -3 -10 1 -0.4 4.6
 2 10 -1 258.57 10.3
 2 10 -1 253.17 7.3
 -2 -10 1 268.27 11.1
 1 10 -1 793.62 21.3
 1 10 -1 770.12 19.4
 -1 -10 1 802.42 21.3
 0 10 -1 402.46 13.1
 0 10 -1 410.86 12.5
 0 -10 1 410.16 13
 -1 10 -1 55.49 5.3
 -1 10 -1 41.6 5
 1 -10 1 53.59 4.7
 -2 10 -1 146.19 9.3
 -2 10 -1 117.39 7.3
 2 -10 1 135.49 6.5
 -3 10 -1 64.59 5.9
 -3 10 -1 72.99 7
 3 -10 1 71.49 5.4
 -4 10 -1 361.46 15
 -4 10 -1 346.27 12.7
 4 -10 1 335.47 10.2
 -5 10 -1 300.07 11.9
 -5 10 -1 344.97 15.4
 -6 10 -1 85.29 9
 -6 10 -1 70.39 6.4
 -7 10 -1 4.1 3.9
 -7 10 -1 6.1 6
 -8 10 -1 6.9 3.9
 -8 10 -1 8.4 6.5
 -9 10 -1 73.29 9.7
 -9 10 -1 64.99 6.6
 -10 10 -1 33.1 8.4
 -11 10 -1 -1.2 7.2
 -12 10 -1 49.5 9.5
 -13 10 -1 -1.1 7.9
 -16 -9 1 2.6 9.5
 -15 -9 1 -2.8 8.7
 -14 -9 1 3.7 8.4
 -13 -9 1 18.5 8.6
 12 9 -1 106.39 8.8
 -12 -9 1 98.59 10.9
 11 9 -1 10.3 5.4
 -11 -9 1 7.1 7.2
 10 9 -1 -14.8 4.2
 -10 -9 1 -5.8 5.7
 9 9 -1 4.8 5
 -9 -9 1 1.7 6.8
 8 9 -1 43.5 6.2
 -8 -9 1 38.1 8.1
 7 9 -1 8.9 4.7
 -7 -9 1 6.5 2.2
 -7 -9 1 1 6.1
 6 9 -1 100.69 7.4
 -6 -9 1 93.69 8.4
 -6 -9 1 98.59 3.6
 5 9 -1 22.3 4.6
 -5 -9 1 31.2 6.2
 4 9 -1 61.89 5.6
 -4 -9 1 69.79 6.9
 3 9 -1 -1 3.3
 -3 -9 1 -3 4.1
 2 9 -1 16.2 3.6
 2 9 -1 20.4 1.8
 -2 -9 1 19.8 4.5
 1 9 -1 177.08 6.4
 1 9 -1 168.48 8.2
 -1 -9 1 164.98 8.2
 0 9 -1 356.96 11.6
 0 9 -1 355.16 11
 0 -9 1 352.96 11.4
 -1 9 -1 7.4 3.1
 -1 9 -1 0.1 3.3
 1 -9 1 6.9 2.9
 -2 9 -1 8.1 3.9
 -2 9 -1 1.3 3
 2 -9 1 3.4 2.6
 -3 9 -1 25.8 5.2
 -3 9 -1 22.8 4.1
 3 -9 1 33.9 3.2
 -4 9 -1 8.8 5.3
 -4 9 -1 8.5 3.6
 4 -9 1 8.7 2.5
 -5 9 -1 26 6.4
 -5 9 -1 16.3 4.1
 5 -9 1 23.3 2.8
 -6 9 -1 -0.5 3.6
 -6 9 -1 9.8 6.2
 -7 9 -1 24.5 6.8
 -7 9 -1 37 5.1
 -8 9 -1 -0.7 6
 -8 9 -1 3.5 3.4
 -9 9 -1 4.2 3.9
 -9 9 -1 5.9 6.1
 -10 9 -1 2.6 6.7
 -11 9 -1 9.9 7.3
 -12 9 -1 2.9 7.3
 -13 9 -1 -2.8 6.7
 -14 9 -1 2.4 7.2
 -16 -8 1 114.19 14.2
 -15 -8 1 13.6 9.1
 -14 -8 1 12.2 8.3
 -13 -8 1 119.69 11.7
 -12 -8 1 68.89 10
 -11 -8 1 38.4 8.3
 -10 -8 1 26.3 4.5
 -10 -8 1 27.8 7.6
 -9 -8 1 -2.2 3.3
 -9 -8 1 -4.3 6.7
 -8 -8 1 66.59 4.9
 -8 -8 1 65.89 8.5
 7 8 -1 284.77 11.6
 -7 -8 1 275.37 13.2
 -7 -8 1 288.57 9.1
 6 8 -1 16.4 4.3
 -6 -8 1 7 1.9
 -6 -8 1 6.4 5.5
 5 8 -1 38.7 4.9
 -5 -8 1 43 5.7
 4 8 -1 19.6 3.7
 -4 -8 1 13.8 4.8
 3 8 -1 1.1 3
 -3 -8 1 2.7 4
 2 8 -1 221.78 8.4
 -2 -8 1 204.18 9.3
 1 8 -1 10.3 2.2
 -1 -8 1 9.3 3.4
 0 8 -1 6.8 2.7
 0 8 -1 18.7 3.4
 0 -8 1 15.5 3.5
 -1 8 -1 64.59 4.9
 -1 8 -1 68.19 5
 1 -8 1 69.39 4.8
 -2 8 -1 34.5 3.9
 -2 8 -1 36.2 4.6
 2 -8 1 34.2 3.1
 -3 8 -1 -0.6 4
 -3 8 -1 1.4 2.7
 3 -8 1 -1.1 1.9
 -4 8 -1 200.78 8.6
 -4 8 -1 237.68 11.5
 4 -8 1 208.28 6.9
 -5 8 -1 53.79 6.7
 -5 8 -1 46.8 4.9
 5 -8 1 50.19 3.8
 -6 8 -1 105.89 9
 -6 8 -1 106.59 7
 6 -8 1 105.59 4.9
 -7 8 -1 104.09 7.2
 -7 8 -1 96.59 9.6
 -8 8 -1 5.6 6.1
 -8 8 -1 11.8 3.8
 -9 8 -1 55.59 8.4
 -9 8 -1 53.39 5.7
 -10 8 -1 353.36 17.2
 -11 8 -1 91.69 10.8
 -12 8 -1 12.8 7.7
 -13 8 -1 36.3 9.4
 -14 8 -1 37.8 9.9
 -16 -7 1 -7.4 9.2
 -15 -7 1 4.9 8.5
 -14 -7 1 3.3 7.9
 -13 -7 1 50.69 9.4
 -12 -7 1 4.1 4.8
 -12 -7 1 9.1 6.7
 -11 -7 1 1.7 6.7
 -11 -7 1 12.1 4.7
 -10 -7 1 176.68 9.7
 -10 -7 1 187.58 13.1
 -9 -7 1 18.4 4.6
 -9 -7 1 18 6.6
 -8 -7 1 1.3 3.2
 -8 -7 1 -1.7 5.4
 -7 -7 1 145.99 6.9
 -7 -7 1 128.79 9.8
 -6 -7 1 189.68 10
 -6 -7 1 198.28 6.8
 5 7 -1 11.4 3.5
 -5 -7 1 0 4.3
 -5 -7 1 3 1.5
 4 7 -1 331.97 11.1
 -4 -7 1 350.36 12.7
 3 7 -1 212.28 8.3
 -3 -7 1 210.98 8.9
 2 7 -1 147.09 6.8
 -2 -7 1 146.59 7.4
 1 7 -1 91.99 4
 1 7 -1 92.79 5.7
 -1 -7 1 91.89 5.8
 0 7 -1 120.29 5.8
 0 7 -1 122.79 5.6
 0 -7 1 112.69 5.6
 -1 7 -1 120.09 5.6
 -1 7 -1 117.39 6.4
 1 -7 1 105.79 5.1
 -2 7 -1 2.7 2.4
 -2 7 -1 4.2 3.2
 2 -7 1 3.1 1.9
 -3 7 -1 7.2 3.9
 -3 7 -1 9.8 2.8
 3 -7 1 7.3 1.9
 -4 7 -1 55.09 5.8
 -4 7 -1 49.5 4.4
 4 -7 1 51.09 3.4
 -5 7 -1 5.7 3.1
 -5 7 -1 10.1 4.8
 5 -7 1 3.7 1.9
 -6 7 -1 7.9 3.5
 -6 7 -1 10.4 5.9
 6 -7 1 5.3 2.3
 -7 7 -1 0.5 3.1
 -7 7 -1 8.3 6.3
 -8 7 -1 92.59 6.8
 -8 7 -1 68.09 8.3
 -9 7 -1 3.1 3.7
 -9 7 -1 -12.5 5.3
 -10 7 -1 7.5 7
 -11 7 -1 1.1 6.4
 -12 7 -1 7.6 6.5
 -13 7 -1 -6.4 6.1
 -14 7 -1 0.3 6.9
 -16 -6 1 20 9.7
 -15 -6 1 79.99 11.3
 -14 -6 1 19.4 8.2
 -13 -6 1 3.9 5.2
 -13 -6 1 4.2 7.1
 -12 -6 1 -11.5 6.3
 -12 -6 1 -2 4.8
 -11 -6 1 40.6 7.9
 -11 -6 1 52.39 6.8
 -10 -6 1 604.74 19
 -10 -6 1 577.94 21
 -9 -6 1 225.08 13.5
 -9 -6 1 224.88 10.6
 -8 -6 1 22 6
 -8 -6 1 22.3 4.3
 -7 -6 1 379.46 14.8
 -7 -6 1 366.16 11.9
 -6 -6 1 497.25 13.4
 -6 -6 1 481.85 16.2
 -5 -6 1 713.23 17.4
 -5 -6 1 721.93 20.5
 4 6 -1 117.49 6.2
 -4 -6 1 107.99 6.9
 -4 -6 1 114.19 3.8
 3 6 -1 3.3 2.3
 -3 -6 1 1.7 3.4
 2 6 -1 686.63 17.3
 -2 -6 1 704.53 18.3
 1 6 -1 1190.78 27.3
 1 6 -1 1184.28 26.7
 -1 -6 1 1188.48 28
 0 6 -1 606.94 15.4
 0 6 -1 619.04 15.3
 0 -6 1 614.14 15.6
 -1 6 -1 284.17 9.3
 -1 6 -1 281.37 8.9
 1 -6 1 281.67 8.2
 -2 6 -1 55.89 4.5
 -2 6 -1 56.29 4.7
 2 -6 1 59.29 3.5
 -3 6 -1 19.4 4.1
 -3 6 -1 16.6 2.7
 3 -6 1 16.5 1.9
 -4 6 -1 233.38 10.7
 -4 6 -1 221.08 8
 4 -6 1 215.38 6.4
 -5 6 -1 1307.77 30
 -5 6 -1 1247.78 33.7
 5 -6 1 1277.37 28.7
 -6 6 -1 519.05 15
 -6 6 -1 520.35 18
 6 -6 1 509.95 13.1
 -7 6 -1 34.3 6.9
 -7 6 -1 35.3 4.5
 -7 6 -1 47.6 4
 -8 6 -1 173.38 8.4
 -8 6 -1 169.78 11.6
 -9 6 -1 289.87 15.4
 -10 6 -1 32.9 7.6
 -11 6 -1 16.9 6.7
 -12 6 -1 1.3 6
 -13 6 -1 42 9.2
 -14 6 -1 32.8 8.7
 -15 6 -1 0.4 7.8
 -15 -5 1 17 8.8
 -14 -5 1 18.4 7
 -14 -5 1 19 8.4
 -13 -5 1 9 6
 -13 -5 1 18.7 7.7
 -12 -5 1 69.69 7.8
 -12 -5 1 65.99 9.1
 -11 -5 1 19.7 6.9
 -11 -5 1 36.9 6.1
 -10 -5 1 67.59 8.1
 -10 -5 1 73.69 7.4
 -9 -5 1 65.79 6.6
 -9 -5 1 63.19 8.1
 -8 -5 1 -0.1 3.9
 -8 -5 1 -7.3 5.4
 -7 -5 1 2.7 3.3
 -7 -5 1 -4.3 4.5
 -6 -5 1 -0.2 3.8
 -6 -5 1 6.3 3
 -5 -5 1 168.18 6.5
 -5 -5 1 169.18 8.2
 -4 -5 1 337.47 11.5
 -4 -5 1 342.27 9
 3 5 -1 47.5 3.8
 -3 -5 1 51.59 2.2
 -3 -5 1 49.3 4.5
 2 5 -1 702.03 16.7
 -2 -5 1 682.03 17.6
 1 5 -1 445.96 11.5
 1 5 -1 442.76 10.3
 -1 -5 1 419.16 11.8
 0 5 -1 165.78 5.8
 0 5 -1 162.58 6.3
 0 -5 1 163.38 6.3
 -1 5 -1 34.9 3.1
 -1 5 -1 39 3.5
 1 -5 1 44.8 3.4
 -2 5 -1 136.69 6.6
 -2 5 -1 122.59 5.4
 2 -5 1 112.79 4.2
 -3 5 -1 456.05 12.3
 -3 5 -1 469.05 13.9
 3 -5 1 454.95 11
 -4 5 -1 2 3.7
 -4 5 -1 -0.5 2.1
 4 -5 1 2.4 1.4
 -5 5 -1 117.19 5.8
 -5 5 -1 124.39 9
 5 -5 1 123.99 4.7
 -6 5 -1 16 2.8
 -6 5 -1 15.1 5.1
 -6 5 -1 10 3
 -7 5 -1 4 3.1
 -7 5 -1 5.8 3.1
 -7 5 -1 8 5.7
 -8 5 -1 -8.3 5.1
 -8 5 -1 0.3 3.4
 -8 5 -1 3.7 3.5
 -9 5 -1 -1.3 5.6
 -10 5 -1 -3.5 5.8
 -11 5 -1 3.7 6
 -12 5 -1 -1.7 5.8
 -13 5 -1 0.3 6.3
 -14 5 -1 4.3 7.7
 -15 5 -1 16 8.6
 -15 -4 1 98.09 11.2
 -14 -4 1 13 7.6
 -14 -4 1 17.6 7
 -13 -4 1 22.5 7.3
 -13 -4 1 16.7 6.2
 -12 -4 1 344.27 16.4
 -12 -4 1 375.46 17.4
 -11 -4 1 202.28 12.6
 -11 -4 1 210.48 12.7
 -10 -4 1 116.39 9.6
 -10 -4 1 97.29 9.2
 -9 -4 1 140.69 11.1
 -9 -4 1 165.28 10.7
 -8 -4 1 10 4.9
 -8 -4 1 0.9 4.3
 -6 -4 1 197.08 8.2
 -6 -4 1 195.08 9.5
 -5 -4 1 0.3 3.3
 -5 -4 1 1 2.4
 -4 -4 1 14.6 3.4
 -4 -4 1 14.4 2.3
 -3 -4 1 405.96 9.9
 -3 -4 1 396.26 11.8
 2 4 -1 73.69 4.6
 -2 -4 1 52.69 4.3
 1 4 -1 107.09 5.3
 -1 -4 1 115.49 3.4
 -1 -4 1 104.19 5.4
 0 4 -1 417.96 10.7
 0 4 -1 430.16 10.7
 0 -4 1 413.86 11
 -1 4 -1 126.39 5.2
 -1 4 -1 123.89 5.8
 1 -4 1 129.29 4.6
 -2 4 -1 1067.59 24.2
 -2 4 -1 1070.39 26.2
 2 -4 1 1097.19 23.7
 -3 4 -1 29.9 3.7
 -3 4 -1 31.2 2.8
 3 -4 1 27.7 2.1
 -4 4 -1 351.46 10.2
 -4 4 -1 359.56 12.5
 4 -4 1 355.86 8.9
 -5 4 -1 1118.29 29.6
 -5 4 -1 1137.09 26.1
 5 -4 1 1118.59 25.5
 -6 4 -1 525.95 14.6
 -6 4 -1 554.84 14.1
 -6 4 -1 578.64 18.5
 -7 4 -1 13 3.3
 -7 4 -1 7.8 3.3
 -7 4 -1 1.6 4.9
 -8 4 -1 2.1 3.6
 -8 4 -1 11 6.1
 -9 4 -1 15.6 4.3
 -9 4 -1 13 5.8
 -10 4 -1 344.47 16.5
 -11 4 -1 160.18 12.9
 -12 4 -1 85.19 10.2
 -13 4 -1 48.6 9.2
 -14 4 -1 -7.4 6.8
 -15 4 -1 75.29 11.2
 -16 -3 1 16.9 8.6
 -15 -3 1 114.19 11.8
 -14 -3 1 80.99 10.1
 -14 -3 1 83.19 9.9
 -13 -3 1 -1.2 6.3
 -13 -3 1 -6.9 5.9
 -12 -3 1 21.3 7.3
 -12 -3 1 16.7 6.4
 -11 -3 1 258.27 13.5
 -11 -3 1 289.77 13.9
 -10 -3 1 431.76 17.1
 -10 -3 1 464.05 17.2
 -9 -3 1 51.59 7.1
 -9 -3 1 54.49 6.7
 -8 -3 1 59.39 6.7
 -8 -3 1 62.29 6.6
 -7 -3 1 1179.88 30.1
 -7 -3 1 1164.78 29.8
 -6 -3 1 339.27 11.8
 -6 -3 1 325.17 11.1
 -5 -3 1 84.79 5.8
 -5 -3 1 81.69 5.6
 -4 -3 1 594.54 15.7
 -4 -3 1 645.44 16.6
 -3 -3 1 71.29 4.4
 -3 -3 1 60.29 4.5
 2 3 -1 3102.09 64.19
 -2 -3 1 3039.9 66.89
 -2 -3 1 3096.39 67.09
 1 3 -1 531.35 12.6
 -1 -3 1 542.45 13
 0 3 -1 529.45 12.3
 0 3 -1 521.05 12.2
 0 -3 1 521.75 12.3
 -1 3 -1 2154.08 45.5
 -1 3 -1 2149.69 48.3
 1 -3 1 2172.48 46.2
 -2 3 -1 378.86 9.8
 -2 3 -1 378.36 11
 2 -3 1 384.76 8.8
 -3 3 -1 59.69 5
 -3 3 -1 52.09 3.4
 3 -3 1 52.29 2.4
 -4 3 -1 356.86 10.1
 -4 3 -1 363.46 12.1
 4 -3 1 393.86 9.4
 -5 3 -1 19.6 2.5
 -5 3 -1 23.7 4.3
 -5 3 -1 28.7 3
 -6 3 -1 8.9 2.7
 -6 3 -1 12.5 2.8
 -6 3 -1 12.7 4.2
 -7 3 -1 -2.9 2.9
 -7 3 -1 3.2 4.5
 -8 3 -1 8.2 3.9
 -8 3 -1 9.1 5.9
 -9 3 -1 6.9 5.6
 -9 3 -1 3.9 4.2
 -10 3 -1 34.2 7.3
 -11 3 -1 3.7 6.2
 -12 3 -1 14.1 7
 -13 3 -1 3.7 6.7
 -14 3 -1 5.9 7.2
 -15 3 -1 4.3 7.7
 -16 3 -1 -6 7.4
 -16 -2 1 0.7 7.4
 -15 -2 1 29 8.4
 -14 -2 1 -2.6 6.3
 -14 -2 1 12.9 7.1
 -13 -2 1 94.09 9.9
 -13 -2 1 80.39 9.6
 -12 -2 1 6.8 6.4
 -12 -2 1 2.3 6.4
 -11 -2 1 66.79 8.1
 -10 -2 1 191.08 12.2
 -9 -2 1 47.9 7
 -9 -2 1 57.79 6.9
 -8 -2 1 65.19 6.6
 -8 -2 1 69.09 6.6
 -6 -2 1 780.62 21.1
 -6 -2 1 745.13 20.3
 -5 -2 1 1371.86 32.5
 -5 -2 1 1376.76 33.1
 -3 -2 1 464.45 13.4
 -3 -2 1 537.85 13.3
 -2 -2 1 246.78 6.6
 -2 -2 1 216.68 7
 1 2 -1 2568.24 53.59
 -1 -2 1 2612.24 55.79
 0 2 -1 4307.57 96.49
 0 2 -1 4299.97 92.69
 0 -2 1 4292.67 96.09
 -1 2 -1 231.18 6.5
 -1 2 -1 229.68 6
 1 -2 1 228.58 5.3
 -2 2 -1 42.8 3.1
 -2 2 -1 38.3 3.4
 2 -2 1 41.6 1.8
 -3 2 -1 547.45 13.4
 -3 2 -1 559.74 15.4
 -3 2 -1 561.74 12.8
 3 -2 1 556.34 12.8
 -4 2 -1 1578.94 34.4
 -4 2 -1 1576.64 37.4
 -4 2 -1 1526.95 34
 -5 2 -1 410.66 13.3
 -5 2 -1 399.66 11
 -5 2 -1 409.16 10.8
 -6 2 -1 320.97 9.7
 -6 2 -1 303.77 11.9
 -7 2 -1 86.59 7.2
 -7 2 -1 88.49 5.8
 -8 2 -1 31.3 4.7
 -8 2 -1 35.1 6.1
 -9 2 -1 41 7.2
 -9 2 -1 39.7 5.5
 -10 2 -1 133.49 9.1
 -10 2 -1 131.59 10.6
 -11 2 -1 22.6 6.9
 -12 2 -1 32 7.7
 -13 2 -1 -1.7 6.5
 -14 2 -1 46 9.2
 -15 2 -1 -6 7.2
 -16 2 -1 3.8 8
 -16 -1 1 33.5 9.8
 -15 -1 1 1.5 7.5
 -14 -1 1 -3.8 6.4
 -13 -1 1 18.6 6.9
 -13 -1 1 18.4 7.1
 -12 -1 1 31.4 7.1
 -12 -1 1 25.8 7.2
 -11 -1 1 -5 5.4
 -11 -1 1 -5.2 4.9
 -10 -1 1 16.3 6
 -10 -1 1 26.8 6.6
 -9 -1 1 16 5.4
 -9 -1 1 4.9 5.4
 -8 -1 1 4.5 4.5
 -8 -1 1 -3.1 4.7
 -7 -1 1 9.2 4
 -7 -1 1 5 4.4
 -6 -1 1 179.68 8.3
 -6 -1 1 180.08 9.1
 -5 -1 1 82.79 5.4
 -5 -1 1 70.09 5.3
 -4 -1 1 569.34 15.7
 -4 -1 1 584.94 15.1
 -3 -1 1 20.2 2.9
 -3 -1 1 20.1 3.4
 -2 -1 1 37.3 2.6
 -2 -1 1 40 3.1
 1 1 -1 38.7 1.6
 -1 -1 1 40.3 2.1
 -1 -1 1 39.4 1.6
 0 1 -1 9.1 0.7
 0 1 -1 7.4 0.6
 0 -1 1 8.2 0.6
 -1 1 -1 0.1 0.9
 -1 1 -1 0.5 0.8
 -2 1 -1 146.39 3.9
 -2 1 -1 146.49 5.2
 -2 1 -1 143.69 4.4
 -3 1 -1 153.48 5.3
 -3 1 -1 169.58 6.9
 -3 1 -1 169.78 5.5
 -4 1 -1 440.96 11.3
 -4 1 -1 445.56 13
 -5 1 -1 87.09 4.7
 -5 1 -1 87.69 6.6
 -6 1 -1 77.69 6.3
 -6 1 -1 90.09 5.3
 -7 1 -1 84.79 6
 -7 1 -1 79.69 7
 -8 1 -1 3.8 3.9
 -8 1 -1 1.6 5
 -9 1 -1 18.8 6.2
 -9 1 -1 -2 4.4
 -10 1 -1 -0.3 5
 -10 1 -1 2.7 5.2
 -11 1 -1 -5.6 5.5
 -11 1 -1 0.9 4.7
 -12 1 -1 8.8 6.4
 -13 1 -1 7.6 6.5
 -14 1 -1 -4.6 6.3
 -15 1 -1 13.9 7.9
 -16 1 -1 -9.2 7.8
 -16 0 1 42.4 9.9
 -15 0 1 14.6 8.2
 -14 0 1 0.1 6.9
 -13 0 1 14.2 7.1
 -12 0 1 232.68 14.7
 -12 0 1 225.88 13
 -11 0 1 250.97 12.8
 -11 0 1 248.98 14.3
 -10 0 1 52.59 7.8
 -10 0 1 54.59 7
 -9 0 1 62.29 8
 -9 0 1 63.89 6.9
 -8 0 1 130.89 8.9
 -8 0 1 115.09 9.1
 -7 0 1 0 4.5
 -7 0 1 0.1 3.4
 -6 0 1 554.64 15.8
 -6 0 1 571.94 17.5
 -5 0 1 752.42 20.6
 -5 0 1 753.92 19.1
 -4 0 1 3.1 2.3
 -4 0 1 5.6 3.3
 3 0 -1 236.38 7.3
 -3 0 1 244.38 7.7
 -3 0 1 259.37 9.3
 2 0 -1 431.56 10.4
 -2 0 1 414.66 11
 1 0 -1 11 1
 -1 0 1 10.1 1.1
 0 0 -1 -7.4 0.2
 0 0 -1 -7 0.2
 0 0 -1 -7.4 0.2
 0 0 1 -7.3 0.1
 -1 0 -1 140.99 3.4
 -1 0 -1 139.39 3.8
 -2 0 -1 389.66 10.1
 -2 0 -1 405.16 9.4
 -3 0 -1 346.27 10
 -3 0 -1 335.27 8.9
 -4 0 -1 16.9 2.5
 -4 0 -1 16.9 3
 -5 0 -1 692.43 18.9
 -5 0 -1 705.43 17.4
 -6 0 -1 902.31 24
 -6 0 -1 876.81 21.9
 -7 0 -1 28.1 4.2
 -8 0 -1 208.28 9.9
 -8 0 -1 231.48 11.9
 -9 0 -1 197.08 11.2
 -9 0 -1 200.68 10.5
 -10 0 -1 114.79 8.5
 -10 0 -1 102.19 9.4
 -11 0 -1 291.47 12.9
 -11 0 -1 268.97 14.5
 -12 0 -1 279.37 15.3
 -12 0 -1 285.17 13.6
 -13 0 -1 64.19 9
 -14 0 -1 22.9 7.6
 -15 0 -1 50.49 9.7
 -16 0 -1 75.99 11.2
 -16 1 1 -2 7.9
 -15 1 1 -0.9 7.7
 -14 1 1 42.8 9.2
 -13 1 1 3.5 6.8
 -12 1 1 4 5.6
 -12 1 1 -2.1 6.4
 -11 1 1 190.68 12.5
 -11 1 1 222.98 11.7
 -10 1 1 171.58 12.5
 -10 1 1 177.68 10.6
 -9 1 1 -0.6 4.9
 -9 1 1 8.1 6.2
 -8 1 1 23.5 5.1
 -8 1 1 29.4 6.6
 -7 1 1 158.58 8.2
 -7 1 1 156.68 9.5
 -6 1 1 0.7 3
 -6 1 1 -0.4 4.1
 -5 1 1 23.8 3.3
 -5 1 1 27.2 4.2
 4 -1 -1 457.15 12
 -4 1 1 452.55 13.9
 3 -1 -1 276.07 7.9
 -3 1 1 277.27 9.5
 2 -1 -1 76.49 3.2
 -2 1 1 75.19 2.6
 -2 1 1 81.89 5.3
 1 -1 -1 3.1 0.9
 -1 1 1 3 0.6
 0 -1 -1 16.2 1
 -1 -1 -1 3.5 0.8
 -1 -1 -1 4.2 0.6
 -2 -1 -1 17.4 1.9
 -2 -1 -1 16.2 1.6
 -3 -1 -1 47.1 3.6
 -3 -1 -1 64.39 4.7
 -4 -1 -1 245.78 7.9
 -4 -1 -1 237.58 8.1
 -5 -1 -1 79.09 5.7
 -5 -1 -1 65.79 4.9
 -6 -1 -1 96.79 6.6
 -6 -1 -1 109.19 7.2
 -7 -1 -1 2.2 3.8
 -7 -1 -1 5 3.6
 -8 -1 -1 4 4.5
 -8 -1 -1 -1.5 4.3
 -9 -1 -1 2.4 4.8
 -9 -1 -1 15.7 5.5
 -10 -1 -1 4.4 5.5
 -10 -1 -1 2.8 5.5
 -11 -1 -1 1.1 5.4
 -11 -1 -1 3.1 5.3
 -12 -1 -1 30.4 7.1
 -12 -1 -1 28.7 6.8
 -13 -1 -1 5.6 6
 -14 -1 -1 -2.1 6.1
 -15 -1 -1 -0.2 6.9
 -16 -1 -1 -3.2 7
 -16 2 1 -0.7 8.1
 -15 2 1 -0.9 7.7
 -14 2 1 27.8 8.6
 -13 2 1 0.5 6.7
 -12 2 1 8.7 6.9
 -11 2 1 9.9 6.6
 -11 2 1 8.3 5.1
 -10 2 1 77.99 8.9
 -10 2 1 79.59 7.1
 -9 2 1 54.79 7.7
 -9 2 1 62.79 6.5
 -8 2 1 37.4 5.2
 -8 2 1 26.2 6.7
 -7 2 1 11.3 3.8
 -7 2 1 9.1 5.5
 -6 2 1 152.68 7.2
 -6 2 1 169.68 10.2
 5 -2 -1 376.06 10.8
 -5 2 1 388.36 13.8
 4 -2 -1 909.11 21.1
 -4 2 1 867.61 19.8
 -4 2 1 900.81 23.3
 3 -2 -1 533.55 12.7
 -3 2 1 500.25 11.9
 -3 2 1 515.85 14.6
 2 -2 -1 30.6 2.5
 -2 2 1 29.8 2
 -2 2 1 25.3 3.6
 1 -2 -1 7.1 1.1
 -1 2 1 6.2 1.1
 -1 2 1 2.2 1.6
 0 -2 -1 3658.03 83.49
 0 2 1 3881.11 77.59
 -1 -2 -1 3640.74 81.19
 -1 -2 -1 3638.84 78.99
 -2 -2 -1 240.08 6.3
 -2 -2 -1 236.48 7.1
 -3 -2 -1 905.01 21.6
 -3 -2 -1 910.01 21.4
 -4 -2 -1 692.33 17.6
 -4 -2 -1 707.83 17.8
 -5 -2 -1 1695.53 39.4
 -5 -2 -1 1657.43 38.5
 -6 -2 -1 1281.17 31.3
 -6 -2 -1 1231.08 30.2
 -7 -2 -1 393.66 13
 -7 -2 -1 386.16 13.4
 -8 -2 -1 200.68 10.5
 -8 -2 -1 209.48 10.8
 -9 -2 -1 102.99 8.5
 -9 -2 -1 101.69 8
 -10 -2 -1 491.85 18
 -10 -2 -1 452.25 16.8
 -11 -2 -1 282.57 14.2
 -11 -2 -1 290.47 13.8
 -12 -2 -1 8.7 6.3
 -12 -2 -1 -0.1 5.4
 -13 -2 -1 27.7 7
 -13 -2 -1 27.8 7.4
 -14 -2 -1 25 7.5
 -15 -2 -1 79.99 10.5
 -16 -2 -1 -4.5 6.8
 -15 3 1 15.8 8.9
 -14 3 1 16 7.4
 -13 3 1 12.6 7.6
 -12 3 1 21.7 8
 -11 3 1 -5.2 6.2
 -10 3 1 54.09 6.3
 -10 3 1 45.8 7.6
 -9 3 1 3.5 5.9
 -9 3 1 3.4 4.7
 -8 3 1 42.1 5.2
 -8 3 1 27.4 6.6
 -7 3 1 10.2 3.7
 -7 3 1 10.4 5.8
 6 -3 -1 6.3 2.5
 -6 3 1 8.6 4.5
 5 -3 -1 70.49 4.3
 -5 3 1 65.59 6.4
 -5 3 1 62.19 3.9
 4 -3 -1 984.9 22.7
 -4 3 1 965.5 25.5
 -4 3 1 970.9 21.8
 3 -3 -1 220.28 6.5
 -3 3 1 232.98 8.8
 -3 3 1 219.68 6.3
 2 -3 -1 438.96 10.7
 -2 3 1 422.46 10.4
 -2 3 1 428.76 12.5
 1 -3 -1 1032.2 23.2
 -1 3 1 1060.19 22.6
 -1 3 1 1028 24.7
 0 -3 -1 1036.7 23.2
 0 3 1 1055.19 23.7
 0 3 1 1023.4 22.5
 -1 -3 -1 299.77 8.3
 -2 -3 -1 2540.65 56.79
 -2 -3 -1 2647.14 56.79
 -3 -3 -1 113.49 5.9
 -3 -3 -1 119.59 4.7
 -4 -3 -1 399.76 11.8
 -4 -3 -1 389.26 10.9
 -5 -3 -1 121.29 6
 -5 -3 -1 123.19 6.8
 -6 -3 -1 25.1 4.4
 -6 -3 -1 38.4 4
 -7 -3 -1 393.96 13.4
 -8 -3 -1 27.5 4.9
 -8 -3 -1 35.9 5.8
 -9 -3 -1 5.6 4.6
 -9 -3 -1 -2.3 5.3
 -10 -3 -1 9.1 6.3
 -10 -3 -1 8.1 5.2
 -11 -3 -1 14.7 6.2
 -11 -3 -1 3.8 4.9
 -12 -3 -1 -5.9 5
 -12 -3 -1 4.5 5.9
 -13 -3 -1 -4.6 6.3
 -13 -3 -1 -2.8 5.5
 -14 -3 -1 0 5.9
 -14 -3 -1 -6.6 6.2
 -15 -3 -1 10.7 6.9
 -16 -3 -1 8.8 7.9
 -15 4 1 22.3 9.3
 -14 4 1 0.3 7.8
 -13 4 1 -3.4 7
 -12 4 1 55.09 8.9
 -11 4 1 113.19 11.2
 -10 4 1 133.29 11.4
 -9 4 1 6.2 6.5
 -9 4 1 5.5 4.2
 -8 4 1 1.7 3.8
 -8 4 1 12.1 6.6
 7 -4 -1 21.4 3.5
 -7 4 1 21.7 4.1
 -7 4 1 18.3 5.9
 6 -4 -1 148.89 6.6
 -6 4 1 157.28 11
 -6 4 1 147.69 6.3
 5 -4 -1 1231.98 28.7
 -5 4 1 1230.28 32.5
 -5 4 1 1242.68 27.8
 4 -4 -1 176.48 6
 -4 4 1 168.98 8.7
 -4 4 1 173.28 6
 3 -4 -1 32.6 2.5
 -3 4 1 28.2 2.5
 -3 4 1 34.1 4.2
 2 -4 -1 1314.17 29
 -2 4 1 1280.77 28.2
 -2 4 1 1285.87 31.1
 1 -4 -1 184.38 5.7
 -1 4 1 171.78 5.9
 -1 4 1 169.18 7.4
 0 -4 -1 320.47 9.1
 0 4 1 325.57 8.8
 0 4 1 331.57 9.5
 -1 -4 -1 256.57 8.2
 1 4 1 279.97 8
 -2 -4 -1 409.96 11.6
 -2 -4 -1 419.66 10
 -3 -4 -1 403.36 11.6
 -3 -4 -1 396.26 10
 -4 -4 -1 -0.7 1.6
 -4 -4 -1 1.7 2.9
 -5 -4 -1 14.9 3.9
 -5 -4 -1 15.8 2.6
 -6 -4 -1 260.67 10.6
 -6 -4 -1 253.67 9.1
 -7 -4 -1 739.53 20.4
 -7 -4 -1 773.12 21.4
 -8 -4 -1 66.99 7
 -8 -4 -1 43 5.3
 -9 -4 -1 142.69 9.3
 -9 -4 -1 141.29 10.7
 -10 -4 -1 236.28 13.1
 -10 -4 -1 221.28 11.6
 -11 -4 -1 460.35 17.3
 -11 -4 -1 472.75 18.4
 -12 -4 -1 625.34 22.1
 -12 -4 -1 612.14 21.9
 -13 -4 -1 78.59 9.6
 -13 -4 -1 72.99 8.7
 -14 -4 -1 115.09 11.3
 -14 -4 -1 107.39 10.2
 -15 -4 -1 241.48 15.9
 -16 -4 -1 87.99 10.6
 -15 5 1 -6 7.9
 -14 5 1 11.8 8.6
 -13 5 1 -2.4 7.3
 -12 5 1 -8 6.5
 -11 5 1 38.8 8.2
 -10 5 1 85.89 9.9
 -9 5 1 103.59 7.7
 -9 5 1 101.99 10.2
 -8 5 1 -6 6.3
 -8 5 1 -1 3.8
 7 -5 -1 -3.1 2.7
 -7 5 1 0.2 2.7
 -7 5 1 -5.5 5.8
 6 -5 -1 229.48 8.1
 -6 5 1 211.48 8
 -6 5 1 246.08 12.2
 5 -5 -1 727.33 18.1
 -5 5 1 736.83 21.9
 -5 5 1 736.83 18
 4 -5 -1 70.79 4.1
 -4 5 1 75.89 6.6
 -4 5 1 76.79 4.4
 3 -5 -1 103.79 4.6
 -3 5 1 104.39 4.7
 -3 5 1 100.79 7.5
 2 -5 -1 369.96 9.7
 -2 5 1 359.66 9.8
 -2 5 1 355.26 11.8
 1 -5 -1 -0.6 1.7
 -1 5 1 3.2 2
 -1 5 1 2.2 2.8
 0 -5 -1 145.29 5.7
 0 5 1 140.09 5.8
 0 5 1 144.09 5.5
 -1 -5 -1 299.37 9.4
 1 5 1 288.97 9
 -2 -5 -1 360.86 10.7
 -3 -5 -1 18.6 1.7
 -3 -5 -1 20 3.5
 -4 -5 -1 140.29 5
 -4 -5 -1 147.29 7.2
 -5 -5 -1 78.99 6.2
 -5 -5 -1 71.19 4.2
 -6 -5 -1 38.5 3.6
 -6 -5 -1 40.6 5.4
 -7 -5 -1 9 3.1
 -7 -5 -1 7.1 4.8
 -8 -5 -1 26.2 6.1
 -8 -5 -1 22 4.4
 -9 -5 -1 4.5 4.3
 -9 -5 -1 -9.4 5.5
 -10 -5 -1 8.2 6.4
 -10 -5 -1 7.8 4.9
 -11 -5 -1 -2 4.4
 -11 -5 -1 -3.8 5.7
 -12 -5 -1 -4.2 6.2
 -12 -5 -1 3.7 5.1
 -13 -5 -1 0.7 6.7
 -13 -5 -1 7.7 5.4
 -14 -5 -1 -6.5 7.3
 -14 -5 -1 -0.9 5.7
 -15 -5 -1 5.1 8.5
 -15 -5 -1 -2.3 6.1
 -15 6 1 -5.2 8.3
 -14 6 1 4.2 8
 -13 6 1 11.9 8.2
 -12 6 1 8.6 7.3
 -11 6 1 19.8 7.3
 -10 6 1 34.2 8.1
 -9 6 1 92.99 10.1
 -8 6 1 174.78 8.5
 -8 6 1 162.48 7.8
 -8 6 1 152.58 12.9
 7 -6 -1 55.19 4.6
 -7 6 1 48.2 8
 -7 6 1 45.6 4.5
 6 -6 -1 186.78 7.2
 -6 6 1 181.08 12.5
 -6 6 1 177.48 7.6
 5 -6 -1 1117.29 26.3
 -5 6 1 1107.29 26.1
 -5 6 1 1118.99 30.5
 4 -6 -1 255.27 8
 -4 6 1 245.78 8.4
 -4 6 1 259.37 11.2
 3 -6 -1 2.3 1.9
 -3 6 1 5 4
 -3 6 1 4.3 2.3
 2 -6 -1 -1 1.8
 -2 6 1 -1.3 1.8
 -2 6 1 1 3.3
 1 -6 -1 260.97 8.1
 -1 6 1 263.37 8.3
 -1 6 1 260.87 9.1
 0 -6 -1 602.84 15.4
 0 6 1 609.24 15.6
 0 6 1 592.54 15.1
 -1 -6 -1 885.81 21.5
 1 6 1 886.31 20.9
 1 6 1 875.61 21.1
 -2 -6 -1 802.62 20.6
 2 6 1 815.12 19.7
 -3 -6 -1 127.29 6.6
 -3 -6 -1 117.69 4
 -4 -6 -1 55.99 3
 -4 -6 -1 63.29 5.3
 -5 -6 -1 552.04 16.9
 -5 -6 -1 598.54 14.6
 -6 -6 -1 710.43 20.5
 -6 -6 -1 719.03 18.2
 -7 -6 -1 549.85 15.4
 -7 -6 -1 548.55 18
 -8 -6 -1 31.6 4.4
 -8 -6 -1 32.8 6.8
 -9 -6 -1 138.19 8.8
 -9 -6 -1 168.08 11.8
 -10 -6 -1 903.21 27
 -10 -6 -1 861.61 24.7
 -11 -6 -1 73.89 9
 -11 -6 -1 69.79 7
 -12 -6 -1 14.1 7.5
 -12 -6 -1 15.2 5.6
 -13 -6 -1 13 5.7
 -13 -6 -1 16.9 7.4
 -14 -6 -1 25 8.3
 -14 -6 -1 8 5.9
 -15 -6 -1 -1.2 7.7
 -14 7 1 -3.1 7.9
 -13 7 1 -12 7.1
 -12 7 1 3.5 7.3
 -11 7 1 7.5 7.3
 -10 7 1 15.4 6.9
 -9 7 1 -5 6.3
 -8 7 1 139.89 7.3
 -8 7 1 160.48 12.8
 7 -7 -1 -1.3 2.8
 -7 7 1 1 3.1
 -7 7 1 2 6.7
 6 -7 -1 18.4 3.1
 -6 7 1 17.4 3.5
 -6 7 1 18.2 6.8
 5 -7 -1 48.4 3.9
 -5 7 1 53.09 7.3
 -5 7 1 48 4.4
 4 -7 -1 -3 2
 -4 7 1 -2.5 4.7
 -4 7 1 -0.8 2.4
 3 -7 -1 30.6 3
 -3 7 1 29.9 5.1
 -3 7 1 30 3.4
 2 -7 -1 14.4 2.5
 -2 7 1 13.4 4
 -2 7 1 12.9 2.7
 1 -7 -1 21.6 2.9
 -1 7 1 23.6 3.2
 -1 7 1 26.1 4
 0 -7 -1 222.08 7.9
 0 7 1 224.98 8.2
 0 7 1 219.38 8.1
 -1 -7 -1 8.5 3
 1 7 1 3.9 2.4
 1 7 1 5.7 2.4
 -2 -7 -1 32.5 4.2
 2 7 1 29.4 3.8
 -3 -7 -1 143.39 7.9
 3 7 1 147.99 7.3
 -4 -7 -1 50.69 5.6
 -4 -7 -1 55.09 2.9
 -5 -7 -1 1.2 1.6
 -5 -7 -1 4.6 4.4
 -6 -7 -1 51.99 6.4
 -6 -7 -1 55.79 4
 -7 -7 -1 2.8 5.5
 -7 -7 -1 7 2.8
 -8 -7 -1 -5.2 5.8
 -8 -7 -1 6.1 3.3
 -9 -7 -1 79.79 6.2
 -9 -7 -1 71.99 8.4
 -10 -7 -1 2.7 4.1
 -10 -7 -1 -2.3 6.4
 -11 -7 -1 1.8 4
 -11 -7 -1 11.5 6.8
 -12 -7 -1 18 5.4
 -12 -7 -1 2.6 7.2
 -13 -7 -1 7.8 5.1
 -13 -7 -1 -8.1 6.7
 -14 -7 -1 12.4 8
 -15 -7 -1 17.8 8.9
 -16 -7 -1 4.5 8.9
 -14 8 1 32.8 9.8
 -13 8 1 27.4 9.3
 -12 8 1 3.8 7.6
 -11 8 1 77.29 10.5
 -10 8 1 112.99 11.5
 -9 8 1 55.29 9
 -8 8 1 28.1 7.7
 -8 8 1 37 4.5
 7 -8 -1 31.4 3.8
 -7 8 1 17.6 6.7
 -7 8 1 24 4.1
 6 -8 -1 73.49 5.3
 -6 8 1 81.09 6.2
 -6 8 1 69.69 8.3
 5 -8 -1 6.3 2.7
 -5 8 1 4.1 5.6
 4 -8 -1 56.69 4.1
 -4 8 1 55.09 7.2
 3 -8 -1 6 2.5
 -3 8 1 0.4 4.4
 2 -8 -1 24 3
 -2 8 1 26 4.7
 -2 8 1 17.2 3
 1 -8 -1 7.8 2.7
 -1 8 1 13.2 3
 -1 8 1 6.8 3.6
 0 -8 -1 4.6 3
 -1 -8 -1 18 3.7
 1 8 1 25 3.8
 -2 -8 -1 382.66 12.5
 2 8 1 399.36 12.6
 2 8 1 416.86 10.8
 -3 -8 -1 -2.1 3.9
 -4 -8 -1 115.29 4.2
 -4 -8 -1 135.29 8
 4 8 1 147.19 7.9
 -5 -8 -1 4.2 4.2
 -5 -8 -1 9.7 1.8
 -6 -8 -1 18.7 5.8
 -6 -8 -1 15.1 2.3
 -7 -8 -1 281.67 14
 -7 -8 -1 287.67 9.2
 -8 -8 -1 36 4.1
 -8 -8 -1 40.4 7.6
 -9 -8 -1 4.1 6.2
 -9 -8 -1 0.4 3.3
 -10 -8 -1 49.4 7.9
 -10 -8 -1 54.79 5.5
 -11 -8 -1 55.19 8.2
 -11 -8 -1 49.9 5.8
 -12 -8 -1 19.3 8
 -13 -8 -1 183.18 14.3
 -14 -8 -1 38.1 9.4
 -15 -8 -1 6.9 8.6
 -16 -8 -1 124.39 14
 -13 9 1 10 8.6
 -12 9 1 1.4 7.6
 -11 9 1 -3.7 6.9
 -10 9 1 73.39 10.1
 -9 9 1 14.6 7.4
 -8 9 1 9.5 6.2
 -8 9 1 4.9 3.5
 -7 9 1 61.39 8.7
 -7 9 1 60.99 5.6
 6 -9 -1 136.69 6.6
 -6 9 1 143.19 11.2
 -6 9 1 135.99 7.9
 5 -9 -1 62.09 5
 -5 9 1 56.89 7.6
 -5 9 1 65.19 5.6
 4 -9 -1 19 3.2
 -4 9 1 17.7 3.8
 -4 9 1 25 6.4
 3 -9 -1 67.29 5.3
 -3 9 1 55.19 5.1
 -3 9 1 55.49 6.7
 2 -9 -1 6.9 2.8
 -2 9 1 1.3 2.9
 -2 9 1 10 4.5
 1 -9 -1 -2.3 2.6
 -1 9 1 3.1 2.9
 -1 9 1 2 3.9
 0 -9 -1 260.07 9.5
 0 9 1 249.18 9.5
 0 9 1 264.87 9.8
 -1 -9 -1 218.78 9.4
 1 9 1 223.38 9.3
 1 9 1 228.78 8.5
 -2 -9 -1 -0.4 3.7
 2 9 1 0.2 3.2
 2 9 1 2.8 2.5
 -3 -9 -1 7.5 4.4
 3 9 1 5.3 3.5
 3 9 1 6.9 2.1
 -4 -9 -1 40.5 5.4
 4 9 1 39.7 5
 -5 -9 -1 2.9 4.5
 -5 -9 -1 7.6 1.7
 5 9 1 15.7 4.5
 -6 -9 -1 1.9 5.2
 -6 -9 -1 6.3 1.9
 -7 -9 -1 14.9 2.6
 -7 -9 -1 10.7 6.1
 -8 -9 -1 -2 6.1
 -8 -9 -1 4 2.7
 -9 -9 -1 -1 3
 -9 -9 -1 1.8 6.3
 -10 -9 -1 -3.3 6.3
 -11 -9 -1 1.3 6.9
 -12 -9 -1 4.1 7.4
 -13 -9 -1 -17.1 6.9
 -14 -9 -1 -9.1 7.8
 -15 -9 -1 -6.6 8.8
 -16 -9 -1 19.5 10.4
 -13 10 1 4.7 8.4
 -12 10 1 7 8.4
 -11 10 1 -4.5 7.1
 -10 10 1 41.9 8.5
 -9 10 1 52.39 9.2
 -8 10 1 -1.8 6.7
 -8 10 1 -1.6 3.6
 -7 10 1 3.3 5.8
 -6 10 1 49.3 8.3
 -6 10 1 63.59 5.8
 5 -10 -1 279.17 9.7
 -5 10 1 302.57 11.5
 -5 10 1 277.57 15.3
 4 -10 -1 349.27 11.3
 -4 10 1 351.26 15.9
 -4 10 1 360.26 12.8
 3 -10 -1 27.2 3.8
 -3 10 1 22.2 4.5
 -3 10 1 26.7 6.2
 2 -10 -1 66.39 5
 -2 10 1 48 5.3
 -2 10 1 68.19 7
 1 -10 -1 97.89 6.3
 -1 10 1 96.59 7.1
 -1 10 1 83.19 6.7
 0 -10 -1 311.87 10.8
 0 10 1 293.67 11
 0 10 1 293.67 11.3
 -1 -10 -1 557.44 16.4
 1 10 1 543.75 15.3
 1 10 1 544.35 16.2
 -2 -10 -1 342.37 12.4
 2 10 1 326.37 10
 2 10 1 307.27 11.5
 -3 -10 -1 9.6 4.7
 3 10 1 2.1 3.6
 3 10 1 6.5 2.4
 -4 -10 -1 75.89 7.1
 4 10 1 87.69 7
 -5 -10 -1 417.16 16.1
 5 10 1 434.66 14.6
 -6 -10 -1 193.98 6.1
 -6 -10 -1 186.38 11.3
 6 10 1 197.68 10.1
 -7 -10 -1 52.99 8.5
 7 10 1 59.39 6.6
 -8 -10 -1 8.7 7.4
 -9 -10 -1 139.49 11.3
 -10 -10 -1 54.69 9.1
 -11 -10 -1 160.98 13
 -12 -10 -1 13.9 8.2
 -13 -10 -1 32.3 9.2
 -14 -10 -1 10.4 8.1
 -15 -10 -1 23.2 9.8
 -16 -10 -1 23.5 9.9
 -12 11 1 -3.1 8
 -11 11 1 96.29 11.9
 -10 11 1 25.6 8.6
 -9 11 1 -3.8 6.6
 -8 11 1 10.9 4.3
 -8 11 1 0.3 6.8
 -7 11 1 9.1 4
 -7 11 1 -2.8 6.5
 -6 11 1 49.3 5.6
 -6 11 1 55.19 7.9
 5 -11 -1 99.39 6.4
 -5 11 1 108.39 9.9
 -5 11 1 118.29 7.6
 4 -11 -1 -2.3 3
 -4 11 1 1 3.6
 -4 11 1 1.9 6.4
 3 -11 -1 3.9 3.1
 -3 11 1 -0.2 3.7
 -3 11 1 -3.9 5.6
 2 -11 -1 5.2 3.4
 -2 11 1 10.3 5.7
 -2 11 1 6.6 3.9
 1 -11 -1 2.6 3.7
 -1 11 1 0 4.7
 -1 11 1 1 3.7
 0 -11 -1 19.1 4.4
 0 11 1 24.5 4.7
 0 11 1 20.6 4.7
 -1 -11 -1 2.8 4.3
 1 11 1 1.1 3.6
 1 11 1 1.8 3.7
 -2 -11 -1 6.9 4.3
 2 11 1 13.5 3.5
 2 11 1 7.4 3.9
 -3 -11 -1 30.6 5.6
 3 11 1 23.6 3.2
 3 11 1 30.4 5.3
 -4 -11 -1 43.4 6.8
 4 11 1 45.4 6.1
 -5 -11 -1 7.6 6.2
 5 11 1 2 4.8
 -6 -11 -1 163.38 12.1
 6 11 1 168.78 10.8
 -7 -11 -1 2.8 6.2
 7 11 1 3.2 5.3
 -8 -11 -1 6.3 7.1
 8 11 1 2.1 5.1
 -9 -11 -1 16.7 6.7
 9 11 1 2 5.1
 -10 -11 -1 5.9 7.3
 10 11 1 11.9 5.7
 -11 -11 -1 -3 7.2
 11 11 1 0.5 5.2
 -12 -11 -1 22.8 7.9
 12 11 1 10.7 6
 -13 -11 -1 -7.7 6.7
 13 11 1 -8.6 5.4
 -14 -11 -1 6 9
 -15 -11 -1 -5 8.7
 -16 -11 -1 -7.7 9.1
 -12 12 1 -14.6 7.6
 -11 12 1 29.9 9.8
 -10 12 1 94.39 11.9
 -9 12 1 44 9.2
 -8 12 1 80.29 10.4
 -7 12 1 42.6 5.7
 -7 12 1 25.3 8
 -6 12 1 65.69 6.5
 -6 12 1 50.89 8.6
 -5 12 1 9.6 6.3
 3 -12 -1 580.14 17.1
 -3 12 1 603.44 21.4
 -3 12 1 637.24 18.8
 2 -12 -1 15.8 4.2
 -2 12 1 19.8 6.3
 -2 12 1 17.9 4.8
 1 -12 -1 45.1 5.2
 -1 12 1 41.4 5.6
 -1 12 1 50.39 6.5
 0 -12 -1 74.69 6.7
 0 12 1 59.09 6.2
 -1 -12 -1 49.4 6.5
 1 12 1 57.79 5.7
 -2 -12 -1 42.6 6.5
 2 12 1 29.7 4.3
 -3 -12 -1 81.59 8.1
 3 12 1 95.09 7.8
 3 12 1 97.49 6.1
 -4 -12 -1 22.6 6.6
 4 12 1 39.1 5.7
 -5 -12 -1 21.2 6.7
 5 12 1 33.9 6
 -6 -12 -1 155.78 11.5
 6 12 1 172.88 10.2
 -7 -12 -1 29.6 7.8
 7 12 1 18.9 5.9
 -8 -12 -1 75.59 9.3
 8 12 1 68.89 7.8
 -9 -12 -1 176.88 12.4
 9 12 1 173.08 11.3
 -10 -12 -1 33.6 8.1
 10 12 1 16.2 6
 -11 -12 -1 -4 6.6
 11 12 1 -1.7 5.5
 -12 -12 -1 6.2 7.9
 12 12 1 7.7 6
 -13 -12 -1 125.49 13.2
 13 12 1 133.79 11
 -14 -12 -1 152.58 14.7
 -15 -12 -1 -3.4 9
 -11 13 1 -3.1 8.1
 -10 13 1 -14.2 7.3
 -9 13 1 -3.7 7.4
 -8 13 1 2.6 7.3
 -7 13 1 -3.8 3.5
 -7 13 1 -9.2 6.2
 -6 13 1 31.5 7.9
 -6 13 1 42.9 6
 -5 13 1 6.5 4.4
 -5 13 1 -4.4 6
 -4 13 1 3.6 6.3
 -4 13 1 11.6 4.4
 3 -13 -1 110.59 7.2
 -3 13 1 103.39 8
 -3 13 1 107.69 9.2
 2 -13 -1 -0.9 3.6
 -2 13 1 3.7 3.9
 -2 13 1 -2.1 5.2
 1 -13 -1 6 4.2
 -1 13 1 10.3 5.6
 -1 13 1 3.7 4.6
 0 -13 -1 43.5 6.1
 0 13 1 48.7 6.3
 0 13 1 38.8 5.6
 -1 -13 -1 121.09 9.3
 1 13 1 125.89 9.1
 1 13 1 141.99 9.2
 -2 -13 -1 4.5 5.3
 2 13 1 3 4.9
 2 13 1 0.6 3.9
 -3 -13 -1 52.99 7.4
 3 13 1 30.7 6
 -4 -13 -1 54.99 7.5
 4 13 1 64.89 7.1
 -5 -13 -1 19.2 7.4
 5 13 1 32.7 6.2
 -6 -13 -1 -2.6 6.6
 6 13 1 1.6 5.2
 -7 -13 -1 20.4 7.2
 7 13 1 16.9 5.7
 -8 -13 -1 18.4 6.8
 8 13 1 12.2 5.6
 -9 -13 -1 3.5 6.4
 9 13 1 -4.5 5.2
 -10 -13 -1 3.3 6.6
 10 13 1 -3.2 5.5
 -11 -13 -1 -14.6 7
 11 13 1 -11.1 5.1
 -12 -13 -1 13 8.5
 12 13 1 -0.8 5.9
 -13 -13 -1 -0.6 8.2
 13 13 1 3.9 6.5
 -14 -13 -1 11.8 9.6
 -15 -13 -1 13.2 10
 -11 14 1 -10.6 7.9
 -10 14 1 4.3 8.3
 -9 14 1 18 8.7
 -8 14 1 3.2 7.5
 -7 14 1 11 7.3
 -7 14 1 4.8 4.4
 -6 14 1 20.2 4.9
 -6 14 1 10.8 7
 -5 14 1 16 7
 -5 14 1 23.6 5.3
 -4 14 1 52.39 8
 3 -14 -1 151.58 8.7
 -3 14 1 155.48 11.3
 -3 14 1 160.78 10.1
 2 -14 -1 221.68 10.1
 -2 14 1 229.28 12.8
 -2 14 1 223.98 11.5
 1 -14 -1 17.8 4.9
 -1 14 1 27.1 5.3
 -1 14 1 25.8 6.1
 0 -14 -1 -1.8 4.6
 0 14 1 6.2 4.3
 0 14 1 -6.5 4.7
 -1 -14 -1 340.47 14.1
 1 14 1 382.26 14.8
 1 14 1 345.37 13.1
 -2 -14 -1 662.33 21.1
 2 14 1 664.43 21.2
 -3 -14 -1 53.99 7.2
 3 14 1 50.49 6.8
 -4 -14 -1 173.18 12.1
 4 14 1 166.48 10.9
 -5 -14 -1 162.08 11.3
 5 14 1 161.98 10.9
 -6 -14 -1 120.99 10.2
 6 14 1 105.49 9
 -7 -14 -1 467.05 18.9
 7 14 1 474.55 17.4
 -8 -14 -1 31.1 8
 8 14 1 36 6.5
 -9 -14 -1 4.1 6.8
 9 14 1 3.5 5.6
 -10 -14 -1 94.39 11.3
 10 14 1 121.19 10.3
 -11 -14 -1 80.79 10.7
 11 14 1 78.69 9
 -12 -14 -1 88.69 11.4
 12 14 1 85.09 9.6
 -13 -14 -1 -1.3 8.7
 13 14 1 -4.7 6.5
 -14 -14 -1 4 9.4
 -15 -14 -1 -5.7 9.2
 -10 15 1 -9.8 7.8
 -9 15 1 -10.3 7.7
 -8 15 1 -9.7 7.2
 -7 15 1 -7.9 6.6
 -7 15 1 1.6 4.6
 -6 15 1 0.2 7
 -6 15 1 -0.7 4.2
 -5 15 1 11.7 5.1
 -5 15 1 8.4 7.1
 -4 15 1 18.9 7.5
 -4 15 1 22.9 5.5
 -3 15 1 43.1 6.6
 -3 15 1 39.1 7.3
 2 -15 -1 13.9 4.3
 -2 15 1 23.9 6.4
 -2 15 1 24.6 5.6
 1 -15 -1 -5.1 4
 -1 15 1 0.7 5.3
 -1 15 1 -2.6 4.3
 0 -15 -1 0.1 4.2
 0 15 1 -5.1 4.5
 0 15 1 -4.7 3.8
 -1 -15 -1 35.8 6.2
 1 15 1 30.9 5.7
 -2 -15 -1 8.2 5.4
 2 15 1 7 5
 -3 -15 -1 6.5 5.8
 3 15 1 15.1 5.2
 -4 -15 -1 14 6.5
 4 15 1 17.6 5.3
 -5 -15 -1 4.3 6.3
 5 15 1 1.7 4.7
 -6 -15 -1 -0.7 6.3
 6 15 1 0.6 5.1
 -7 -15 -1 7.9 7
 7 15 1 1.2 4.8
 -8 -15 -1 -3.1 7
 8 15 1 -8.2 4.5
 -9 -15 -1 -2.5 6.7
 9 15 1 0.2 5.5
 -10 -15 -1 -0.9 7.6
 10 15 1 -4.7 5.4
 -11 -15 -1 -0.6 7.9
 11 15 1 9.1 6.3
 -12 -15 -1 -7.1 8.1
 12 15 1 0.2 6.2
 -13 -15 -1 2.9 9.2
 13 15 1 -1.2 6.4
 -14 -15 -1 -9.2 9.1
 14 15 1 -9.2 6.3
 -9 16 1 67.09 11.5
 -8 16 1 46.6 10.1
 -7 16 1 3.8 7.9
 -6 16 1 21 5.8
 -6 16 1 15.7 7.6
 -5 16 1 73.29 7.9
 -5 16 1 67.49 9.4
 -4 16 1 108.39 9.3
 -4 16 1 103.29 10.5
 -3 16 1 160.08 12.7
 -3 16 1 169.08 11
 -2 16 1 2.3 4.8
 -2 16 1 12.7 6.1
 1 -16 -1 4 4.6
 -1 16 1 0.4 4.7
 0 -16 -1 317.87 13.5
 0 16 1 320.07 14
 -1 -16 -1 39.4 6.5
 -2 -16 -1 1.1 5.2
 2 16 1 -5.4 4.5
 -3 -16 -1 29.8 6.9
 3 16 1 44.5 6.7
 -4 -16 -1 6.9 5.8
 4 16 1 19.1 6.1
 -5 -16 -1 62.89 8.8
 5 16 1 54.49 7.7
 -6 -16 -1 15.8 7.5
 6 16 1 13.5 5.9
 -7 -16 -1 76.39 10.1
 7 16 1 66.69 8.3
 -8 -16 -1 69.79 10
 8 16 1 64.19 8.5
 -9 -16 -1 24 8
 9 16 1 32.9 7.2
 -10 -16 -1 5.5 7.9
 10 16 1 2.4 5.3
 -11 -16 -1 20.1 9.2
 11 16 1 17.3 6.9
 -12 -16 -1 55.49 10.7
 12 16 1 54.99 8.9
 -13 -16 -1 65.39 11.6
 13 16 1 63.19 9.9
 -14 -16 -1 38.3 11.5
 14 16 1 55.39 9.6
 -8 17 1 1.8 8.4
 -7 17 1 -8.7 7.3
 -6 17 1 3.1 5
 -6 17 1 -6.1 7
 -5 17 1 3.6 4.9
 -5 17 1 -6.4 6.9
 -4 17 1 41.8 8.3
 -4 17 1 42.2 7.1
 -3 17 1 58.29 7.7
 -3 17 1 57.39 8.4
 -2 17 1 7.8 5.3
 1 -17 -1 -5.8 4.4
 -1 17 1 1.6 4.6
 0 -17 -1 52.79 7
 0 17 1 40.7 7
 -1 -17 -1 12.7 5.7
 1 17 1 15.4 5.7
 -2 -17 -1 -3.2 5.3
 2 17 1 4.8 5.3
 -3 -17 -1 25.3 6.8
 3 17 1 15.9 5.7
 -4 -17 -1 -0.5 6.1
 4 17 1 0.3 5.2
 -5 -17 -1 -0.3 6.3
 5 17 1 2.1 5
 -6 -17 -1 -5.5 5.9
 6 17 1 9.8 6
 -7 -17 -1 4.2 7.3
 7 17 1 5 5.7
 -8 -17 -1 -3.5 7.2
 8 17 1 8.8 6.1
 -9 -17 -1 -4.9 6.7
 9 17 1 6.7 6.1
 -10 -17 -1 -6 6.9
 10 17 1 1 6.1
 -11 -17 -1 3.3 8.2
 11 17 1 8.3 6.7
 -12 -17 -1 -1.5 8.9
 12 17 1 5.6 6.7
 -13 -17 -1 -8.3 8.9
 13 17 1 -2.1 6.5
 -8 18 1 -1.5 8.2
 -7 18 1 -4.7 8
 -6 18 1 -8.6 7
 -6 18 1 -3.5 5
 -5 18 1 1.8 5.3
 -4 18 1 40.7 7.3
 -3 18 1 126.99 10.7
 -2 18 1 47 7.5
 -1 18 1 9.8 5.7
 0 -18 -1 -4.1 4.9
 0 18 1 3.4 5.2
 -1 -18 -1 25.7 6.5
 1 18 1 35.4 7
 -2 -18 -1 188.58 12.3
 2 18 1 204.68 12.6
 -3 -18 -1 142.79 11.7
 3 18 1 156.08 10.8
 -4 -18 -1 24.8 7.3
 4 18 1 17.5 6.3
 -5 -18 -1 9 7.3
 5 18 1 10.5 5.5
 -6 -18 -1 260.07 15.6
 6 18 1 264.87 14
 -7 -18 -1 212.78 14.1
 7 18 1 235.98 13.9
 -8 -18 -1 28.3 8.8
 8 18 1 18 6.8
 -9 -18 -1 3 7.5
 9 18 1 9.9 6.6
 -10 -18 -1 43.7 10
 10 18 1 78.59 9.8
 -11 -18 -1 100.39 13
 11 18 1 92.09 10.9
 -12 -18 -1 37.8 10.3
 12 18 1 60.89 9.6
 -13 -18 -1 5.3 9.7
 13 18 1 7.6 7.4
 -5 19 1 38.9 7.7
 -4 19 1 21.5 7.1
 -3 19 1 -4.2 5.4
 -2 19 1 7.1 5.9
 -1 19 1 6.2 5.8
 0 19 1 8.1 5.8
 -1 -19 -1 25.3 6.8
 1 19 1 17.4 6.4
 -2 -19 -1 -0.7 5.8
 2 19 1 8.5 5.8
 -3 -19 -1 3.6 6.2
 3 19 1 -2.3 5.3
 -4 -19 -1 -3.7 6.2
 4 19 1 2.9 5.6
 -5 -19 -1 7.8 7
 5 19 1 -1.8 5.3
 -6 -19 -1 27.7 8.5
 6 19 1 25.2 7.1
 -7 -19 -1 8.5 7.8
 7 19 1 10.7 6
 -8 -19 -1 2.2 8.1
 8 19 1 -3.9 6.1
 -9 -19 -1 -6.7 7.2
 9 19 1 2.7 5.9
 -10 -19 -1 5.7 8
 10 19 1 1.2 6.9
 -11 -19 -1 2.1 9.2
 11 19 1 7.5 7.1
 -12 -19 -1 -9.3 9.1
 12 19 1 -10.7 6.3
 -5 20 1 4.7 5.7
 -4 20 1 76.79 9.4
 -3 20 1 21 7.1
 -2 20 1 -2 5.8
 -1 20 1 20.2 7
 0 20 1 -1.2 5.6
 -1 -20 -1 232.08 14.1
 1 20 1 228.88 13.8
 -2 -20 -1 2.1 6.3
 2 20 1 7.9 5.6
 -3 -20 -1 60.59 9
 3 20 1 51.49 8.4
 -4 -20 -1 13.7 7.4
 4 20 1 14.7 6.5
 -5 -20 -1 -5.3 7.3
 5 20 1 -3 5.5
 -6 -20 -1 6.2 7.7
 6 20 1 16.8 7
 -7 -20 -1 2.8 8.2
 -8 -20 -1 -6.8 7.9
 8 20 1 0.7 6.4
 -9 -20 -1 5.7 8.1
 9 20 1 -4 6.5
 -10 -20 -1 13.9 9.5
 10 20 1 2 7.2
 -11 -20 -1 -2.2 9.1
 11 20 1 3 7.3
 -4 21 1 21.7 7.5
 -3 21 1 1 6.3
 -2 21 1 8.4 6.7
 -1 21 1 3.5 6.4
 0 21 1 -7.1 5.8
 1 21 1 22.6 7.2
 -2 -21 -1 41.1 8.8
 2 21 1 41.4 8.2
 -3 -21 -1 -4.2 6.6
 3 21 1 3.5 6.2
 -4 -21 -1 -10.4 6.7
 4 21 1 -6.9 5.8
 -5 -21 -1 -3.4 7.5
 5 21 1 7.8 5.9
 -6 -21 -1 4.1 7.9
 6 21 1 -8.9 5.5
 -7 -21 -1 -8.8 7.9
 7 21 1 -2.5 6.1
 -8 -21 -1 -5.5 7.5
 8 21 1 -1.2 6.6
 -9 -21 -1 -8.7 7.5
 9 21 1 -4.3 6.6
 -10 -21 -1 -19.7 8.1
 10 21 1 -3.8 6.8
 -3 22 1 23.2 7.9
 -2 22 1 33.4 8.2
 -1 22 1 5.9 6.7
 0 22 1 8.3 6.9
 1 22 1 33 8.2
 2 22 1 87.79 10.3
 -3 -22 -1 47.8 9.6
 3 22 1 33.2 8.1
 -4 -22 -1 0.3 7.6
 4 22 1 4 6.4
 -5 -22 -1 6.6 8
 5 22 1 1.4 5.9
 -6 -22 -1 108.69 12.6
 6 22 1 91.19 10.9
 -7 -22 -1 95.29 12.2
 7 22 1 68.99 10.1
 -8 -22 -1 -9.9 8.4
 8 22 1 -1.6 6.6
 -9 -22 -1 -14.9 8.4
 9 22 1 0 7
 0 23 1 3.3 6.5
 1 23 1 -4.5 6.1
 2 23 1 6.1 6.8
 3 23 1 13 7
 -4 -23 -1 -7.5 7.2
 4 23 1 -7.9 5.8
 -5 -23 -1 -9.9 7.9
 5 23 1 -6.1 5.8
 -6 -23 -1 -12.8 7.7
 6 23 1 -6.1 6.1
 7 23 1 -0.9 6.6
 6 23 -2 20.4 7.4
 -6 -23 2 -1.1 8.4
 5 23 -2 7.7 6.7
 -5 -23 2 4.9 8.3
 4 23 -2 -1.4 5.5
 3 23 -2 10.1 6.8
 2 23 -2 -3 6
 1 23 -2 3.8 6.5
 0 23 -2 14.5 7.1
 8 22 -2 33.1 8.5
 -8 -22 2 30.7 10.4
 7 22 -2 5.7 6.7
 -7 -22 2 -0.9 8.7
 6 22 -2 8.9 6.9
 -6 -22 2 6.8 9
 5 22 -2 8.6 6.1
 -5 -22 2 -8.6 7.7
 4 22 -2 8.9 6.4
 -4 -22 2 7.4 7.9
 3 22 -2 -3.5 5.4
 2 22 -2 12.4 6.7
 1 22 -2 15 6.5
 0 22 -2 11.9 6.7
 -1 22 -2 4.6 6.5
 -2 22 -2 4.2 6.5
 -3 22 -2 24.3 7.6
 10 21 -2 -2.5 6.6
 -10 -21 2 -0.9 9.3
 9 21 -2 15.1 7.4
 -9 -21 2 9.1 9.8
 8 21 -2 10 6.9
 -8 -21 2 11.1 9.4
 7 21 -2 -0.9 6.4
 -7 -21 2 5 8.9
 6 21 -2 -9.9 5.5
 -6 -21 2 -6.9 7.8
 5 21 -2 3.2 6.2
 -5 -21 2 -4.6 7.6
 4 21 -2 5 6
 -4 -21 2 5.5 7.7
 3 21 -2 8.2 5.6
 -3 -21 2 -8.1 6.6
 2 21 -2 2.2 5.8
 1 21 -2 5.8 6.1
 0 21 -2 4.5 6.2
 -1 21 -2 7.4 6.1
 -2 21 -2 13 6.9
 -3 21 -2 12.1 7
 -4 21 -2 3.8 6.2
 11 20 -2 43.3 9.3
 -11 -20 2 22.9 10.7
 10 20 -2 1.6 6.4
 -10 -20 2 -16.1 8.7
 9 20 -2 6.1 6.7
 -9 -20 2 1.4 9.2
 8 20 -2 36.1 8.1
 -8 -20 2 29.7 10.3
 7 20 -2 4.1 6.2
 -7 -20 2 8.6 8.8
 6 20 -2 18.5 7
 -6 -20 2 20.1 8.9
 5 20 -2 46.2 8.2
 -5 -20 2 29.3 8.8
 4 20 -2 -1.9 5.6
 -4 -20 2 -4.3 7
 3 20 -2 31.6 7
 -3 -20 2 21 7.6
 2 20 -2 36.7 7.6
 -2 -20 2 29.7 7.9
 1 20 -2 30.5 7.2
 0 20 -2 25.9 7.1
 -1 20 -2 2.5 5.9
 -2 20 -2 14.1 6.6
 -3 20 -2 37.4 8.1
 -4 20 -2 31.5 7.6
 -5 20 -2 4.8 6.2
 -6 20 -2 3.3 6.1
 12 19 -2 4.1 7.5
 -12 -19 2 6.2 10.3
 11 19 -2 16.3 7.4
 -11 -19 2 1.2 9.7
 10 19 -2 5.9 6.9
 -10 -19 2 18.6 9.9
 9 19 -2 1.8 6.4
 -9 -19 2 -5.3 8.7
 8 19 -2 -0.1 6
 -8 -19 2 -5.5 7.2
 7 19 -2 5.5 6.1
 -7 -19 2 -5.6 6.8
 6 19 -2 -2.6 5.4
 -6 -19 2 1.3 7.6
 5 19 -2 -5.2 4.6
 -5 -19 2 -8.1 6.8
 4 19 -2 0.9 4.8
 -4 -19 2 1.3 6.9
 3 19 -2 22.2 6.3
 -3 -19 2 17.6 7.1
 2 19 -2 17.7 5.8
 -2 -19 2 9.6 6.7
 1 19 -2 3.8 5.4
 0 19 -2 7.5 5.7
 -1 19 -2 43 7.7
 -2 19 -2 14.4 6.2
 -3 19 -2 -0.2 5.6
 -4 19 -2 26.4 7.1
 -5 19 -2 15.8 6.4
 -6 19 -2 1.7 6
 -7 19 -2 0.2 6.1
 12 18 -2 -0.6 6.4
 -12 -18 2 9 9.9
 11 18 -2 -8.5 6.1
 -11 -18 2 2.8 8.3
 10 18 -2 -5 6
 -10 -18 2 -12 8.4
 9 18 -2 13.1 6.8
 -9 -18 2 28.3 9.9
 8 18 -2 65.59 8.5
 -8 -18 2 62.29 10.8
 7 18 -2 11.9 6.4
 -7 -18 2 16.5 8.4
 6 18 -2 51.49 7.8
 -6 -18 2 43.7 9.1
 5 18 -2 21.6 6.4
 -5 -18 2 18 7.8
 4 18 -2 -6.5 4.7
 -4 -18 2 -3.8 6.4
 3 18 -2 -6.6 4.7
 -3 -18 2 1.7 6.2
 2 18 -2 2.5 4.6
 -2 -18 2 -4.5 5.5
 1 18 -2 4.5 4.9
 -1 -18 2 2.2 5.7
 0 18 -2 52.49 7.8
 -1 18 -2 55.79 8
 -2 18 -2 -1.7 4.9
 -3 18 -2 12.7 5.8
 -4 18 -2 89.79 9.4
 -5 18 -2 73.69 8.9
 -6 18 -2 0.3 5.3
 -7 18 -2 1.5 5.6
 -8 18 -2 25.8 8.8
 -13 -17 2 -2.1 9.3
 12 17 -2 8 6.7
 -12 -17 2 9.4 9.4
 11 17 -2 27.4 7.8
 -11 -17 2 35.6 10.3
 10 17 -2 -7.2 5.4
 -10 -17 2 -6.3 8.3
 9 17 -2 0.3 5.7
 -9 -17 2 16.4 8.7
 8 17 -2 34.8 7.2
 -8 -17 2 38.7 9.6
 7 17 -2 -3 5.1
 -7 -17 2 0.8 7.5
 6 17 -2 -3.4 5
 -6 -17 2 -13.4 6.6
 5 17 -2 6.2 4.8
 -5 -17 2 0.4 6.8
 4 17 -2 6.4 5.4
 -4 -17 2 0.6 6.4
 3 17 -2 4.8 5.2
 -3 -17 2 3.3 6.4
 2 17 -2 10.9 5
 -2 -17 2 8.6 6.3
 1 17 -2 7.9 5.2
 -1 -17 2 13.4 5.7
 0 17 -2 4.8 4.7
 0 -17 2 -0.6 4.8
 -1 17 -2 14.6 5.3
 -2 17 -2 12.7 5.5
 -3 17 -2 26.4 6.2
 -4 17 -2 3.9 5.1
 -5 17 -2 33.3 7.6
 -5 17 -2 37.2 6.9
 -6 17 -2 10.6 7.4
 -6 17 -2 20.9 6.1
 -7 17 -2 3.2 7.1
 -7 17 -2 -2.2 5.6
 -8 17 -2 -11.9 6.9
 -9 17 -2 -5.8 7.5
 -14 -16 2 -7.4 9.4
 -13 -16 2 -4.2 9.2
 12 16 -2 31 7.9
 -12 -16 2 36.9 10.7
 11 16 -2 62.69 8.8
 -11 -16 2 44.7 10.6
 10 16 -2 22 6.9
 -10 -16 2 13 8.1
 9 16 -2 12.1 6.2
 -9 -16 2 18.4 7.9
 8 16 -2 25.9 6.6
 -8 -16 2 17.9 8
 7 16 -2 52.69 7.7
 -7 -16 2 49.5 9.4
 6 16 -2 136.39 10.8
 -6 -16 2 145.09 12.3
 5 16 -2 142.59 10.7
 -5 -16 2 128.69 11.3
 4 16 -2 36.9 6.3
 -4 -16 2 39.7 7.8
 3 16 -2 85.79 8.4
 -3 -16 2 84.99 8.9
 2 16 -2 208.48 11.9
 -2 -16 2 202.08 11.9
 1 16 -2 189.68 11.3
 -1 -16 2 163.58 10.7
 0 16 -2 143.39 10.4
 0 -16 2 157.38 10.2
 -1 16 -2 9 4.9
 -2 16 -2 -1.6 4.1
 -3 16 -2 171.38 11.1
 -3 16 -2 147.79 11
 -4 16 -2 116.09 10.2
 -4 16 -2 145.29 9.9
 -5 16 -2 19.1 6
 -5 16 -2 11.3 6.6
 -6 16 -2 4.7 6.8
 -6 16 -2 6.9 5.2
 -7 16 -2 0.4 5.3
 -7 16 -2 -2.1 6.6
 -8 16 -2 25.6 6.5
 -8 16 -2 11.7 8
 -9 16 -2 -4.2 7.4
 -10 16 -2 -4.8 7.6
 -14 -15 2 -2.9 8.6
 -13 -15 2 -12.7 8.8
 12 15 -2 -6 5.8
 -12 -15 2 -4.3 7.9
 11 15 -2 21.9 6.6
 -11 -15 2 23.8 9.4
 10 15 -2 27.2 6.9
 -10 -15 2 11.8 8.3
 9 15 -2 0.6 5.2
 -9 -15 2 9.4 7.9
 8 15 -2 -3.9 5
 -8 -15 2 -4 6.7
 7 15 -2 62.09 7.9
 -7 -15 2 72.69 10
 6 15 -2 19.4 5.8
 -6 -15 2 13.9 7.3
 5 15 -2 2.3 4.4
 -5 -15 2 -4.5 6.3
 4 15 -2 62.59 7.4
 -4 -15 2 74.59 8.8
 3 15 -2 46.7 6.6
 -3 -15 2 63.29 8
 2 15 -2 22.6 5.6
 -2 -15 2 39.7 6.7
 1 15 -2 5.1 4.7
 -1 -15 2 9.3 5.5
 0 15 -2 0.5 4.5
 0 -15 2 3.4 4.7
 -1 15 -2 15.6 5.2
 1 -15 2 25.9 5
 -2 15 -2 4.6 4.7
 -2 15 -2 -3 4.4
 -3 15 -2 -2.8 5
 -3 15 -2 -4.1 4.5
 -4 15 -2 -3.3 4.4
 -4 15 -2 -1.8 5.2
 -5 15 -2 0.7 4.4
 -5 15 -2 -9.6 5.6
 -6 15 -2 -6.1 4.3
 -6 15 -2 -16.5 5.1
 -7 15 -2 1.4 6.9
 -7 15 -2 -3.2 4.8
 -8 15 -2 0.4 5.3
 -8 15 -2 9.5 7.8
 -9 15 -2 -3.1 7.4
 -10 15 -2 3.9 8
 -14 -14 2 14.7 10.1
 -13 -14 2 15.7 9.1
 12 14 -2 17.2 6.4
 -12 -14 2 19 8.9
 11 14 -2 46.3 7.5
 -11 -14 2 43.5 9.9
 10 14 -2 22.9 6.5
 -10 -14 2 31.8 9.1
 9 14 -2 33.6 6.6
 -9 -14 2 34.7 8.3
 8 14 -2 67.49 7.8
 -8 -14 2 72.79 10.2
 7 14 -2 64.89 7.6
 -7 -14 2 53.89 9.2
 6 14 -2 -2.6 4.2
 -6 -14 2 6 6.7
 5 14 -2 0.2 4.7
 -5 -14 2 0 6.2
 4 14 -2 -2.3 4.5
 -4 -14 2 9.7 6.4
 3 14 -2 8.2 4.5
 -3 -14 2 -0.1 6.1
 2 14 -2 17.3 5.4
 -2 -14 2 9.3 6
 1 14 -2 -0.4 4.5
 -1 -14 2 4.2 5.4
 0 14 -2 79.89 6.7
 0 14 -2 85.89 7.8
 0 -14 2 76.09 7.1
 -1 14 -2 196.18 10.8
 -1 14 -2 164.38 9.5
 1 -14 2 184.98 9.5
 -2 14 -2 30.7 5.8
 -2 14 -2 28.7 5.6
 2 -14 2 27.8 4.6
 -3 14 -2 7.5 5.1
 -3 14 -2 15.9 5.1
 -4 14 -2 169.68 11.3
 -4 14 -2 174.58 10.5
 -5 14 -2 143.69 9.8
 -5 14 -2 142.49 11.5
 -6 14 -2 82.09 9.4
 -6 14 -2 106.89 8.8
 -7 14 -2 12.9 5.2
 -7 14 -2 20.9 7.4
 -8 14 -2 16.4 7.5
 -8 14 -2 22.8 6
 -9 14 -2 131.09 12.8
 -10 14 -2 84.29 11.5
 -11 14 -2 26.9 9.1
 -15 -13 2 2 9.7
 -14 -13 2 -1.3 9.3
 -13 -13 2 -7.8 8.8
 12 13 -2 50.39 7.6
 -12 -13 2 44.5 10.1
 11 13 -2 21.1 6.1
 -11 -13 2 14 8.4
 10 13 -2 12.9 5.4
 -10 -13 2 16.3 7.4
 9 13 -2 5.7 4.9
 -9 -13 2 4.7 7.4
 8 13 -2 16.1 5.5
 -8 -13 2 12.2 7.5
 7 13 -2 38 6.3
 -7 -13 2 39 7.8
 6 13 -2 7.8 4.5
 -6 -13 2 2.4 6.3
 5 13 -2 5.7 5
 -5 -13 2 -2.4 6.7
 4 13 -2 29.3 5.9
 -4 -13 2 29.3 6.8
 3 13 -2 140.09 9.3
 -3 -13 2 144.69 11.3
 2 13 -2 121.79 9.1
 -2 -13 2 107.09 8.8
 1 13 -2 14.6 4.9
 1 13 -2 9.1 3.2
 -1 -13 2 16.6 5.6
 0 13 -2 62.99 6.9
 0 13 -2 68.69 5.5
 0 -13 2 68.79 6.7
 -1 13 -2 2.5 4
 -1 13 -2 -0.5 4.3
 1 -13 2 4.4 4.3
 -2 13 -2 163.78 10.1
 -2 13 -2 166.08 10
 2 -13 2 157.88 8.4
 -3 13 -2 25 4.9
 -3 13 -2 28.5 5.8
 -4 13 -2 30.8 5.5
 -4 13 -2 19.8 6
 -5 13 -2 183.08 12.8
 -5 13 -2 189.18 10.4
 -6 13 -2 4.9 4.4
 -6 13 -2 1.4 5.9
 -7 13 -2 27.2 7.4
 -7 13 -2 24.8 5.7
 -8 13 -2 -3.1 4.2
 -8 13 -2 -5.2 6.2
 -9 13 -2 4.1 4.4
 -9 13 -2 -5.4 6.5
 -10 13 -2 -2.2 7.1
 -11 13 -2 8.7 8.1
 -12 13 -2 -3.9 7.8
 -15 -12 2 17.1 10.7
 -14 -12 2 3 8.2
 -13 -12 2 -15.7 6.9
 12 12 -2 3.3 5.8
 -12 -12 2 -15.1 7.5
 11 12 -2 46.3 7.2
 -11 -12 2 60.59 10
 10 12 -2 54.99 7.2
 -10 -12 2 47.8 9.4
 9 12 -2 9.8 5.1
 -9 -12 2 20.3 7.9
 8 12 -2 22 5.4
 -8 -12 2 31.9 8
 7 12 -2 5.8 4.9
 -7 -12 2 20.6 7
 6 12 -2 134.69 9.8
 -6 -12 2 157.88 11.9
 5 12 -2 274.07 12.6
 -5 -12 2 284.57 14
 4 12 -2 38.9 5.6
 -4 -12 2 41.3 7
 3 12 -2 -0.9 4.2
 -3 -12 2 2.4 5.6
 2 12 -2 258.87 11.3
 -2 -12 2 270.27 12.7
 1 12 -2 959.6 23.3
 1 12 -2 939.41 25.5
 -1 -12 2 963.6 25.8
 0 12 -2 233.78 9.4
 0 12 -2 243.68 11.1
 0 -12 2 203.58 10
 -1 12 -2 10.2 4.3
 -1 12 -2 5 3.9
 1 -12 2 3.5 4
 -2 12 -2 -2.1 4.1
 -2 12 -2 0 4.5
 2 -12 2 5.8 3.6
 -3 12 -2 244.48 11.9
 -3 12 -2 233.38 11.3
 3 -12 2 255.37 9.2
 -4 12 -2 472.65 17.4
 -4 12 -2 451.15 15.9
 -5 12 -2 37.5 6.9
 -5 12 -2 58.59 6.3
 -6 12 -2 4.2 4
 -6 12 -2 -3.8 5.4
 -7 12 -2 3.4 6.2
 -7 12 -2 7.9 4.5
 -8 12 -2 5.4 6.5
 -8 12 -2 8.6 4.7
 -9 12 -2 52.09 6.5
 -9 12 -2 38.7 8.7
 -10 12 -2 -3.5 7.1
 -11 12 -2 9.4 8.2
 -12 12 -2 17.9 8.7
 -15 -11 2 14.2 10
 -14 -11 2 -15.9 8.4
 -13 -11 2 13.6 9
 12 11 -2 35.8 6.8
 -12 -11 2 46.3 9.8
 11 11 -2 -4.6 4.7
 -11 -11 2 11.1 7.3
 10 11 -2 22.2 5.8
 -10 -11 2 20.6 8.1
 9 11 -2 11.3 5
 -9 -11 2 29.2 7.5
 8 11 -2 11.9 4.9
 -8 -11 2 7 6.9
 7 11 -2 -3.3 4.4
 -7 -11 2 4.3 7.2
 6 11 -2 11.2 5.1
 -6 -11 2 15.1 7.2
 5 11 -2 276.87 11.8
 -5 -11 2 259.07 13.2
 4 11 -2 6.6 4.5
 -4 -11 2 15.3 6.2
 3 11 -2 2.1 4.1
 -3 -11 2 2 5.3
 2 11 -2 11.2 4
 -2 -11 2 20.7 5.2
 1 11 -2 12.1 4.3
 1 11 -2 13.7 2.9
 -1 -11 2 17.8 4.8
 0 11 -2 326.17 10.9
 0 11 -2 332.17 12.2
 0 -11 2 341.37 12.2
 -1 11 -2 -0.9 3.2
 -1 11 -2 1 3.6
 1 -11 2 1.5 3.8
 -2 11 -2 29.3 5.2
 -2 11 -2 30.3 5.1
 2 -11 2 38.6 4.4
 -3 11 -2 3.8 3.6
 -3 11 -2 5.7 5.1
 3 -11 2 5 2.9
 -4 11 -2 1.4 5.2
 -4 11 -2 3.6 4.1
 -5 11 -2 2 4
 -5 11 -2 4.3 5.4
 -6 11 -2 3.2 5.6
 -6 11 -2 2.3 3.7
 -7 11 -2 17.3 6.5
 -7 11 -2 7 4.4
 -8 11 -2 -2.4 4.1
 -8 11 -2 -0.5 6
 -9 11 -2 12.1 4.7
 -9 11 -2 20.6 6.9
 -10 11 -2 -2.1 6
 -11 11 -2 8.4 7.7
 -12 11 -2 7.7 8.3
 -13 11 -2 4.3 7.4
 -16 -10 2 8.1 10
 -15 -10 2 -8.8 9.1
 -14 -10 2 7.3 8.9
 -13 -10 2 19.9 8.1
 -12 -10 2 80.59 10.9
 11 10 -2 39.5 6.5
 -11 -10 2 43.4 8.5
 10 10 -2 13.3 5.3
 -10 -10 2 18.8 7
 9 10 -2 -5.2 4
 -9 -10 2 -1.7 6.3
 8 10 -2 103.09 8
 -8 -10 2 105.39 10.3
 7 10 -2 83.19 7.4
 -7 -10 2 101.49 9.5
 6 10 -2 93.99 7.3
 -6 -10 2 97.69 8.9
 5 10 -2 4.5 3.7
 -5 -10 2 5.4 5.6
 4 10 -2 4.2 3.8
 -4 -10 2 -1.7 5.2
 3 10 -2 45.9 5.3
 -3 -10 2 43.2 6.2
 2 10 -2 97.79 6.7
 -2 -10 2 89.39 7
 1 10 -2 20.8 2.7
 1 10 -2 16.9 4
 -1 -10 2 21.3 4.6
 0 10 -2 60.19 4.5
 0 10 -2 60.89 5.7
 0 -10 2 55.39 5.3
 -1 10 -2 22.1 4.2
 -1 10 -2 29.5 4.2
 1 -10 2 28.2 4
 -2 10 -2 27.3 5
 -2 10 -2 23.5 4.5
 2 -10 2 29.3 3.7
 -3 10 -2 15 5
 -3 10 -2 10.5 3.6
 3 -10 2 5.9 2.6
 -4 10 -2 224.08 10.1
 -4 10 -2 235.28 12.1
 4 -10 2 210.98 7.4
 -5 10 -2 347.37 15.4
 -5 10 -2 336.87 12.7
 -6 10 -2 0.5 5
 -6 10 -2 7 4.1
 -7 10 -2 5.3 3.8
 -7 10 -2 5.8 5.8
 -8 10 -2 26.8 6.7
 -8 10 -2 36.4 5.3
 -9 10 -2 68.79 9.3
 -9 10 -2 67.49 6.9
 -10 10 -2 201.48 14.5
 -11 10 -2 66.49 9.7
 -12 10 -2 -4.2 7.3
 -13 10 -2 -8.1 6.4
 -16 -9 2 15.6 10.1
 -15 -9 2 3.9 9.1
 -14 -9 2 0.5 8.4
 -13 -9 2 19.9 8.6
 -12 -9 2 178.88 13.4
 11 9 -2 43.2 6.4
 -11 -9 2 42.2 8.4
 10 9 -2 4.3 4.9
 -10 -9 2 12.6 7.1
 9 9 -2 146.69 9.9
 -9 -9 2 158.18 12.9
 8 9 -2 1.4 4.8
 -8 -9 2 5.5 6.4
 7 9 -2 269.17 11.4
 -7 -9 2 273.47 14.6
 6 9 -2 629.44 18.3
 -6 -9 2 616.24 20.3
 5 9 -2 43.5 5.1
 -5 -9 2 47.4 6.7
 4 9 -2 31.3 4.4
 -4 -9 2 41.4 6
 3 9 -2 138.39 7.3
 -3 -9 2 137.89 9
 2 9 -2 205.48 8.6
 -2 -9 2 210.18 9.7
 1 9 -2 46.9 3.7
 1 9 -2 44.6 4.7
 -1 -9 2 63.79 5.3
 0 9 -2 85.39 6.5
 0 9 -2 85.39 5.5
 0 -9 2 88.69 6.1
 -1 9 -2 47.7 4.6
 -1 9 -2 48.1 4.5
 1 -9 2 48.1 4.2
 -2 9 -2 100.19 7.4
 -2 9 -2 94.09 6.2
 2 -9 2 86.29 5.4
 -3 9 -2 15.7 4.6
 -3 9 -2 17.9 3.9
 3 -9 2 19.1 2.6
 -4 9 -2 21 5.5
 -4 9 -2 14 3.9
 4 -9 2 18.5 2.5
 -5 9 -2 21.6 4.4
 -5 9 -2 36.3 6.6
 -6 9 -2 22.6 4.6
 -6 9 -2 27.3 6.7
 -7 9 -2 70.99 6.3
 -7 9 -2 58.39 7.9
 -8 9 -2 52.89 5.9
 -8 9 -2 58.69 8
 -9 9 -2 51.19 6.1
 -9 9 -2 45 8.3
 -10 9 -2 -5.5 5.5
 -10 9 -2 0.2 4.1
 -11 9 -2 10.4 7.1
 -12 9 -2 60.29 10.2
 -13 9 -2 -9.4 6.9
 -14 9 -2 -11.9 6.7
 -16 -8 2 17.6 10.4
 -15 -8 2 12.3 9.8
 -14 -8 2 -4.2 7.9
 -13 -8 2 4.7 7.8
 -12 -8 2 2.7 7.4
 11 8 -2 9.6 5
 -11 -8 2 4.4 6.4
 10 8 -2 53.59 6
 -10 -8 2 53.09 8.1
 9 8 -2 7.9 4.4
 -9 -8 2 4 3.6
 -9 -8 2 9.1 7.1
 8 8 -2 13.1 4.9
 -8 -8 2 9.9 7.1
 -8 -8 2 21.9 3.7
 7 8 -2 33.1 5.2
 -7 -8 2 29.8 7
 -7 -8 2 30.7 3.4
 6 8 -2 25.5 4.4
 -6 -8 2 14.3 2.2
 -6 -8 2 16.1 6
 5 8 -2 204.98 9
 -5 -8 2 190.88 10.8
 4 8 -2 191.88 8.3
 -4 -8 2 172.78 9
 3 8 -2 10.6 3.1
 -3 -8 2 11.2 4.3
 2 8 -2 180.18 7.8
 -2 -8 2 207.08 9.1
 1 8 -2 664.13 17.7
 1 8 -2 673.03 15.9
 -1 -8 2 658.23 17.9
 0 8 -2 373.96 10.7
 0 8 -2 388.06 12.1
 0 -8 2 377.06 11.4
 -1 8 -2 13.4 3.2
 -1 8 -2 11.7 3.1
 1 -8 2 13.8 2.9
 -2 8 -2 24.9 3.9
 -2 8 -2 20.4 3.6
 2 -8 2 21.6 2.7
 -3 8 -2 310.07 10.8
 -3 8 -2 312.17 11.9
 3 -8 2 308.37 8.6
 -4 8 -2 404.96 12.9
 -4 8 -2 404.16 14.7
 4 -8 2 392.16 10.2
 -5 8 -2 251.17 10
 -5 8 -2 245.08 11.8
 5 -8 2 244.78 7
 -6 8 -2 92.29 7.1
 -6 8 -2 88.19 8.3
 -7 8 -2 17.7 4.5
 -7 8 -2 16.5 6.6
 -8 8 -2 26 4.8
 -8 8 -2 29.9 6.5
 -9 8 -2 105.99 10.1
 -9 8 -2 123.19 8.1
 -10 8 -2 14.5 7.1
 -11 8 -2 -2.7 6.3
 -12 8 -2 -3.1 6
 -13 8 -2 -3 7.2
 -14 8 -2 -1.3 7.6
 -16 -7 2 16 9.8
 -15 -7 2 -4 8.5
 -14 -7 2 8.9 8.3
 -13 -7 2 1.1 6.6
 -12 -7 2 20.6 7.9
 -11 -7 2 225.08 13.7
 -11 -7 2 270.47 12.2
 -10 -7 2 114.49 8.8
 -10 -7 2 112.19 10.4
 -9 -7 2 27.2 4.9
 -9 -7 2 24.7 7.4
 8 7 -2 187.98 9.9
 -8 -7 2 207.78 9.4
 -8 -7 2 203.28 12.7
 7 7 -2 17.6 4.2
 -7 -7 2 14.7 3.4
 -7 -7 2 16 6.2
 6 7 -2 3.9 3.7
 -6 -7 2 2 4.5
 -6 -7 2 2.5 2.3
 5 7 -2 372.26 11.9
 -5 -7 2 397.26 14.1
 -5 -7 2 378.96 9.8
 4 7 -2 3.6 2.9
 -4 -7 2 -0.7 3.9
 3 7 -2 133.19 6.3
 -3 -7 2 131.29 7.8
 2 7 -2 638.54 16.4
 -2 -7 2 623.64 17
 1 7 -2 -0.4 2.3
 1 7 -2 -0.6 1.3
 -1 -7 2 -3.5 2.8
 0 7 -2 351.56 9.9
 0 7 -2 348.27 10.6
 0 -7 2 347.47 10.4
 -1 7 -2 454.55 13.1
 -1 7 -2 488.85 13.4
 1 -7 2 458.15 12.2
 -2 7 -2 70.09 4.9
 -2 7 -2 89.29 5.9
 2 -7 2 69.49 4.1
 -3 7 -2 151.78 7.1
 -3 7 -2 158.38 8.2
 3 -7 2 140.59 5
 -4 7 -2 10.6 3.1
 -4 7 -2 12 4
 4 -7 2 9.6 1.6
 -5 7 -2 2.5 4.7
 -5 7 -2 0 2.9
 5 -7 2 -0.3 1.5
 -6 7 -2 422.76 16.7
 -6 7 -2 403.06 13.4
 -7 7 -2 138.19 10.5
 -7 7 -2 116.99 7.4
 -8 7 -2 3 3.6
 -8 7 -2 5.8 6
 -9 7 -2 167.88 12.4
 -9 7 -2 164.88 8.5
 -10 7 -2 24.1 7
 -11 7 -2 0.5 6.1
 -12 7 -2 -4.4 6.4
 -13 7 -2 3 7.5
 -14 7 -2 -8.8 6
 -16 -6 2 27.4 9.9
 -15 -6 2 34.9 10.1
 -14 -6 2 23.5 8.7
 -13 -6 2 94.49 9.2
 -13 -6 2 88.09 10.6
 -12 -6 2 106.99 9.1
 -12 -6 2 134.89 11.6
 -11 -6 2 25.8 5.7
 -11 -6 2 26.2 6.7
 -10 -6 2 12.6 6.6
 -10 -6 2 3.9 4.7
 -9 -6 2 5.9 4.6
 -9 -6 2 7.3 6.7
 -8 -6 2 33.2 7
 -8 -6 2 40.4 5
 -7 -6 2 155.88 10.9
 -7 -6 2 163.28 8
 6 6 -2 280.77 10.1
 -6 -6 2 299.77 11.9
 -6 -6 2 284.37 9.3
 5 6 -2 88.69 6
 -5 -6 2 86.99 4.7
 -5 -6 2 84.99 6.9
 4 6 -2 24.9 3.4
 -4 -6 2 22.8 1.9
 -4 -6 2 12.6 3.7
 3 6 -2 7.2 2.5
 -3 -6 2 14.7 3.5
 2 6 -2 5.7 2.3
 -2 -6 2 0.5 2.8
 1 6 -2 2.1 1.2
 1 6 -2 2.9 2.1
 -1 -6 2 0.2 2.8
 0 6 -2 128.99 5.1
 0 6 -2 133.39 6.1
 0 -6 2 134.59 5.8
 -1 6 -2 64.99 4.7
 -1 6 -2 50.99 4
 1 -6 2 67.49 4.1
 -2 6 -2 5.6 2.9
 -2 6 -2 9.7 2.6
 2 -6 2 11 1.9
 -3 6 -2 134.59 7.5
 -3 6 -2 127.19 6.1
 3 -6 2 123.69 4.1
 -4 6 -2 66.99 5.1
 -4 6 -2 60.89 5.8
 4 -6 2 66.79 2.9
 -5 6 -2 486.05 16.3
 -5 6 -2 474.25 13.7
 5 -6 2 449.76 11.1
 -6 6 -2 103.89 4.7
 -6 6 -2 90.19 8.2
 -6 6 -2 97.79 6.4
 -7 6 -2 2.2 2.6
 -7 6 -2 -2.3 5
 -7 6 -2 1.5 3.2
 -8 6 -2 24.7 6.8
 -8 6 -2 16.5 4
 -9 6 -2 74.29 8.9
 -10 6 -2 202.48 12.7
 -11 6 -2 162.68 12.8
 -12 6 -2 29.4 8.1
 -13 6 -2 34.5 8.7
 -14 6 -2 30.8 8.4
 -15 6 -2 104.39 12.6
 -15 -5 2 -4.6 8
 -14 -5 2 24.9 8.9
 -14 -5 2 29.2 7.6
 -13 -5 2 -7 5.4
 -13 -5 2 5.4 7
 -12 -5 2 7.3 5.9
 -12 -5 2 19.8 7.3
 -11 -5 2 38 6.4
 -11 -5 2 43.7 7.7
 -10 -5 2 34.7 6.2
 -10 -5 2 34.5 7.6
 -9 -5 2 15.6 6.8
 -9 -5 2 11.7 5
 -8 -5 2 13 4.6
 -8 -5 2 15.1 5.6
 -7 -5 2 228.08 9.8
 -7 -5 2 201.48 10.4
 -6 -5 2 181.58 9.2
 -6 -5 2 191.88 7.7
 5 5 -2 17.3 3.3
 -5 -5 2 17 4.3
 -5 -5 2 16.9 2.8
 4 5 -2 35.7 3.5
 -4 -5 2 43.4 3.5
 -4 -5 2 35.7 4.4
 3 5 -2 -0.3 2.2
 -3 -5 2 -4.6 2.9
 -3 -5 2 2.2 1.3
 2 5 -2 650.73 15.8
 -2 -5 2 643.14 16.9
 1 5 -2 1.3 1
 1 5 -2 0.2 2
 -1 -5 2 2.2 2.8
 0 5 -2 59.99 3.5
 0 5 -2 56.79 3.9
 0 -5 2 58.19 4.3
 -1 5 -2 9.1 2.3
 -1 5 -2 11 2.3
 1 -5 2 8.5 2.1
 -2 5 -2 54.19 4.1
 -2 5 -2 40.9 3.9
 2 -5 2 50.29 2.7
 -3 5 -2 265.57 8.3
 -3 5 -2 256.97 9.4
 3 -5 2 261.07 6.5
 -4 5 -2 112.39 5.8
 -4 5 -2 115.99 7.1
 4 -5 2 121.29 3.7
 -5 5 -2 37.3 3
 -5 5 -2 35.5 3.8
 -5 5 -2 29.2 5
 -6 5 -2 248.68 9.3
 -6 5 -2 230.28 11.3
 -6 5 -2 243.78 7.2
 -7 5 -2 10.3 3.4
 -7 5 -2 8.1 5.5
 -7 5 -2 3.7 2.9
 -8 5 -2 5.5 3.5
 -8 5 -2 1.6 5.2
 -9 5 -2 9.8 5.6
 -10 5 -2 9.5 5.7
 -11 5 -2 3.9 6.3
 -12 5 -2 1.1 5.8
 -13 5 -2 -3.3 6.5
 -14 5 -2 7.1 7.6
 -15 5 -2 4.4 7.8
 -15 -4 2 12.2 7.5
 -15 -4 2 30.5 9.3
 -14 -4 2 5.5 7.3
 -14 -4 2 1.3 6.7
 -13 -4 2 -1.5 5.7
 -13 -4 2 2.8 6.6
 -12 -4 2 14.2 7.1
 -12 -4 2 7.5 6.3
 -11 -4 2 65.69 7.7
 -11 -4 2 52.99 8
 -10 -4 2 154.88 11.5
 -10 -4 2 148.89 11.1
 -9 -4 2 154.98 10.2
 -9 -4 2 188.48 12
 -8 -4 2 107.89 8.9
 -8 -4 2 92.29 8.1
 -7 -4 2 217.48 10.7
 -7 -4 2 208.68 9.7
 -6 -4 2 361.26 13.1
 -6 -4 2 392.86 12.3
 -5 -4 2 793.82 21.3
 -5 -4 2 825.82 20.5
 4 4 -2 1494.95 33.2
 -4 -4 2 1536.55 35.8
 -4 -4 2 1521.45 34.8
 3 4 -2 15.2 2.6
 -3 -4 2 13.2 3.1
 -3 -4 2 19.3 2.2
 2 4 -2 131.59 5.3
 -2 -4 2 121.09 5.9
 -2 -4 2 131.09 4
 1 4 -2 2840.42 61.59
 1 4 -2 2820.32 59.49
 -1 -4 2 2824.12 61.69
 0 4 -2 1550.64 34.2
 0 4 -2 1588.54 35.3
 0 -4 2 1587.54 35
 -1 4 -2 501.55 12.7
 -1 4 -2 518.75 13.2
 1 -4 2 493.95 12
 -2 4 -2 239.58 8
 -2 4 -2 224.68 7.4
 2 -4 2 245.08 5.8
 -3 4 -2 147.09 6
 -3 4 -2 172.48 7.5
 -4 4 -2 199.78 7.2
 -4 4 -2 202.68 9.1
 -5 4 -2 228.28 8.2
 -5 4 -2 231.88 10.6
 -5 4 -2 232.28 6.6
 -6 4 -2 228.98 8.6
 -6 4 -2 226.98 7.1
 -6 4 -2 214.08 10.5
 -7 4 -2 67.89 5.2
 -7 4 -2 67.89 7.3
 -7 4 -2 89.39 6.2
 -8 4 -2 18.8 3.9
 -8 4 -2 26.9 6
 -9 4 -2 57.49 8.1
 -10 4 -2 110.39 9.9
 -11 4 -2 1.7 5.7
 -12 4 -2 -12 5.8
 -13 4 -2 6 6.7
 -14 4 -2 11.2 7.4
 -15 4 -2 21.2 8.6
 -16 -3 2 5.9 8
 -15 -3 2 -5.5 6.7
 -14 -3 2 -6.8 5.9
 -14 -3 2 -3.4 7.3
 -13 -3 2 1.2 6.3
 -13 -3 2 -5.9 6.5
 -12 -3 2 22.2 7.3
 -12 -3 2 17.1 6.6
 -11 -3 2 1.2 5.4
 -11 -3 2 7.5 5.9
 -10 -3 2 0.9 5.3
 -10 -3 2 7.9 5.9
 -9 -3 2 19.6 5.7
 -9 -3 2 9.7 5.9
 -8 -3 2 8.5 5.2
 -8 -3 2 14.3 5.1
 -7 -3 2 3.9 4.2
 -7 -3 2 12.9 4.6
 -6 -3 2 11.3 4
 -6 -3 2 7.4 3.8
 -5 -3 2 7 3.2
 -5 -3 2 4.5 3
 -4 -3 2 63.79 5.1
 -4 -3 2 76.19 5.5
 3 3 -2 267.47 7.6
 -3 -3 2 268.27 8.8
 -3 -3 2 264.97 8
 2 3 -2 545.55 12.8
 -2 -3 2 523.35 12.8
 -2 -3 2 543.85 14
 1 3 -2 1274.87 27.7
 1 3 -2 1305.87 28.3
 -1 -3 2 1271.67 28.9
 0 3 -2 2038.5 44.7
 0 3 -2 2015.3 42.8
 0 -3 2 2029.2 43.9
 -1 3 -2 53.49 3.4
 -1 3 -2 56.59 4.3
 1 -3 2 49.8 2.9
 -2 3 -2 71.09 4.1
 -2 3 -2 77.79 5.1
 -3 3 -2 107.29 6.3
 -3 3 -2 109.59 4.6
 -4 3 -2 300.37 7.5
 -4 3 -2 296.97 10.7
 -4 3 -2 301.97 9
 -5 3 -2 11.5 3.9
 -5 3 -2 8.3 2.5
 -5 3 -2 11.4 2.1
 -6 3 -2 3.3 3.6
 -6 3 -2 2.1 2.5
 -6 3 -2 -2.2 2.2
 -7 3 -2 207.68 10.6
 -7 3 -2 195.48 7.5
 -8 3 -2 25.5 4.1
 -8 3 -2 33.5 6.5
 -9 3 -2 -0.6 5.1
 -9 3 -2 -1.4 4.1
 -10 3 -2 26.5 6.3
 -11 3 -2 3.1 5.5
 -12 3 -2 -0.4 6.3
 -13 3 -2 7.3 6.2
 -14 3 -2 4.3 7
 -15 3 -2 -0.2 7.4
 -16 3 -2 13.8 8.8
 -16 -2 2 6.9 7.9
 -15 -2 2 24.2 8.5
 -14 -2 2 12.5 7.3
 -14 -2 2 28.3 8.2
 -13 -2 2 2.7 6.8
 -13 -2 2 0.6 6.3
 -12 -2 2 42.2 7.5
 -12 -2 2 29.5 7.7
 -11 -2 2 53.49 7.7
 -11 -2 2 60.89 7.9
 -10 -2 2 39.7 7.4
 -10 -2 2 35.6 6.7
 -9 -2 2 55.19 7.3
 -9 -2 2 51.79 7.1
 -8 -2 2 21.1 5.4
 -8 -2 2 19.3 5.6
 -7 -2 2 31.4 5.3
 -7 -2 2 30.3 5
 -6 -2 2 221.88 9.4
 -6 -2 2 193.38 9.4
 -5 -2 2 323.77 10.6
 -5 -2 2 329.17 11
 -4 -2 2 7 2.7
 -4 -2 2 8 2.9
 -3 -2 2 794.22 19.4
 -3 -2 2 783.82 19.2
 2 2 -2 200.18 5.7
 -2 -2 2 200.28 6.8
 -2 -2 2 200.18 6.4
 1 2 -2 134.09 4.1
 -1 -2 2 130.99 4.7
 0 2 -2 0.2 1.1
 0 2 -2 0.1 0.8
 0 -2 2 0.2 1.1
 -1 2 -2 637.74 15.3
 1 -2 2 630.74 13.9
 1 -2 2 650.83 13.9
 -2 2 -2 1003.9 23.9
 -2 2 -2 1007 22.4
 -3 2 -2 99.49 5.4
 -3 2 -2 92.09 3.2
 -3 2 -2 88.39 4.4
 -4 2 -2 293.37 7.6
 -4 2 -2 292.97 8.7
 -4 2 -2 292.07 10
 -5 2 -2 838.62 20.1
 -5 2 -2 854.91 22.7
 -5 2 -2 837.52 19.5
 -6 2 -2 196.58 6.9
 -6 2 -2 198.18 9.9
 -7 2 -2 250.57 11.5
 -7 2 -2 274.67 9.1
 -8 2 -2 203.68 11.2
 -8 2 -2 215.58 9.1
 -9 2 -2 6.1 4.4
 -9 2 -2 6.3 5.7
 -10 2 -2 71.19 8.6
 -10 2 -2 65.19 6.3
 -11 2 -2 260.97 14.7
 -12 2 -2 109.39 10.6
 -13 2 -2 65.49 9.3
 -14 2 -2 -4.6 6.5
 -15 2 -2 2.2 7.5
 -16 2 -2 47 10.3
 -16 -1 2 18.2 8.6
 -15 -1 2 109.09 12.3
 -14 -1 2 30.1 8.4
 -13 -1 2 1.4 6.4
 -13 -1 2 -1.7 5.9
 -12 -1 2 5.8 5.8
 -12 -1 2 8 6.6
 -11 -1 2 133.29 10.8
 -11 -1 2 107.69 10.1
 -10 -1 2 213.58 12.3
 -10 -1 2 208.48 12.9
 -9 -1 2 4.8 5.1
 -9 -1 2 9.3 6.1
 -8 -1 2 -0.4 4.6
 -8 -1 2 -3.9 4.6
 -7 -1 2 372.56 12.9
 -7 -1 2 368.16 14.1
 -6 -1 2 221.88 10.2
 -6 -1 2 209.08 9
 -5 -1 2 35.6 4
 -5 -1 2 41.3 4.6
 -4 -1 2 145.89 6.1
 -4 -1 2 143.79 7.3
 3 1 -2 455.35 11.9
 -3 -1 2 422.56 12
 -3 -1 2 463.75 12.7
 2 1 -2 61.59 2.6
 2 1 -2 64.99 3.8
 -2 -1 2 55.89 4.3
 1 1 -2 363.26 8.8
 1 1 -2 346.17 7.9
 0 1 -2 1159.88 24.1
 0 1 -2 1132.29 25.4
 0 1 -2 1136.49 24.9
 -1 1 -2 2.7 0.6
 -1 1 -2 2 1
 -1 1 -2 2.7 1.1
 1 -1 2 3.5 0.6
 -2 1 -2 33.6 2.6
 -2 1 -2 35.7 2.5
 -2 1 -2 37.9 2
 -3 1 -2 2378.06 54.19
 -3 1 -2 2453.35 51.29
 -3 1 -2 2340.47 50.49
 -4 1 -2 719.73 16.7
 -4 1 -2 713.93 19
 -5 1 -2 16.8 3.6
 -5 1 -2 13.5 2.5
 -6 1 -2 182.98 9.3
 -6 1 -2 191.78 7.1
 -7 1 -2 59.59 4.7
 -7 1 -2 55.09 5.8
 -8 1 -2 172.78 10.9
 -8 1 -2 156.98 8.2
 -9 1 -2 85.79 8
 -9 1 -2 84.99 6.8
 -10 1 -2 22.3 5.2
 -10 1 -2 22.9 6.5
 -11 1 -2 26.8 6.8
 -11 1 -2 25.8 5.8
 -12 1 -2 14.2 6.5
 -13 1 -2 -12.2 5.3
 -14 1 -2 -1.4 6.5
 -15 1 -2 21.1 8.3
 -16 1 -2 -11.7 6.8
 -16 0 2 -1.8 8
 -15 0 2 4.9 7.9
 -14 0 2 5 7.4
 -13 0 2 1.7 6.3
 -13 0 2 3.7 6.9
 -12 0 2 48.2 8.5
 -12 0 2 47.5 7.6
 -11 0 2 9 6.5
 -11 0 2 11.2 5.5
 -10 0 2 15.7 5.6
 -10 0 2 1.6 6
 -9 0 2 -5.3 4.8
 -9 0 2 8.3 6.4
 -8 0 2 7 5.8
 -8 0 2 0.6 4.4
 -7 0 2 33.9 4.8
 -7 0 2 30.2 5.7
 -6 0 2 29.5 5.2
 -6 0 2 31.3 4.1
 -5 0 2 420.06 12.2
 -5 0 2 391.66 13
 4 0 -2 314.17 9.3
 -4 0 2 293.07 10.6
 3 0 -2 194.08 6.6
 -3 0 2 188.58 7.6
 2 0 -2 483.65 12.1
 -2 0 2 488.65 12.8
 0 0 -2 4874.41 108.69
 0 0 -2 4979.6 107.79
 0 0 -2 4673.63 103.49
 -1 0 -2 1972.4 42.4
 -1 0 -2 1989.2 43.9
 -2 0 -2 230.68 6.9
 -2 0 -2 238.38 6.1
 -3 0 -2 93.99 5
 -3 0 -2 84.29 4.4
 -4 0 -2 294.87 9.8
 -4 0 -2 298.57 8.5
 -5 0 -2 704.63 19.2
 -5 0 -2 712.53 17.4
 -6 0 -2 234.28 8.4
 -6 0 -2 240.48 10
 -7 0 -2 59.09 4.9
 -7 0 -2 56.09 5.8
 -8 0 -2 26.2 4.8
 -8 0 -2 18.7 4.9
 -9 0 -2 25.9 6.1
 -9 0 -2 21.1 5.2
 -10 0 -2 154.38 10
 -10 0 -2 144.19 10.5
 -11 0 -2 54.79 6.7
 -11 0 -2 38.7 7.1
 -12 0 -2 32.4 7.3
 -13 0 -2 7.2 6.2
 -14 0 -2 4.7 6.7
 -15 0 -2 136.89 13
 -16 0 -2 0.4 7.3
 -16 1 2 196.88 16.6
 -15 1 2 -4.4 8
 -14 1 2 2.4 7.3
 -13 1 2 8.2 7.2
 -12 1 2 32.8 8.1
 -12 1 2 28.1 6.6
 -11 1 2 19.2 7.1
 -11 1 2 39.2 6.5
 -10 1 2 15.7 5.2
 -10 1 2 1.8 6.1
 -9 1 2 16.7 6.9
 -9 1 2 15.6 5.5
 -8 1 2 23 5
 -8 1 2 24.5 6.7
 -7 1 2 5.8 5.4
 -7 1 2 0.7 3.6
 -6 1 2 29.8 5.5
 -6 1 2 24.7 3.9
 5 -1 -2 1.2 2.2
 -5 1 2 3.4 3.9
 4 -1 -2 76.89 4.4
 -4 1 2 70.19 5.5
 3 -1 -2 1952.7 42.9
 -3 1 2 1913.61 44.7
 2 -1 -2 148.19 5.2
 -2 1 2 158.68 7.1
 -2 1 2 149.29 3.7
 1 -1 -2 45.1 2.5
 -1 1 2 51.09 1.7
 0 -1 -2 497.55 11.5
 -1 -1 -2 803.32 18.3
 -1 -1 -2 841.42 18.8
 -2 -1 -2 41 3
 -2 -1 -2 46.3 2.9
 -3 -1 -2 843.82 20.5
 -3 -1 -2 842.92 19.9
 -4 -1 -2 534.35 14.2
 -4 -1 -2 510.75 13.4
 -5 -1 -2 0.9 2.6
 -5 -1 -2 3.6 2.7
 -6 -1 -2 164.88 8.2
 -6 -1 -2 166.58 7.6
 -7 -1 -2 741.43 19.5
 -7 -1 -2 711.93 20.9
 -8 -1 -2 83.69 6.7
 -8 -1 -2 105.29 7.9
 -9 -1 -2 7.3 5
 -9 -1 -2 0.2 4.9
 -10 -1 -2 148.89 11.1
 -10 -1 -2 128.69 10.3
 -11 -1 -2 145.29 10.5
 -11 -1 -2 149.69 11.2
 -12 -1 -2 74.69 8.1
 -12 -1 -2 68.89 8.5
 -13 -1 -2 29.9 7.3
 -14 -1 -2 -2.1 6
 -15 -1 -2 -6.1 6.6
 -16 -1 -2 16.2 8
 -15 2 2 33.2 9.5
 -14 2 2 6.5 7.8
 -13 2 2 -7.4 6.5
 -12 2 2 37.3 8.5
 -11 2 2 245.78 15.1
 -11 2 2 268.97 12.8
 -10 2 2 102.79 8
 -10 2 2 81.29 9.1
 -9 2 2 20.7 7.2
 -9 2 2 15.1 5.4
 -8 2 2 96.39 9.2
 -8 2 2 79.79 6.8
 -7 2 2 154.18 7.9
 -7 2 2 188.18 12
 6 -2 -2 152.38 6.9
 -6 2 2 134.99 10
 5 -2 -2 562.94 15.1
 -5 2 2 567.04 17.6
 4 -2 -2 424.36 11.6
 -4 2 2 450.15 14
 -4 2 2 412.06 10.1
 3 -2 -2 127.29 5.1
 -3 2 2 122.69 3.8
 -3 2 2 124.39 7.4
 2 -2 -2 718.53 16.9
 -2 2 2 720.93 18.7
 -2 2 2 709.33 15.4
 1 -2 -2 1129.19 24.6
 -1 2 2 1063.99 25.6
 -1 2 2 1107.09 23.2
 0 -2 -2 151.38 4.7
 -1 -2 -2 135.89 4.3
 -1 -2 -2 132.49 4.6
 -2 -2 -2 22.1 1.9
 -2 -2 -2 21.2 2.6
 -3 -2 -2 540.65 14
 -3 -2 -2 552.64 13.8
 -4 -2 -2 1.6 2.1
 -4 -2 -2 1.5 2.8
 -5 -2 -2 188.28 7.5
 -5 -2 -2 187.08 7.5
 -6 -2 -2 270.77 9.8
 -6 -2 -2 277.77 10.1
 -7 -2 -2 282.07 10.7
 -7 -2 -2 292.27 11.2
 -8 -2 -2 29.3 5.1
 -8 -2 -2 32.4 5.4
 -9 -2 -2 12.4 5.1
 -9 -2 -2 15.5 5.5
 -10 -2 -2 153.18 11.3
 -10 -2 -2 154.98 10.8
 -11 -2 -2 182.58 11.8
 -11 -2 -2 204.48 11.2
 -12 -2 -2 327.77 15.6
 -12 -2 -2 312.87 14.7
 -13 -2 -2 96.39 10.1
 -13 -2 -2 119.49 10.1
 -14 -2 -2 7.9 6.5
 -15 -2 -2 83.39 10.4
 -16 -2 -2 98.09 11.5
 -15 3 2 13.1 8.9
 -14 3 2 1.2 7.2
 -13 3 2 2.8 6.6
 -12 3 2 49.6 9.3
 -11 3 2 29.3 6
 -11 3 2 32.4 8
 -10 3 2 226.98 14.5
 -10 3 2 217.58 10.8
 -9 3 2 42 5.9
 -9 3 2 32 7.2
 -8 3 2 3.9 6
 -8 3 2 6.9 4.4
 7 -3 -2 377.36 12.2
 -7 3 2 376.56 12.7
 -7 3 2 379.56 15.4
 6 -3 -2 234.18 8.6
 -6 3 2 230.58 11.4
 5 -3 -2 2.4 2.2
 -5 3 2 9.5 4.6
 -5 3 2 4.3 1.8
 4 -3 -2 335.67 9.6
 -4 3 2 334.07 8.5
 -4 3 2 314.27 11.6
 3 -3 -2 63.99 3.6
 -3 3 2 61.39 5
 -3 3 2 68.19 3.1
 2 -3 -2 14.2 2.1
 -2 3 2 7.1 3.2
 -2 3 2 10.4 1.7
 1 -3 -2 724.53 17.3
 -1 3 2 739.53 18.5
 -1 3 2 741.23 16.4
 0 -3 -2 1454.35 32.3
 -1 -3 -2 7.4 2.1
 -1 -3 -2 7 1.5
 -2 -3 -2 1494.55 34.5
 -2 -3 -2 1584.24 34.5
 -3 -3 -2 398.66 11.6
 -3 -3 -2 395.46 10.3
 -4 -3 -2 371.46 11.2
 -4 -3 -2 364.26 10.4
 -5 -3 -2 12.9 3.5
 -5 -3 -2 16.6 2.7
 -6 -3 -2 7.9 3
 -6 -3 -2 2.4 3.5
 -7 -3 -2 19.3 4.6
 -7 -3 -2 21.4 4
 -8 -3 -2 4.1 4.1
 -8 -3 -2 0.7 4.7
 -9 -3 -2 4.5 4.6
 -9 -3 -2 6.2 5.3
 -10 -3 -2 8.6 5.2
 -10 -3 -2 5.7 5.9
 -11 -3 -2 0.4 5.7
 -11 -3 -2 5.4 5
 -12 -3 -2 26.2 6.5
 -12 -3 -2 31.1 7.3
 -13 -3 -2 26.4 7.1
 -13 -3 -2 25.9 6.9
 -14 -3 -2 -4.2 5.4
 -15 -3 -2 5.1 6.3
 -16 -3 -2 -0.5 6.5
 -15 4 2 18 9.1
 -14 4 2 7.6 8.6
 -13 4 2 4.8 7.6
 -12 4 2 -5.9 6.8
 -11 4 2 1.3 6.8
 -10 4 2 7.9 6.4
 -10 4 2 14.9 4.8
 -9 4 2 94.39 10
 -9 4 2 110.89 8.3
 -8 4 2 25 7
 -8 4 2 33.4 5.1
 7 -4 -2 9.9 3.4
 -7 4 2 12.7 6
 6 -4 -2 141.79 6.6
 -6 4 2 135.99 11
 -6 4 2 137.89 5.8
 5 -4 -2 344.37 10.3
 -5 4 2 341.27 9.5
 -5 4 2 350.06 13.3
 4 -4 -2 372.16 10.6
 -4 4 2 382.16 9.9
 -4 4 2 377.56 13.3
 3 -4 -2 108.39 4.8
 -3 4 2 115.99 6.9
 -3 4 2 113.99 4.5
 2 -4 -2 160.58 5.7
 -2 4 2 162.78 5.4
 -2 4 2 145.39 7.7
 1 -4 -2 461.95 11.8
 -1 4 2 463.05 11.6
 -1 4 2 469.85 13.2
 0 -4 -2 1279.47 29.3
 0 4 2 1311.77 28.4
 -1 -4 -2 2806.32 61.29
 -2 -4 -2 443.26 12.6
 -2 -4 -2 451.35 11.2
 -3 -4 -2 3.4 2.8
 -3 -4 -2 1.1 1.5
 -4 -4 -2 605.44 16.4
 -4 -4 -2 623.94 15.4
 -5 -4 -2 1032.4 25.5
 -5 -4 -2 1005.5 24.7
 -6 -4 -2 442.36 14
 -6 -4 -2 464.85 13.2
 -7 -4 -2 245.48 10.9
 -7 -4 -2 261.67 10.1
 -8 -4 -2 82.89 7.4
 -8 -4 -2 89.69 7.2
 -9 -4 -2 65.79 7.5
 -9 -4 -2 56.19 6.2
 -10 -4 -2 88.09 7.8
 -10 -4 -2 96.89 8.9
 -11 -4 -2 78.69 8.4
 -11 -4 -2 71.09 7.5
 -12 -4 -2 4.3 5.4
 -12 -4 -2 8.4 6.7
 -13 -4 -2 4.4 6.8
 -13 -4 -2 -2.4 5.4
 -14 -4 -2 -2.6 5.4
 -14 -4 -2 -3.5 6.5
 -15 -4 -2 4.9 6.3
 -16 -4 -2 -7.4 6.1
 -15 5 2 24 9.6
 -14 5 2 -10.8 7.7
 -13 5 2 -0.9 7.3
 -12 5 2 12.5 7.6
 -11 5 2 25.6 8
 -10 5 2 40.5 8
 -9 5 2 -5.7 6
 -9 5 2 -1.2 4.1
 8 -5 -2 -3.6 3.4
 -8 5 2 0.3 4
 -8 5 2 -2.4 6.1
 7 -5 -2 1.6 3
 -7 5 2 -0.1 2.6
 -7 5 2 2 6.3
 6 -5 -2 39.7 4
 -6 5 2 39.6 3.6
 -6 5 2 43.8 6.8
 5 -5 -2 36 3.5
 -5 5 2 41.3 6
 -5 5 2 37.8 3.3
 4 -5 -2 378.66 10.9
 -4 5 2 394.26 14.4
 -4 5 2 387.86 10.4
 3 -5 -2 0.3 1.8
 -3 5 2 -0.1 1.7
 -3 5 2 0.4 3.8
 2 -5 -2 12.4 2.3
 -2 5 2 14.3 3.7
 -2 5 2 11 2.2
 1 -5 -2 218.28 7.1
 -1 5 2 226.18 7.3
 -1 5 2 221.68 8.4
 0 -5 -2 4.1 2.4
 0 5 2 1.9 2.6
 0 5 2 5 2.2
 -1 -5 -2 37.3 3.6
 1 5 2 34.4 3.5
 -2 -5 -2 462.05 13
 -2 -5 -2 452.35 11.4
 -3 -5 -2 260.17 7.2
 -3 -5 -2 254.97 9.4
 -4 -5 -2 159.58 7.6
 -4 -5 -2 177.78 5.7
 -5 -5 -2 6.2 2.1
 -5 -5 -2 3 3.8
 -6 -5 -2 12.2 2.8
 -6 -5 -2 16.4 4.6
 -7 -5 -2 112.69 6.3
 -7 -5 -2 115.99 8
 -8 -5 -2 26.7 6.3
 -8 -5 -2 29.3 4.5
 -9 -5 -2 39 7.1
 -9 -5 -2 32.5 5.1
 -10 -5 -2 61.79 8.2
 -10 -5 -2 59.69 6.6
 -11 -5 -2 31.3 7
 -11 -5 -2 15.6 5.2
 -12 -5 -2 6.6 5.1
 -12 -5 -2 14.2 6.8
 -13 -5 -2 32.6 8.3
 -13 -5 -2 28.9 6.6
 -14 -5 -2 9.6 7.3
 -14 -5 -2 27.7 7
 -15 -5 -2 -4.2 5.5
 -16 -5 -2 16.2 7.3
 -14 6 2 6.2 8.7
 -13 6 2 1.9 7.9
 -12 6 2 -6.2 7.1
 -11 6 2 142.99 12.7
 -10 6 2 72.89 10
 -9 6 2 5.2 6.1
 8 -6 -2 14.2 3.8
 -8 6 2 17.1 3.5
 -8 6 2 10.7 7.1
 7 -6 -2 -3.1 3.1
 -7 6 2 11 3.1
 -7 6 2 3.5 6.2
 6 -6 -2 1 2.7
 -6 6 2 10 6.1
 -6 6 2 8 2.8
 5 -6 -2 257.07 8.8
 -5 6 2 256.77 8.6
 -5 6 2 258.57 13.4
 4 -6 -2 246.48 8.2
 -4 6 2 249.78 8.1
 -4 6 2 255.97 12
 3 -6 -2 84.29 4.7
 -3 6 2 79.39 4.8
 -3 6 2 72.59 6.2
 2 -6 -2 2.4 1.9
 -2 6 2 4.4 2.2
 -2 6 2 12.2 3.7
 1 -6 -2 55.89 4
 -1 6 2 53.79 4.6
 -1 6 2 59.69 4.4
 0 -6 -2 37.4 3.4
 0 6 2 26.5 3.2
 0 6 2 31.4 3.5
 1 6 2 107.49 6
 -2 -6 -2 175.08 7.8
 -3 -6 -2 -0.3 2.9
 -3 -6 -2 2.2 1.5
 -4 -6 -2 1.7 3.5
 -4 -6 -2 4.2 1.6
 -5 -6 -2 28.8 2.7
 -5 -6 -2 27.7 5
 -6 -6 -2 251.87 8.5
 -6 -6 -2 258.97 11.4
 -7 -6 -2 407.66 15.2
 -7 -6 -2 415.06 12.7
 -8 -6 -2 141.69 7.8
 -8 -6 -2 130.19 10.8
 -9 -6 -2 6.8 6.3
 -9 -6 -2 2.6 3.6
 -10 -6 -2 60.89 6.3
 -10 -6 -2 58.39 8.2
 -11 -6 -2 245.68 13.8
 -11 -6 -2 242.38 12
 -12 -6 -2 244.78 15
 -12 -6 -2 218.88 12.4
 -13 -6 -2 89.39 10.1
 -13 -6 -2 91.69 8.7
 -14 -6 -2 37.3 9.1
 -14 -6 -2 34.4 7.2
 -15 -6 -2 55.49 10
 -14 7 2 -9.3 7.7
 -13 7 2 7.5 7.7
 -12 7 2 -5.8 6.6
 -11 7 2 12.5 7
 -10 7 2 3.1 6.5
 -9 7 2 70.79 9.1
 8 -7 -2 94.59 6.4
 -8 7 2 95.89 10.1
 -8 7 2 100.19 6.2
 7 -7 -2 108.89 6.5
 -7 7 2 104.49 10.4
 -7 7 2 95.89 6.3
 6 -7 -2 170.38 7.5
 -6 7 2 172.38 13.2
 -6 7 2 176.88 7.5
 5 -7 -2 174.38 7.2
 -5 7 2 174.98 7.4
 -5 7 2 194.68 12.4
 4 -7 -2 35.9 3.5
 -4 7 2 31 6.1
 -4 7 2 37.9 3.7
 3 -7 -2 448.06 12.5
 -3 7 2 456.85 15.1
 -3 7 2 438.36 12.6
 2 -7 -2 88.99 5.2
 -2 7 2 87.49 5.2
 -2 7 2 97.09 7.6
 1 -7 -2 55.89 4.5
 -1 7 2 65.19 5.2
 -1 7 2 78.09 5.2
 0 -7 -2 839.02 20.7
 0 7 2 828.82 20.3
 0 7 2 823.12 21
 -1 -7 -2 46.9 4
 1 7 2 43.3 3.6
 1 7 2 44.9 4.2
 -2 -7 -2 150.28 7.4
 2 7 2 136.79 6.9
 -3 -7 -2 16.1 3.7
 -4 -7 -2 115.09 4.5
 -4 -7 -2 108.19 7.2
 -5 -7 -2 489.65 12.7
 -5 -7 -2 492.05 15.5
 -6 -7 -2 41.5 3.3
 -6 -7 -2 44.6 5.8
 -7 -7 -2 64.59 4.7
 -7 -7 -2 78.69 7.8
 -8 -7 -2 65.79 5.4
 -8 -7 -2 67.09 8.1
 -9 -7 -2 36.2 5
 -9 -7 -2 48.1 8.1
 -10 -7 -2 326.87 15.7
 -10 -7 -2 307.77 12.5
 -11 -7 -2 81.09 7.1
 -11 -7 -2 69.49 9
 -12 -7 -2 33.2 6
 -12 -7 -2 50.49 8.8
 -13 -7 -2 14.1 5.3
 -13 -7 -2 21.3 8.1
 -14 -7 -2 -0.1 7.9
 -15 -7 -2 -13.5 8.2
 -16 -7 -2 -6.8 8.2
 -14 8 2 -0.1 8.3
 -13 8 2 -0.4 8
 -12 8 2 -16.8 6.7
 -11 8 2 9.1 6.8
 -10 8 2 16.4 7.2
 -9 8 2 44.5 8.2
 -8 8 2 46.5 8
 -8 8 2 52.89 5
 7 -8 -2 -1.3 2.9
 -7 8 2 8.7 7
 -7 8 2 -4.6 3
 6 -8 -2 53.59 4.7
 -6 8 2 57.99 5.1
 -6 8 2 61.89 8.3
 5 -8 -2 146.59 6.8
 -5 8 2 180.78 12.7
 -5 8 2 156.18 7.5
 4 -8 -2 257.77 9
 -4 8 2 262.87 9.2
 -4 8 2 251.27 12.4
 3 -8 -2 354.56 11
 -3 8 2 362.26 11.3
 -3 8 2 375.56 14.3
 2 -8 -2 3.7 2.4
 -2 8 2 3.4 2.7
 -2 8 2 0.1 4.1
 1 -8 -2 21.6 3.3
 -1 8 2 23.2 3.6
 -1 8 2 25.9 4.5
 0 -8 -2 332.37 10.8
 0 8 2 339.57 10.9
 0 8 2 334.47 10.9
 -1 -8 -2 264.37 9.7
 1 8 2 262.77 9.6
 1 8 2 262.57 9
 -2 -8 -2 336.67 11.3
 2 8 2 353.86 11.6
 -3 -8 -2 31.4 4.5
 3 8 2 24.3 4
 -4 -8 -2 206.08 10.2
 -4 -8 -2 208.28 6.4
 -5 -8 -2 241.78 7.3
 -5 -8 -2 242.58 11.2
 -6 -8 -2 51.79 6.7
 -6 -8 -2 38.6 3.2
 -7 -8 -2 209.38 7.7
 -7 -8 -2 221.68 12.6
 -8 -8 -2 24.9 7.2
 -8 -8 -2 20.6 3.6
 -9 -8 -2 4.1 6.8
 -9 -8 -2 -2 3.4
 -10 -8 -2 307.47 11.9
 -10 -8 -2 298.67 15.5
 -11 -8 -2 159.28 12.3
 -11 -8 -2 178.78 9.7
 -12 -8 -2 30.5 6
 -12 -8 -2 26.8 8.3
 -13 -8 -2 5 7.3
 -14 -8 -2 -8.1 7.3
 -15 -8 -2 15.5 9.3
 -16 -8 -2 40.6 10.8
 -13 9 2 -6.7 8
 -12 9 2 -5 7.6
 -11 9 2 8.7 7.1
 -10 9 2 86.19 10.8
 -9 9 2 34.7 8.7
 -8 9 2 -2.1 6.5
 -7 9 2 5 3.3
 -7 9 2 -0.2 6.4
 6 -9 -2 100.89 6.2
 -6 9 2 95.69 9.6
 -6 9 2 122.19 7.2
 5 -9 -2 60.19 4.9
 -5 9 2 69.89 8.8
 -5 9 2 68.49 5.5
 4 -9 -2 3.2 2.8
 -4 9 2 8.4 3.3
 -4 9 2 10.3 6.3
 3 -9 -2 38.5 4
 -3 9 2 34.2 4.3
 -3 9 2 42.2 6.6
 2 -9 -2 42.1 4.1
 -2 9 2 48.4 4.7
 -2 9 2 42.9 5.9
 1 -9 -2 99.19 6.5
 -1 9 2 110.19 6.8
 -1 9 2 116.39 7.8
 0 -9 -2 7.4 3.3
 0 9 2 7.2 3
 0 9 2 5.6 3.7
 -1 -9 -2 -2.9 3.2
 1 9 2 11.8 3.5
 1 9 2 3 3.2
 -2 -9 -2 335.87 12
 2 9 2 335.67 10.2
 2 9 2 327.17 11.7
 -3 -9 -2 270.97 10.7
 3 9 2 277.97 11
 -4 -9 -2 41.4 5.5
 4 9 2 54.19 5.4
 -5 -9 -2 65.39 6.6
 -5 -9 -2 55.99 3.7
 -6 -9 -2 273.97 13.2
 -6 -9 -2 254.57 8
 -7 -9 -2 541.75 14.5
 -7 -9 -2 534.35 18.5
 -8 -9 -2 17.7 3.2
 -8 -9 -2 20 7.2
 -9 -9 -2 69.19 8.7
 -9 -9 -2 78.09 6.5
 -10 -9 -2 129.49 7.7
 -10 -9 -2 138.89 11.3
 -11 -9 -2 2.1 6.8
 -12 -9 -2 59.89 9.7
 -13 -9 -2 55.29 9.9
 -14 -9 -2 -1.5 7.9
 -15 -9 -2 2.5 8.9
 -16 -9 -2 -21.1 7.9
 -13 10 2 8.4 8.9
 -12 10 2 11.9 8.6
 -11 10 2 41.3 9.9
 -10 10 2 94.59 11.6
 -9 10 2 70.49 9.8
 -8 10 2 70.79 9.4
 -7 10 2 2.3 6.5
 -7 10 2 8.4 3.9
 6 -10 -2 20.2 3.6
 -6 10 2 29.7 7.6
 -6 10 2 20.4 4.1
 5 -10 -2 164.78 7.9
 -5 10 2 175.28 13.4
 -5 10 2 179.88 8.8
 4 -10 -2 194.08 8.2
 -4 10 2 191.88 13.1
 -4 10 2 184.58 9.3
 3 -10 -2 33.3 4.3
 -3 10 2 30.8 4.7
 -3 10 2 44.8 6.9
 2 -10 -2 37.1 4.2
 -2 10 2 29.6 4.4
 -2 10 2 32.8 6.3
 1 -10 -2 0.4 3.3
 -1 10 2 1.8 4.7
 -1 10 2 1 3.4
 0 -10 -2 30.6 4.4
 0 10 2 19.5 4.5
 0 10 2 20.1 4
 -1 -10 -2 11 4.1
 1 10 2 14.1 4.1
 1 10 2 8.5 3.8
 -2 -10 -2 77.49 6.6
 2 10 2 74.79 5.6
 2 10 2 67.69 6
 -3 -10 -2 99.79 7.6
 3 10 2 113.19 5.6
 3 10 2 97.79 7.2
 -4 -10 -2 16.4 5
 4 10 2 19.4 4.7
 -5 -10 -2 8 5.4
 5 10 2 11.9 5.1
 -6 -10 -2 72.69 7.8
 -6 -10 -2 72.49 4.3
 -7 -10 -2 219.68 12.2
 -7 -10 -2 212.28 7.4
 -8 -10 -2 27.6 7.6
 -9 -10 -2 78.49 9.5
 -10 -10 -2 33.7 8.1
 -11 -10 -2 -1 7
 -12 -10 -2 18.4 8.1
 -13 -10 -2 119.49 12.4
 -14 -10 -2 47.4 9.5
 -15 -10 -2 -5.4 8.3
 -16 -10 -2 18.2 9.7
 -12 11 2 6.5 8.9
 -11 11 2 5 8.2
 -10 11 2 33.4 9.2
 -9 11 2 4.9 7.6
 -8 11 2 -6.2 6.1
 -7 11 2 -1 3.4
 -7 11 2 -0.7 6.6
 -6 11 2 33 7.9
 -6 11 2 29.3 4.7
 5 -11 -2 0.9 2.9
 -5 11 2 7.3 6.4
 -5 11 2 1.7 3.7
 4 -11 -2 32.1 4.5
 -4 11 2 39.3 5.2
 -4 11 2 53.19 8.2
 3 -11 -2 134.79 7.5
 -3 11 2 135.29 8.3
 -3 11 2 116.39 9.6
 2 -11 -2 24.2 4.3
 -2 11 2 29.7 4.8
 -2 11 2 33.7 6.3
 1 -11 -2 53.99 5.4
 -1 11 2 51.59 6.6
 0 -11 -2 461.15 14.9
 0 11 2 454.35 14.8
 0 11 2 470.45 15.3
 -1 -11 -2 111.19 8.2
 1 11 2 103.39 8.2
 1 11 2 99.09 7.8
 -2 -11 -2 91.19 7.3
 2 11 2 89.59 6.9
 2 11 2 100.09 7.4
 -3 -11 -2 0.2 4.8
 3 11 2 5 3.1
 3 11 2 -1 4.4
 -4 -11 -2 9 5.2
 4 11 2 15.5 5
 -5 -11 -2 337.57 15.1
 5 11 2 356.26 14.3
 -6 -11 -2 3.6 5.9
 6 11 2 0 5.1
 -7 -11 -2 40.5 7.6
 7 11 2 52.89 7.2
 -8 -11 -2 85.39 9.2
 -9 -11 -2 26.2 7.3
 -10 -11 -2 -2.7 5.9
 -11 -11 -2 4.5 6.7
 -12 -11 -2 33.2 8.7
 -13 -11 -2 -0.6 7.5
 -14 -11 -2 -12.5 7.8
 -15 -11 -2 4.5 9.3
 -16 -11 -2 -10 8.9
 -12 12 2 7.6 8.7
 -11 12 2 -7.6 7.9
 -10 12 2 3 7.3
 -9 12 2 33.5 9.1
 -8 12 2 26.4 8.3
 -7 12 2 -1.9 3.6
 -7 12 2 -7.8 6.5
 -6 12 2 -1.7 6.5
 -6 12 2 5.3 3.9
 -5 12 2 68.39 8.8
 -5 12 2 67.69 6.5
 4 -12 -2 314.27 11.6
 -4 12 2 343.57 16
 -4 12 2 306.47 12.3
 3 -12 -2 473.95 15
 -3 12 2 488.95 18.7
 -3 12 2 481.55 15.9
 2 -12 -2 17.4 4.3
 -2 12 2 29.5 6.5
 -2 12 2 17.5 4.7
 1 -12 -2 4.9 4
 -1 12 2 1.4 4.1
 -1 12 2 2.1 5.3
 0 -12 -2 313.27 12.5
 0 12 2 318.87 12.9
 0 12 2 326.37 13
 -1 -12 -2 453.95 15.6
 1 12 2 446.26 14.9
 1 12 2 469.15 15.5
 -2 -12 -2 470.55 16.5
 2 12 2 496.45 16.2
 2 12 2 488.15 14.6
 -3 -12 -2 131.19 10.2
 3 12 2 129.89 8.8
 3 12 2 128.19 7.4
 -4 -12 -2 0.4 5.3
 4 12 2 -1.1 4.8
 4 12 2 2.4 3
 -5 -12 -2 236.38 13.3
 5 12 2 222.48 12.1
 -6 -12 -2 162.58 11.4
 6 12 2 152.68 11.2
 -7 -12 -2 12 6.7
 7 12 2 15.4 6
 -8 -12 -2 4.2 6.1
 8 12 2 18 5.7
 -9 -12 -2 8.3 6.3
 9 12 2 3.9 5.5
 -10 -12 -2 31.1 8.3
 10 12 2 18.4 6.4
 -11 -12 -2 106.09 11.1
 11 12 2 102.69 9.8
 -12 -12 -2 26 8.7
 12 12 2 14.4 6.4
 -13 -12 -2 65.09 10.4
 13 12 2 77.79 9.5
 -14 -12 -2 41.3 10.7
 14 12 2 38.3 8.2
 -15 -12 -2 24.4 10.4
 -16 -12 -2 51.19 11.7
 -11 13 2 34.8 10.1
 -10 13 2 44.8 10.4
 -9 13 2 0 7.8
 -8 13 2 1.1 7.4
 -7 13 2 -4.9 6.9
 -7 13 2 1.7 4.1
 -6 13 2 8.8 4.2
 -6 13 2 4.8 6.8
 -5 13 2 193.18 10
 -5 13 2 199.08 14.8
 4 -13 -2 68.09 5.8
 -4 13 2 66.49 8.6
 -4 13 2 67.99 6.6
 3 -13 -2 178.58 8.9
 -3 13 2 179.38 10
 -3 13 2 181.78 12.3
 2 -13 -2 11.9 4
 -2 13 2 5.9 4.4
 -2 13 2 13.8 6
 1 -13 -2 67.79 6.5
 -1 13 2 74.69 7.9
 -1 13 2 78.69 7.2
 0 -13 -2 14.8 5.2
 0 13 2 5.8 4.7
 0 13 2 16 5.7
 -1 -13 -2 164.98 10.9
 1 13 2 165.68 10
 1 13 2 163.78 9.7
 -2 -13 -2 216.68 11.7
 2 13 2 212.28 11.5
 2 13 2 193.08 9.7
 -3 -13 -2 5 5.4
 3 13 2 1.5 5.1
 -4 -13 -2 270.47 13.2
 4 13 2 298.27 13.3
 -5 -13 -2 -0.3 6.4
 5 13 2 5.1 5
 -6 -13 -2 28.1 6.9
 6 13 2 19.9 6.1
 -7 -13 -2 40.2 7.4
 7 13 2 24.8 6.5
 -8 -13 -2 -7.8 5.5
 8 13 2 -1.3 5.2
 -9 -13 -2 16.8 7.6
 9 13 2 10.1 6.1
 -10 -13 -2 -4.2 7.1
 10 13 2 -1.5 5.4
 -11 -13 -2 -1.1 7.4
 11 13 2 -10.4 5.3
 -12 -13 -2 13.9 8.5
 12 13 2 15 6.8
 -13 -13 -2 52.39 9.8
 13 13 2 23.7 7.4
 -14 -13 -2 4.8 9.3
 14 13 2 12 7.3
 -15 -13 -2 -20.1 8.8
 -11 14 2 10.9 9.3
 -10 14 2 42.4 10.5
 -9 14 2 29.9 9.4
 -8 14 2 5.6 8
 -7 14 2 19.1 8.1
 -6 14 2 47.7 9
 -6 14 2 42 6.1
 -5 14 2 133.49 11.5
 -5 14 2 103.59 8.4
 -4 14 2 5.6 4.3
 -4 14 2 4.1 6.4
 3 -14 -2 39.2 5.1
 -3 14 2 27.3 7.1
 -3 14 2 40.8 6.2
 2 -14 -2 78.59 6.5
 -2 14 2 79.29 8.5
 -2 14 2 92.99 7.8
 1 -14 -2 30.6 5.3
 -1 14 2 29.3 5.6
 -1 14 2 29.5 6.4
 0 -14 -2 60.99 6.6
 0 14 2 47 6.5
 0 14 2 51.99 6.6
 -1 -14 -2 14.4 5.3
 1 14 2 13.9 5.1
 1 14 2 6.6 4.8
 -2 -14 -2 -3.7 5.3
 2 14 2 5.4 4.8
 -3 -14 -2 23.5 6.4
 3 14 2 15.9 5.4
 -4 -14 -2 0.9 5.3
 4 14 2 1.1 4.7
 -5 -14 -2 30.1 7.3
 5 14 2 33.9 6.4
 -6 -14 -2 18.8 6.6
 6 14 2 22.3 5.8
 -7 -14 -2 48.1 8
 7 14 2 55.99 7.3
 -8 -14 -2 47.3 8.9
 8 14 2 50.79 7.5
 -9 -14 -2 67.59 9.9
 9 14 2 59.09 7.7
 -10 -14 -2 10.5 7.9
 10 14 2 6.3 6.2
 -11 -14 -2 -1.9 7
 11 14 2 3.5 6.2
 -12 -14 -2 9.3 8.7
 12 14 2 18.7 7.3
 -13 -14 -2 54.99 10.5
 13 14 2 51.99 9.2
 -14 -14 -2 36.3 11
 14 14 2 21.1 7.9
 -15 -14 -2 16.9 10.4
 -10 15 2 -14.4 8
 -9 15 2 3.7 8.6
 -8 15 2 69.29 10.7
 -7 15 2 18 8.3
 -6 15 2 6.8 7.2
 -6 15 2 -4.1 4.2
 -5 15 2 20.8 7.7
 -5 15 2 24.1 5.5
 -4 15 2 22.9 7.3
 -4 15 2 26.8 5.8
 -3 15 2 44.4 8.1
 -3 15 2 56.29 6.9
 2 -15 -2 8.4 4.3
 -2 15 2 13.2 5.1
 -2 15 2 9.2 6.1
 1 -15 -2 4.3 4.4
 -1 15 2 0.9 5.5
 -1 15 2 -0.6 4.1
 0 -15 -2 112.39 8.8
 0 15 2 92.59 7.9
 0 15 2 119.69 9.4
 -1 -15 -2 19.5 5.5
 1 15 2 17.9 5
 -2 -15 -2 -1.9 5
 2 15 2 -5.7 4.7
 -3 -15 -2 33 6.8
 3 15 2 20.3 6
 -4 -15 -2 25 6.3
 4 15 2 27.5 6.1
 -5 -15 -2 -3.9 5.8
 5 15 2 -3.3 5
 -6 -15 -2 2.3 5.8
 6 15 2 8.8 5.2
 -7 -15 -2 33.7 7.7
 7 15 2 44.3 7.5
 -8 -15 -2 0.9 7
 8 15 2 6.6 5.9
 -9 -15 -2 -2.4 6.4
 9 15 2 5.1 5.8
 -10 -15 -2 -2.5 7.5
 10 15 2 14.3 6.5
 -11 -15 -2 47.4 10
 11 15 2 48.4 8.3
 -12 -15 -2 -17.1 6.6
 12 15 2 -7.1 6.2
 -13 -15 -2 4.5 8.4
 13 15 2 -4.4 6.2
 -14 -15 -2 5.7 9.7
 14 15 2 -3.2 7.1
 -9 16 2 7.9 9.2
 -8 16 2 -7.7 7.7
 -7 16 2 2.8 7.8
 -6 16 2 12.5 5.4
 -6 16 2 3.4 7.4
 -5 16 2 9.9 7.3
 -5 16 2 9.4 5
 -4 16 2 90.39 10
 -4 16 2 98.19 8.8
 -3 16 2 37.3 8.1
 -3 16 2 57.99 7.3
 2 -16 -2 36.5 5.7
 -2 16 2 34.5 6
 -2 16 2 24.9 7
 1 -16 -2 44.5 6
 -1 16 2 33.2 6.9
 -1 16 2 40.6 6.3
 0 -16 -2 14.3 5.5
 0 16 2 4.7 5.2
 -1 -16 -2 181.88 11.3
 1 16 2 172.88 11.4
 -2 -16 -2 187.28 11.6
 2 16 2 187.48 11.8
 -3 -16 -2 101.59 9.3
 3 16 2 87.99 8.6
 -4 -16 -2 83.09 9.1
 4 16 2 84.39 8.8
 -5 -16 -2 25 7.4
 5 16 2 29.2 6.7
 -6 -16 -2 102.39 10.4
 6 16 2 93.49 9
 -7 -16 -2 124.29 11.3
 7 16 2 110.99 10
 -8 -16 -2 74.09 10.3
 8 16 2 62.09 8.4
 -9 -16 -2 49.7 8.9
 9 16 2 52.09 8.2
 -10 -16 -2 15.2 7.5
 10 16 2 5.2 6.3
 -11 -16 -2 37.3 9.8
 11 16 2 55.39 8.8
 -12 -16 -2 57.29 11
 12 16 2 59.39 9.3
 -13 -16 -2 1.4 8.9
 13 16 2 -5.8 6.7
 -14 -16 -2 6.7 9.7
 14 16 2 -3.9 6.8
 -8 17 2 0.9 8.9
 -7 17 2 6.7 8.3
 -6 17 2 0.1 7.6
 -5 17 2 60.29 7.7
 -5 17 2 47 9.2
 -4 17 2 -0.1 6.6
 -4 17 2 13.3 5.4
 -3 17 2 58.09 9
 -3 17 2 69.09 8.1
 -2 17 2 22.1 6.2
 1 -17 -2 11.5 5.1
 -1 17 2 15.3 5.7
 0 -17 -2 0.9 4.8
 0 17 2 7.3 5.5
 -1 -17 -2 31 6.9
 1 17 2 28.8 6.5
 -2 -17 -2 4.6 5.8
 2 17 2 8.8 5.7
 -3 -17 -2 3 5.8
 3 17 2 6 5.5
 -4 -17 -2 5.6 6.1
 4 17 2 11.2 5.8
 -5 -17 -2 -1.4 6.5
 5 17 2 5.7 5.3
 -6 -17 -2 21.2 7.4
 6 17 2 22.2 6.6
 -7 -17 -2 10.6 7.4
 7 17 2 3.6 5.3
 -8 -17 -2 3.6 7.3
 8 17 2 -4.8 5.4
 -9 -17 -2 -2.5 7.3
 9 17 2 3.2 5.4
 -10 -17 -2 -8.2 7.7
 10 17 2 10.7 6.5
 -11 -17 -2 14.9 9.1
 11 17 2 7.8 6.8
 -12 -17 -2 2.6 9
 12 17 2 7.8 7.1
 -13 -17 -2 -7.6 8.9
 13 17 2 -6.4 7
 -7 18 2 -4.2 8.5
 -6 18 2 -6.9 7.9
 -5 18 2 -5.5 7.4
 -5 18 2 0.3 5.4
 -4 18 2 23.5 6.5
 -3 18 2 22.9 6.5
 -2 18 2 5.4 5.3
 -1 18 2 -3.5 4.8
 0 -18 -2 18.9 5.9
 0 18 2 14.3 5.6
 -1 -18 -2 25.6 6.4
 1 18 2 16.8 5.9
 -2 -18 -2 -7.6 5.5
 2 18 2 -4.8 5.2
 -3 -18 -2 9.3 6.3
 3 18 2 16.6 6.4
 -4 -18 -2 10.2 6.7
 4 18 2 8.8 5.5
 -5 -18 -2 -10.7 6.2
 5 18 2 5.8 5.8
 -6 -18 -2 25.3 8
 6 18 2 16.1 6.4
 -7 -18 -2 -6.4 6.8
 7 18 2 6 5.9
 -8 -18 -2 50.69 9.7
 8 18 2 43.1 7.7
 -9 -18 -2 52.89 10.4
 9 18 2 56.89 8.9
 -10 -18 -2 10.2 8.8
 10 18 2 4.5 6
 -11 -18 -2 -4.3 7.8
 11 18 2 -15.6 5.8
 -12 -18 -2 14.4 8.9
 12 18 2 18.4 7.8
 -13 -18 -2 68.99 12.5
 13 18 2 60.39 9.9
 -5 19 2 4.1 5.4
 -4 19 2 101.19 10.3
 -3 19 2 59.89 8.5
 -2 19 2 -0.4 5.4
 -1 19 2 -3.2 5.4
 0 -19 -2 49.8 7.6
 0 19 2 53.69 8.1
 -1 -19 -2 2.9 5.9
 1 19 2 10.3 6
 -2 -19 -2 5.9 6.2
 2 19 2 18.4 6.1
 -3 -19 -2 10.1 6.8
 3 19 2 19.9 6.5
 -4 -19 -2 -10.8 5.8
 4 19 2 -1.3 5.4
 -5 -19 -2 -5.6 6.4
 5 19 2 -0.3 5.8
 -6 -19 -2 4.6 7.3
 6 19 2 25.2 7.2
 -7 -19 -2 13.9 8.1
 7 19 2 6.9 6.5
 -8 -19 -2 -6.5 7.3
 8 19 2 -0.7 6.4
 -9 -19 -2 -3.1 8.2
 9 19 2 -3.7 6.2
 -10 -19 -2 -6.3 7.6
 10 19 2 -12.5 6
 -11 -19 -2 12.6 9.5
 11 19 2 11.6 7.5
 -12 -19 -2 -14 8.7
 12 19 2 -8.1 6.5
 -4 20 2 11.9 6.8
 -3 20 2 55.29 8.8
 -2 20 2 4.7 6.3
 -1 20 2 48.9 8.4
 0 20 2 16.9 6.8
 -1 -20 -2 -0.2 6
 1 20 2 -0.4 5.3
 -2 -20 -2 96.89 10.1
 2 20 2 81.19 9.8
 -3 -20 -2 43 8.8
 3 20 2 47.2 8.3
 -4 -20 -2 14.3 7.4
 4 20 2 21.1 7.1
 -5 -20 -2 3.1 7.2
 5 20 2 20.5 6.8
 -6 -20 -2 51.69 9.9
 6 20 2 45.9 8.2
 -7 -20 -2 123.69 13
 7 20 2 168.18 13.2
 -8 -20 -2 -6.4 7.9
 8 20 2 10.6 7.1
 -9 -20 -2 15.5 8.9
 9 20 2 8.2 7.2
 -10 -20 -2 1.6 9
 10 20 2 0.1 7
 -11 -20 -2 30.4 10.4
 11 20 2 19.5 8
 -4 21 2 18.9 7
 -3 21 2 -3.7 6.2
 -2 21 2 8.5 6.8
 -1 21 2 11.8 6.9
 0 21 2 -2.1 5.9
 1 21 2 58.59 9
 -2 -21 -2 6 6.4
 2 21 2 -2.5 6.1
 -3 -21 -2 11.8 7.8
 3 21 2 10.1 6.2
 -4 -21 -2 -2 6.9
 4 21 2 -8.5 5.7
 -5 -21 -2 8.6 7.8
 5 21 2 -1.1 5.4
 -6 -21 -2 0.3 7.8
 6 21 2 -8.1 5.1
 -7 -21 -2 -9.3 7.7
 7 21 2 -6.4 6.1
 -8 -21 -2 0 8.6
 8 21 2 10.5 6.9
 -9 -21 -2 -2.7 7.8
 9 21 2 -3.3 6.6
 -10 -21 -2 -2.7 9.1
 10 21 2 1.7 7.1
 -2 22 2 1.5 6.6
 -1 22 2 -1.1 6.4
 0 22 2 0.7 6.5
 1 22 2 29.3 7.9
 2 22 2 31 8.1
 -3 -22 -2 19.7 8.5
 3 22 2 16.7 7.4
 -4 -22 -2 -3.3 7.6
 4 22 2 -6.3 6.1
 -5 -22 -2 9.2 8.1
 5 22 2 5.2 6.1
 -6 -22 -2 -4 7.9
 6 22 2 -2.8 6.3
 -7 -22 -2 0 8.3
 7 22 2 -0.6 6
 -8 -22 -2 -13.3 7.9
 8 22 2 -8.4 6.3
 -9 -22 -2 4.4 8.4
 9 22 2 -3.1 6.2
 0 23 2 11.8 7.4
 1 23 2 -5.8 6.3
 2 23 2 10.4 7.1
 3 23 2 11.3 7.4
 -4 -23 -2 -3.8 7.4
 4 23 2 -11.2 5.2
 -5 -23 -2 -18.3 7.8
 5 23 2 -5.2 6.1
 -6 -23 -2 5 8.8
 6 23 2 18.2 7.6
 7 23 2 -6.1 6.2
 5 23 -3 -1 6.2
 -5 -23 3 -14.4 8.1
 4 23 -3 -2.7 6
 3 23 -3 -8.2 5.6
 2 23 -3 -4.2 5.9
 1 23 -3 -2.5 5.9
 0 23 -3 -1.1 5.9
 8 22 -3 55.99 9.5
 -8 -22 3 26.9 10.7
 7 22 -3 21.7 7.8
 -7 -22 3 24.7 9.8
 6 22 -3 2.7 6.4
 -6 -22 3 7.3 8.7
 5 22 -3 37.4 8.2
 -5 -22 3 42.7 10
 4 22 -3 29.3 7.9
 -4 -22 3 11.8 8.6
 3 22 -3 22.3 7.3
 2 22 -3 68.59 9.4
 1 22 -3 23.8 7.1
 0 22 -3 9.6 6.5
 -1 22 -3 20 7.1
 -2 22 -3 18.8 7.4
 -3 22 -3 14.8 7
 9 21 -3 -7.9 6.1
 -9 -21 3 -3.8 9.1
 8 21 -3 -4.6 6.2
 -8 -21 3 -8.7 8.7
 7 21 -3 -4.8 6
 -7 -21 3 -14.2 8.1
 6 21 -3 7.4 6.5
 -6 -21 3 -0.9 8.1
 5 21 -3 7.9 6.4
 -5 -21 3 -1.8 7.9
 4 21 -3 -0.3 5.7
 -4 -21 3 11.3 7.9
 3 21 -3 -0.5 5.7
 2 21 -3 1.5 6
 1 21 -3 12.1 6.5
 0 21 -3 4.5 6.2
 -1 21 -3 -1 5.8
 -2 21 -3 23.9 7.3
 -3 21 -3 3.8 6.1
 -4 21 -3 0.7 6.4
 11 20 -3 3.6 7
 10 20 -3 1.5 6.5
 -10 -20 3 -15.4 7.9
 9 20 -3 0.9 6.6
 -9 -20 3 25.2 10.4
 8 20 -3 20.9 7.5
 -8 -20 3 22.1 9.7
 7 20 -3 -6.4 5.2
 -7 -20 3 -3.5 8.5
 6 20 -3 -6.4 5.6
 -6 -20 3 -11.1 7.5
 5 20 -3 9.5 6.3
 -5 -20 3 7.2 7.9
 4 20 -3 14 6.3
 -4 -20 3 4.9 7.5
 3 20 -3 11.4 6.1
 -3 -20 3 1 7.2
 2 20 -3 -0.4 5.4
 1 20 -3 4.7 5.6
 0 20 -3 19.9 6.6
 -1 20 -3 16.7 6.5
 -2 20 -3 -5.3 5.5
 -3 20 -3 -8.7 5.6
 -4 20 -3 42.1 8.2
 -5 20 -3 15.3 7
 -6 20 -3 3.4 6.4
 11 19 -3 20.2 7.9
 -11 -19 3 17.7 10.4
 10 19 -3 -6.5 5.7
 -10 -19 3 -13.8 8.9
 9 19 -3 -3.2 6
 -9 -19 3 7.6 9.3
 8 19 -3 32.1 7.6
 -8 -19 3 32.9 9.4
 7 19 -3 108.49 10.6
 -7 -19 3 103.09 12.2
 6 19 -3 -0.7 5.5
 -6 -19 3 -11 7.1
 5 19 -3 19.5 6.1
 -5 -19 3 13.4 7.8
 4 19 -3 10.1 5.8
 -4 -19 3 6.2 7
 3 19 -3 16.1 6
 -3 -19 3 24.9 7.3
 2 19 -3 8.2 5.7
 -2 -19 3 4.8 6.5
 1 19 -3 11.3 5.8
 0 19 -3 0.2 5.2
 -1 19 -3 21.5 6.6
 -2 19 -3 2.7 5.5
 -3 19 -3 -2.2 5.6
 -4 19 -3 12.7 6.3
 -5 19 -3 12.3 6.4
 -6 19 -3 1.2 6.3
 -7 19 -3 3.8 6
 12 18 -3 14 7.2
 -12 -18 3 20.2 10.4
 11 18 -3 36.8 8.2
 -11 -18 3 44.1 11.3
 10 18 -3 11.7 6.8
 -10 -18 3 28.1 9.2
 9 18 -3 15.6 6.9
 -9 -18 3 18.9 9.3
 8 18 -3 21.5 6.8
 -8 -18 3 10.6 8.7
 7 18 -3 19.3 6.4
 -7 -18 3 29.4 9
 6 18 -3 58.89 8.1
 -6 -18 3 61.59 9.8
 5 18 -3 142.49 10.5
 -5 -18 3 117.69 11.4
 4 18 -3 18.3 5.7
 -4 -18 3 29.9 8
 3 18 -3 28.4 6.5
 -3 -18 3 27.8 7.1
 2 18 -3 96.19 9.1
 -2 -18 3 104.39 9.7
 1 18 -3 117.29 10.1
 -1 -18 3 123.99 10
 0 18 -3 69.19 8.1
 -1 18 -3 -3.3 4.9
 -2 18 -3 14.2 5.9
 -3 18 -3 93.59 9.7
 -4 18 -3 117.39 10.7
 -5 18 -3 20.5 6.4
 -6 18 -3 -1.8 5.5
 -7 18 -3 -1.2 5.4
 -8 18 -3 -0.5 7.5
 -8 18 -3 8.9 6.8
 -13 -17 3 -6.6 9.2
 12 17 -3 -5.1 6.4
 -12 -17 3 2.8 9.3
 11 17 -3 -1.9 6
 -11 -17 3 -0.2 8.3
 10 17 -3 60.09 9
 -10 -17 3 65.59 11.5
 9 17 -3 -3.8 5.4
 -9 -17 3 3.6 8.3
 8 17 -3 -5.8 5.2
 -8 -17 3 2.3 7.6
 7 17 -3 2.7 5.4
 -7 -17 3 -1.2 7.6
 6 17 -3 -1.5 4.7
 -6 -17 3 0.7 6.5
 5 17 -3 47.7 7.4
 -5 -17 3 61.69 9.3
 4 17 -3 24.6 5.9
 -4 -17 3 37.8 8
 3 17 -3 2.1 4.7
 -3 -17 3 9.7 6.6
 2 17 -3 -2.4 4.6
 -2 -17 3 -6.6 5.7
 1 17 -3 5.2 5.1
 -1 -17 3 3.8 5.7
 0 17 -3 76.79 8.4
 0 -17 3 73.89 7.5
 -1 17 -3 61.09 8
 -2 17 -3 39.5 6.6
 -3 17 -3 11.4 5.6
 -4 17 -3 12.3 5.7
 -5 17 -3 26.3 6.4
 -6 17 -3 25.6 6.5
 -6 17 -3 11.4 6.8
 -7 17 -3 -3.8 5.2
 -7 17 -3 -9.8 6.1
 -8 17 -3 5.6 7.3
 -8 17 -3 2.5 5.8
 -9 17 -3 7.3 8.1
 -13 -16 3 71.89 12.1
 12 16 -3 68.09 9.2
 -12 -16 3 63.59 11.8
 11 16 -3 9.4 6.4
 -11 -16 3 21.3 9.9
 10 16 -3 36.9 7.5
 -10 -16 3 22.3 8.8
 9 16 -3 30 6.9
 -9 -16 3 32.8 9.2
 8 16 -3 87.29 9.1
 -8 -16 3 73.69 10.7
 7 16 -3 81.49 8.9
 -7 -16 3 99.69 11.2
 6 16 -3 1.3 5.1
 -6 -16 3 -3.1 6.9
 5 16 -3 8.6 5.3
 -5 -16 3 -2.3 6.6
 4 16 -3 12.8 5.1
 -4 -16 3 17.8 7
 3 16 -3 -1.9 4.2
 -3 -16 3 2.2 6
 2 16 -3 59.69 7.1
 -2 -16 3 54.79 8
 1 16 -3 50.19 6.7
 -1 -16 3 61.39 7.7
 0 16 -3 39.7 6.6
 0 -16 3 42.4 6.3
 -1 16 -3 25.5 5.6
 -2 16 -3 12.3 5.4
 -3 16 -3 7.5 5.3
 -4 16 -3 67.39 7.9
 -4 16 -3 68.89 8.3
 -5 16 -3 83.09 8.7
 -5 16 -3 79.49 9
 -6 16 -3 74.19 8.5
 -6 16 -3 80.09 9.5
 -7 16 -3 2.9 5.2
 -7 16 -3 -4.2 6.3
 -8 16 -3 12.4 6.4
 -8 16 -3 16.4 8.3
 -9 16 -3 84.69 11.2
 -10 16 -3 71.89 11.7
 -14 -15 3 -16.8 8.9
 -13 -15 3 -6.7 9.1
 12 15 -3 21.9 7.4
 -12 -15 3 23.6 9.3
 11 15 -3 14 6.7
 -11 -15 3 8.6 8.9
 10 15 -3 -2 5.2
 -10 -15 3 -4.6 8
 9 15 -3 20.5 6.1
 -9 -15 3 18.7 8.1
 8 15 -3 0 5.1
 -8 -15 3 -10.7 7.2
 7 15 -3 87.99 8.7
 -7 -15 3 82.19 10.6
 6 15 -3 15.7 5.6
 -6 -15 3 13.2 7.4
 5 15 -3 36.9 6.4
 -5 -15 3 42.6 8.1
 4 15 -3 5.3 4.3
 -4 -15 3 3 6.2
 3 15 -3 14.2 5.1
 -3 -15 3 14.6 6.5
 2 15 -3 0 4.3
 -2 -15 3 8.7 5.6
 1 15 -3 5.1 4.1
 -1 -15 3 2.9 4.9
 0 15 -3 2.8 4.2
 0 -15 3 6.5 4.8
 -1 15 -3 12.9 5.2
 1 -15 3 6.9 4.5
 -2 15 -3 0.7 4.1
 -2 15 -3 5.5 4.8
 -3 15 -3 7 5
 -3 15 -3 8.8 5.3
 -4 15 -3 67.09 8
 -4 15 -3 73.59 8
 -5 15 -3 6.6 5.9
 -5 15 -3 5.8 4.8
 -6 15 -3 6 6.6
 -6 15 -3 17 5.6
 -7 15 -3 -8.4 6.3
 -7 15 -3 1.5 5.1
 -8 15 -3 -3.1 5
 -8 15 -3 -8.3 6.4
 -9 15 -3 -5.8 4.7
 -9 15 -3 9.5 7.6
 -10 15 -3 -3.1 7.3
 -14 -14 3 6.2 9.8
 -13 -14 3 -10.2 8.7
 12 14 -3 0 5.6
 -12 -14 3 0.3 7.8
 11 14 -3 135.59 10.6
 -11 -14 3 102.49 12.5
 10 14 -3 59.29 8
 -10 -14 3 84.29 10.8
 9 14 -3 7.6 5.4
 -9 -14 3 8 7.9
 8 14 -3 48.1 7.1
 -8 -14 3 49.1 9.4
 7 14 -3 22.6 5.8
 -7 -14 3 18.7 7.3
 6 14 -3 225.08 12
 -6 -14 3 228.28 14.4
 5 14 -3 306.17 13.4
 -5 -14 3 339.27 16.1
 4 14 -3 2.2 4.2
 -4 -14 3 8.3 6.4
 3 14 -3 60.59 7
 -3 -14 3 65.59 8.1
 2 14 -3 408.46 15.4
 -2 -14 3 432.36 16.3
 1 14 -3 280.67 13
 -1 -14 3 311.67 13.2
 0 14 -3 19.9 5
 0 -14 3 30.8 5.7
 -1 14 -3 1.2 4
 -1 14 -3 0.5 3.7
 1 -14 3 6.6 4.4
 -2 14 -3 22.7 5.1
 -2 14 -3 39.6 6.1
 -3 14 -3 104.49 8.4
 -3 14 -3 94.89 8.1
 -4 14 -3 244.78 13.2
 -4 14 -3 235.98 12
 -5 14 -3 35.5 6.1
 -5 14 -3 24.5 6.9
 -6 14 -3 10.2 6.3
 -6 14 -3 11.6 5
 -7 14 -3 -0.5 4.5
 -7 14 -3 -0.8 6
 -8 14 -3 41.4 6.9
 -8 14 -3 15.7 7.6
 -9 14 -3 11.8 7.8
 -9 14 -3 17.9 5.8
 -10 14 -3 -6.7 6.9
 -11 14 -3 21.4 8.8
 -15 -13 3 4.6 9.1
 -14 -13 3 -1.9 9.3
 -13 -13 3 42.9 10.9
 -12 -13 3 1.2 7.7
 11 13 -3 3.1 5.5
 -11 -13 3 4.5 7.5
 10 13 -3 -5.4 4.6
 -10 -13 3 3.9 7.6
 9 13 -3 5.4 4.9
 -9 -13 3 19.9 8.2
 8 13 -3 10 5
 -8 -13 3 5.8 7.3
 7 13 -3 3.5 4.8
 -7 -13 3 -0.4 6.8
 6 13 -3 7.7 4.9
 -6 -13 3 21.4 7
 5 13 -3 19.4 5.4
 -5 -13 3 23.4 7.5
 4 13 -3 22.5 5.2
 -4 -13 3 21.8 7.2
 3 13 -3 155.68 10
 -3 -13 3 135.29 10.2
 2 13 -3 16 5.3
 -2 -13 3 27.9 6.5
 1 13 -3 207.08 10.9
 -1 -13 3 172.18 10.7
 0 13 -3 2.7 4.4
 0 13 -3 -0.4 3.3
 0 -13 3 0.7 4.6
 -1 13 -3 16 4.5
 -1 13 -3 22.5 5
 1 -13 3 24.6 4.9
 -2 13 -3 10.2 4.7
 -2 13 -3 5.3 4.4
 2 -13 3 5.9 3.8
 -3 13 -3 3.8 4.3
 -3 13 -3 2.4 4.6
 -4 13 -3 3.9 4.9
 -4 13 -3 7.5 4.4
 -5 13 -3 49.5 6.5
 -5 13 -3 53.69 7.5
 -6 13 -3 13.5 5
 -6 13 -3 -6 5.5
 -7 13 -3 -4 5.7
 -7 13 -3 0.5 4.5
 -8 13 -3 6.4 5.2
 -8 13 -3 3.9 6.7
 -9 13 -3 -7.1 6.6
 -9 13 -3 -3.4 4.5
 -10 13 -3 -3.5 6.3
 -11 13 -3 -2.8 7.3
 -12 13 -3 -6.3 7.4
 -15 -12 3 35.3 11.4
 -14 -12 3 3 9.4
 -13 -12 3 28.2 9.3
 -12 -12 3 83.39 11.4
 11 12 -3 15.9 5.9
 -11 -12 3 16.4 7.9
 10 12 -3 -7.1 4.5
 -10 -12 3 3.1 6.9
 9 12 -3 42.8 6.3
 -9 -12 3 38.1 8.8
 8 12 -3 41.9 6.2
 -8 -12 3 19.1 7.1
 7 12 -3 146.29 9.4
 -7 -12 3 124.69 11.2
 6 12 -3 34.3 6.1
 -6 -12 3 45.2 8.7
 5 12 -3 19.8 5.4
 -5 -12 3 26.2 7.7
 4 12 -3 3 4.6
 -4 -12 3 2.6 5.7
 3 12 -3 7.2 4.1
 -3 -12 3 3.4 5.8
 2 12 -3 33.7 5.3
 -2 -12 3 36.5 6.4
 1 12 -3 -4.4 2.3
 1 12 -3 1.3 4.2
 -1 -12 3 -5.8 4.9
 0 12 -3 3 3.2
 0 12 -3 3.7 3.9
 0 -12 3 4.3 4.8
 -1 12 -3 49.99 5.8
 -1 12 -3 42.5 5
 1 -12 3 36.8 5
 -2 12 -3 70.99 7
 -2 12 -3 83.09 6.8
 2 -12 3 76.59 5.6
 -3 12 -3 3.5 4.5
 -3 12 -3 3.1 3.8
 -4 12 -3 57.29 6.4
 -4 12 -3 66.19 7.4
 -5 12 -3 327.87 14.9
 -5 12 -3 335.77 13.4
 -6 12 -3 18.9 6.3
 -6 12 -3 21.9 5.2
 -7 12 -3 5.5 6.1
 -7 12 -3 14.2 4.9
 -8 12 -3 11.7 6.8
 -8 12 -3 23 5.9
 -9 12 -3 37 7.9
 -9 12 -3 53.39 6.7
 -10 12 -3 150.38 13.4
 -11 12 -3 60.49 10.1
 -12 12 -3 0.2 7.2
 -15 -11 3 9.1 10.1
 -14 -11 3 28.5 10.2
 -13 -11 3 4.5 8.4
 -12 -11 3 90.59 11.6
 11 11 -3 77.89 7.8
 -11 -11 3 85.39 11
 10 11 -3 29.4 5.7
 -10 -11 3 39.5 8.8
 9 11 -3 69.29 7
 -9 -11 3 71.89 9.2
 8 11 -3 -0.8 4.1
 -8 -11 3 -3.5 5.7
 7 11 -3 37.4 5.8
 -7 -11 3 38.5 8.3
 6 11 -3 198.18 10.5
 -6 -11 3 179.88 13.3
 5 11 -3 4.9 4.6
 -5 -11 3 14.6 6.7
 4 11 -3 26.9 5.2
 -4 -11 3 24 6.6
 3 11 -3 -2.5 3.4
 -3 -11 3 6.4 5.5
 2 11 -3 1.8 3.8
 -2 -11 3 1.4 4.8
 1 11 -3 49.5 4.2
 1 11 -3 58.89 5.8
 -1 -11 3 67.69 6.4
 0 11 -3 57.99 4.6
 0 11 -3 58.59 5.8
 0 -11 3 60.69 6
 -1 11 -3 12.1 4
 -1 11 -3 19.3 4.5
 1 -11 3 8.5 4
 -2 11 -3 9.7 4.2
 -2 11 -3 7.3 4
 2 -11 3 5.9 3.4
 -3 11 -3 60.39 6.4
 -3 11 -3 59.69 6.7
 3 -11 3 66.39 5.1
 -4 11 -3 32.1 6.4
 -4 11 -3 23.5 5.1
 -5 11 -3 0.5 5.1
 -5 11 -3 14.7 4.7
 -6 11 -3 263.07 11.8
 -6 11 -3 237.28 13.4
 -7 11 -3 16.6 4.7
 -7 11 -3 15.3 6.3
 -8 11 -3 10.6 4.5
 -8 11 -3 -8.6 5.6
 -9 11 -3 1.8 6.4
 -9 11 -3 19.3 5.2
 -10 11 -3 -0.5 4.5
 -10 11 -3 0.4 6.7
 -11 11 -3 65.99 9.9
 -12 11 -3 -10.8 6.8
 -13 11 -3 -2.8 7.4
 -15 -10 3 23.4 10.6
 -14 -10 3 5.4 9
 -13 -10 3 -7.1 7.9
 -12 -10 3 54.79 9.9
 11 10 -3 12 5.3
 -11 -10 3 16.2 8.1
 10 10 -3 120.79 9.4
 -10 -10 3 134.59 11.5
 9 10 -3 80.69 7
 -9 -10 3 79.79 9.2
 8 10 -3 117.09 8.5
 -8 -10 3 106.59 10.6
 7 10 -3 44.4 5.9
 -7 -10 3 51.49 8.1
 6 10 -3 206.08 10.2
 -6 -10 3 200.08 13.2
 5 10 -3 556.34 16.8
 -5 -10 3 575.74 19.8
 4 10 -3 151.08 8.8
 -4 -10 3 140.89 10.6
 3 10 -3 201.58 9.6
 -3 -10 3 197.78 10.8
 2 10 -3 158.18 8.6
 -2 -10 3 146.79 9.1
 1 10 -3 627.54 18.2
 1 10 -3 637.14 15.6
 -1 -10 3 633.24 18.2
 0 10 -3 822.12 20.5
 0 10 -3 790.92 21.6
 0 -10 3 826.82 21.3
 -1 10 -3 196.28 9
 -1 10 -3 194.78 8.8
 1 -10 3 203.58 8.2
 -2 10 -3 15.3 4.3
 -2 10 -3 21.1 4.6
 2 -10 3 26 3.6
 -3 10 -3 301.17 12
 -3 10 -3 316.67 12.5
 3 -10 3 293.67 9.1
 -4 10 -3 404.76 15.4
 -4 10 -3 387.76 14
 -5 10 -3 278.17 11.8
 -5 10 -3 287.97 13.9
 -6 10 -3 251.47 13.6
 -6 10 -3 256.57 11.3
 -7 10 -3 -0.8 5.4
 -7 10 -3 -4.7 3.5
 -8 10 -3 6.5 6
 -8 10 -3 8.6 4.3
 -9 10 -3 125.79 8.8
 -9 10 -3 121.99 11.4
 -10 10 -3 44.9 6.4
 -10 10 -3 46.6 8.5
 -11 10 -3 3.4 6.3
 -12 10 -3 -0.6 6.4
 -13 10 -3 7.6 7.7
 -16 -9 3 10.4 9.9
 -15 -9 3 -2.4 9.1
 -14 -9 3 12.9 9.1
 -13 -9 3 14.2 8.5
 -12 -9 3 39.2 9.3
 11 9 -3 33 5.8
 -11 -9 3 46.6 9
 10 9 -3 1.7 4.4
 -10 -9 3 1.3 6.8
 9 9 -3 2.2 4.4
 -9 -9 3 12.5 6.4
 8 9 -3 8.3 4.7
 -8 -9 3 11.3 6.7
 7 9 -3 74.39 6.6
 -7 -9 3 61.29 8.1
 6 9 -3 -3.8 3.7
 -6 -9 3 6.1 5.6
 5 9 -3 25.2 4.4
 -5 -9 3 15.9 5.9
 4 9 -3 6.2 3.6
 -4 -9 3 5.4 4.6
 3 9 -3 58.79 5.3
 -3 -9 3 60.19 5.9
 2 9 -3 6.2 3.4
 -2 -9 3 8.7 4.3
 1 9 -3 21.4 2.2
 1 9 -3 25.8 3.8
 -1 -9 3 21.2 4.4
 0 9 -3 300.07 9.3
 0 9 -3 305.87 10.9
 0 -9 3 290.67 10.4
 -1 9 -3 5.9 3.2
 -1 9 -3 9.7 3.1
 1 -9 3 5.4 3.2
 -2 9 -3 0 2.7
 -2 9 -3 -0.4 3.1
 2 -9 3 1.7 2.6
 -3 9 -3 63.19 5.7
 -3 9 -3 57.99 5.9
 3 -9 3 63.49 4.1
 -4 9 -3 4.5 3.3
 -4 9 -3 8.5 4.8
 4 -9 3 6.3 1.8
 -5 9 -3 58.29 7.1
 -5 9 -3 56.39 5.9
 -6 9 -3 82.89 8.6
 -6 9 -3 80.09 6.7
 -7 9 -3 -2.3 3.4
 -7 9 -3 -0.4 5.4
 -8 9 -3 7 6
 -8 9 -3 1.1 3.6
 -9 9 -3 5.1 4.3
 -9 9 -3 1.5 6
 -10 9 -3 -4.5 6
 -10 9 -3 -2.2 4.3
 -11 9 -3 -0.1 6.5
 -12 9 -3 3.6 7.2
 -13 9 -3 23 8.5
 -14 9 -3 0.1 7.7
 -16 -8 3 45.6 11.7
 -15 -8 3 26.4 10.4
 -14 -8 3 17.4 9
 -13 -8 3 35.4 9.1
 -12 -8 3 78.99 10.5
 -11 -8 3 55.49 8.6
 10 8 -3 14.3 4.7
 -10 -8 3 19.1 7.3
 9 8 -3 -2 4
 -9 -8 3 -2.3 5.8
 -9 -8 3 -2.1 3.6
 8 8 -3 40.5 5.7
 -8 -8 3 50.49 4.7
 -8 -8 3 58.39 8.5
 7 8 -3 115.49 7.8
 -7 -8 3 134.19 10.3
 -7 -8 3 120.69 6.2
 6 8 -3 58.19 5.5
 -6 -8 3 48.7 4.1
 -6 -8 3 43 7
 5 8 -3 20.5 4
 -5 -8 3 19.2 5.5
 4 8 -3 99.59 6.4
 -4 -8 3 81.09 6.8
 3 8 -3 54.89 4.9
 -3 -8 3 61.29 6
 2 8 -3 1.5 2.8
 -2 -8 3 5.2 3.9
 1 8 -3 148.09 6.8
 1 8 -3 139.69 4.7
 -1 -8 3 142.09 7.4
 0 8 -3 29.1 2.9
 0 8 -3 32.9 3.9
 0 -8 3 33.3 4
 -1 8 -3 166.98 7.8
 -1 8 -3 168.68 7.1
 1 -8 3 163.88 6.9
 -2 8 -3 11 3.3
 -2 8 -3 8.3 3.2
 2 -8 3 10.5 2.5
 -3 8 -3 4.9 3.7
 -3 8 -3 1.9 2.7
 3 -8 3 4.7 1.8
 -4 8 -3 6.6 4.4
 -4 8 -3 6.2 3.4
 4 -8 3 3.5 1.5
 -5 8 -3 373.46 15.1
 -5 8 -3 376.96 12.9
 -6 8 -3 123.09 8.4
 -6 8 -3 103.39 9
 -7 8 -3 3.7 3.9
 -7 8 -3 0 5.6
 -8 8 -3 10.6 5.9
 -8 8 -3 7.9 3.8
 -9 8 -3 102.69 7.8
 -9 8 -3 99.39 9.9
 -10 8 -3 211.78 14.2
 -11 8 -3 135.39 12.2
 -12 8 -3 31.4 8.3
 -13 8 -3 -10.1 5.9
 -14 8 -3 48.7 10.2
 -16 -7 3 4.6 9.3
 -15 -7 3 39.6 10.2
 -14 -7 3 5 8
 -13 -7 3 3.2 7.6
 -12 -7 3 23.7 7.5
 -11 -7 3 155.28 10.2
 -11 -7 3 155.38 11.8
 10 7 -3 93.89 7
 -10 -7 3 83.69 9.5
 -10 -7 3 88.79 7.5
 9 7 -3 61.79 6.4
 -9 -7 3 64.99 6.1
 -9 -7 3 64.99 8.3
 8 7 -3 4 4.1
 -8 -7 3 4.3 3.9
 -8 -7 3 11.3 6
 7 7 -3 300.57 11
 -7 -7 3 282.27 10.1
 -7 -7 3 256.57 12.9
 6 7 -3 503.65 14.6
 -6 -7 3 479.65 17.2
 -6 -7 3 487.55 13.3
 5 7 -3 92.29 6.1
 -5 -7 3 96.69 7.7
 -5 -7 3 102.49 4.5
 4 7 -3 107.49 6.2
 -4 -7 3 114.19 7.6
 3 7 -3 57.49 4.6
 -3 -7 3 62.69 5.7
 2 7 -3 685.03 17.6
 -2 -7 3 677.43 18.5
 1 7 -3 187.38 5.4
 1 7 -3 180.38 7.5
 -1 -7 3 194.38 7.8
 0 7 -3 8 2.7
 0 7 -3 11.7 2.2
 0 -7 3 11.9 3.1
 -1 7 -3 148.49 7
 -1 7 -3 146.99 6.5
 1 -7 3 160.68 6.3
 -2 7 -3 32.4 3.8
 -2 7 -3 31 3.8
 2 -7 3 40.2 2.9
 -3 7 -3 0 3.2
 -3 7 -3 6.7 2.9
 3 -7 3 5.1 1.5
 -4 7 -3 5.7 3.1
 -4 7 -3 7.1 4.1
 -5 7 -3 31.5 5.7
 -5 7 -3 29 4.3
 -6 7 -3 96.99 8.6
 -6 7 -3 113.99 7.4
 -7 7 -3 27.2 6.7
 -7 7 -3 26.3 4.7
 -8 7 -3 375.36 16.6
 -8 7 -3 359.76 12.9
 -9 7 -3 3.7 5.3
 -9 7 -3 5.6 4
 -10 7 -3 39.7 8
 -11 7 -3 -10 5.6
 -12 7 -3 0.6 6.6
 -13 7 -3 30.6 8.5
 -14 7 -3 -0.9 7.3
 -15 7 -3 2.5 7.9
 -16 -6 3 2.5 9
 -15 -6 3 35.6 10
 -14 -6 3 15.3 8.6
 -13 -6 3 7 7.3
 -12 -6 3 -0.2 6.7
 -12 -6 3 4.2 5.5
 -11 -6 3 30.1 7.7
 -11 -6 3 21.5 5.8
 10 6 -3 100.19 7.4
 -10 -6 3 92.19 9.8
 -10 -6 3 108.99 8.4
 9 6 -3 63.09 6.1
 -9 -6 3 65.99 6.6
 -9 -6 3 67.99 8.6
 8 6 -3 52.09 5.3
 -8 -6 3 60.69 7.8
 -8 -6 3 52.29 5.6
 7 6 -3 100.09 7.2
 -7 -6 3 118.09 7.5
 -7 -6 3 111.19 8.9
 6 6 -3 111.69 6.6
 -6 -6 3 98.99 7.8
 -6 -6 3 106.09 6.4
 5 6 -3 250.87 8.7
 -5 -6 3 237.18 7.8
 -5 -6 3 232.58 10.2
 4 6 -3 290.77 9.4
 -4 -6 3 303.27 11
 -4 -6 3 295.37 8.1
 3 6 -3 265.67 8.9
 -3 -6 3 273.57 10.2
 2 6 -3 75.29 4.6
 -2 -6 3 63.99 5
 1 6 -3 1165.48 26.9
 1 6 -3 1222.58 27.7
 -1 -6 3 1224.48 28.4
 0 6 -3 596.44 14.7
 0 -6 3 596.34 15.1
 -1 6 -3 15.4 2.5
 -1 6 -3 13.7 2.7
 1 -6 3 19.2 2.6
 -2 6 -3 53.59 4.3
 -2 6 -3 60.09 4.4
 2 -6 3 63.79 3.2
 -3 6 -3 2.1 3
 -3 6 -3 2.2 2.2
 3 -6 3 1.8 1.1
 -4 6 -3 69.29 5.9
 -4 6 -3 79.49 5.6
 -5 6 -3 427.66 13.1
 -5 6 -3 426.36 14.8
 -6 6 -3 23.4 4.1
 -6 6 -3 39.3 6.4
 -7 6 -3 6 3.5
 -7 6 -3 6 5
 -8 6 -3 4.1 3.8
 -8 6 -3 -1.6 5
 -9 6 -3 71.09 8.2
 -10 6 -3 70.39 9
 -11 6 -3 27.1 7.5
 -12 6 -3 -5.8 6
 -13 6 -3 -6.9 6.2
 -14 6 -3 10.8 7.8
 -15 6 -3 -3.6 7.4
 -16 -5 3 4.4 8.5
 -15 -5 3 -6.1 7.8
 -14 -5 3 17 8.3
 -14 -5 3 -1.4 6
 -13 -5 3 2.4 6.1
 -13 -5 3 15.5 7.3
 -12 -5 3 -2 5.5
 -12 -5 3 4.8 6.9
 -11 -5 3 123.09 9.6
 -11 -5 3 124.49 10.8
 -10 -5 3 -4.8 4.8
 -10 -5 3 -5.7 5.2
 -9 -5 3 171.98 10.7
 -9 -5 3 178.98 12.5
 -8 -5 3 19.6 6.2
 -8 -5 3 21.9 5.1
 7 5 -3 283.77 9.8
 -7 -5 3 283.47 11.1
 -7 -5 3 278.47 11.9
 6 5 -3 144.19 6.7
 -6 -5 3 133.19 8.3
 -6 -5 3 143.09 7.5
 5 5 -3 221.68 7.7
 -5 -5 3 222.38 8.1
 -5 -5 3 229.68 10.2
 4 5 -3 23.2 2.9
 -4 -5 3 18.8 3.7
 -4 -5 3 20.8 2.8
 3 5 -3 4.7 2.2
 -3 -5 3 1.6 1.7
 -3 -5 3 -0.3 3
 2 5 -3 797.42 19.1
 -2 -5 3 823.92 20.4
 1 5 -3 24.5 2.8
 1 5 -3 21.7 1.6
 -1 -5 3 24.4 3.3
 0 5 -3 3.8 1.6
 0 5 -3 3.5 1.9
 0 -5 3 3 2.4
 -1 5 -3 262.37 8.1
 -1 5 -3 250.57 8.3
 1 -5 3 260.47 7.5
 -2 5 -3 343.27 10.5
 -2 5 -3 344.07 10
 2 -5 3 337.57 8.3
 -3 5 -3 499.75 13.5
 -3 5 -3 497.45 14.7
 -4 5 -3 5.9 2.4
 -4 5 -3 6.4 3.5
 -5 5 -3 292.47 10.2
 -5 5 -3 314.57 11.8
 -6 5 -3 598.84 16.5
 -6 5 -3 580.94 19.2
 -7 5 -3 0.2 3.5
 -7 5 -3 3.2 5.3
 -7 5 -3 1.6 2.4
 -8 5 -3 15.1 4.4
 -8 5 -3 18.1 6.3
 -9 5 -3 69.09 8.4
 -10 5 -3 20 6.3
 -11 5 -3 1.7 5.5
 -12 5 -3 -6.6 5.1
 -13 5 -3 -4.8 6
 -14 5 -3 -3.4 6.8
 -15 5 -3 34.2 9.3
 -15 -4 3 43.1 10.1
 -15 -4 3 15.2 7.6
 -14 -4 3 -9.1 5.9
 -14 -4 3 3.5 7.4
 -13 -4 3 31.1 8
 -13 -4 3 44.5 8
 -12 -4 3 123.29 10.8
 -12 -4 3 118.09 10.2
 -11 -4 3 56.99 7.6
 -11 -4 3 74.79 8.8
 -10 -4 3 68.59 7.8
 -10 -4 3 78.69 8.5
 -9 -4 3 24.6 5.9
 -9 -4 3 14 6.3
 -8 -4 3 -11.7 5
 -8 -4 3 4.7 4.8
 -7 -4 3 0.9 4.2
 -7 -4 3 1.4 4.2
 6 4 -3 134.49 6.1
 -6 -4 3 140.49 7.9
 -6 -4 3 133.79 8.1
 5 4 -3 162.98 6.3
 -5 -4 3 151.98 7.3
 -5 -4 3 171.48 8.6
 4 4 -3 398.46 10.6
 -4 -4 3 407.96 12.5
 -4 -4 3 383.46 11.1
 3 4 -3 0.9 1.8
 -3 -4 3 0.7 2.9
 -3 -4 3 2.4 2.1
 2 4 -3 -2.6 1.8
 -2 -4 3 -3.2 2.8
 1 4 -3 311.97 7.7
 1 4 -3 315.87 8.9
 -1 -4 3 313.37 9.5
 0 4 -3 0.3 1.9
 0 4 -3 2.2 1.5
 0 -4 3 -4.8 2.3
 -1 4 -3 350.26 9.6
 1 -4 3 330.17 8.7
 -2 4 -3 88.49 5.1
 -2 4 -3 80.79 4.4
 2 -4 3 90.79 2.9
 -3 4 -3 166.38 6.6
 -3 4 -3 179.48 7.6
 -4 4 -3 217.48 7.9
 -4 4 -3 227.28 9
 -5 4 -3 269.37 9.2
 -5 4 -3 260.57 10.6
 -6 4 -3 162.98 5.4
 -6 4 -3 151.28 8.9
 -6 4 -3 156.38 7.3
 -7 4 -3 188.18 10.3
 -7 4 -3 175.88 6.6
 -7 4 -3 169.38 8.3
 -8 4 -3 28.9 6.5
 -8 4 -3 20.6 3.7
 -9 4 -3 16.7 6.3
 -10 4 -3 60.39 7.8
 -11 4 -3 314.87 16.2
 -12 4 -3 51.19 8.5
 -13 4 -3 -6 5.9
 -14 4 -3 32.8 8.6
 -15 4 -3 49.1 9.9
 -16 -3 3 -1.6 7.4
 -15 -3 3 24.5 8.2
 -14 -3 3 20.4 7.8
 -14 -3 3 6.2 6.9
 -13 -3 3 -10.1 6.2
 -13 -3 3 15.4 7.1
 -12 -3 3 33.6 7.3
 -12 -3 3 19.9 7
 -11 -3 3 106.89 9.6
 -11 -3 3 98.69 9.5
 -10 -3 3 36.2 7.1
 -10 -3 3 34.6 6.8
 -9 -3 3 3.2 6
 -9 -3 3 -7.6 5.3
 -8 -3 3 -0.7 5.1
 -8 -3 3 6.8 5
 -7 -3 3 310.47 12.6
 -7 -3 3 294.07 12
 -6 -3 3 206.98 9.3
 -6 -3 3 204.88 9.2
 -5 -3 3 11.9 3.6
 -5 -3 3 12.3 3.6
 4 3 -3 140.49 5.3
 -4 -3 3 132.49 6.6
 -4 -3 3 147.69 6.6
 3 3 -3 33.7 2.5
 -3 -3 3 31.5 3.2
 -3 -3 3 31.4 3.6
 2 3 -3 1091.69 23.6
 -2 -3 3 1063.89 25.4
 1 3 -3 1563.24 34.6
 1 3 -3 1550.94 33.4
 -1 -3 3 1559.64 35
 0 3 -3 54.69 3.6
 0 3 -3 48.7 3.2
 0 -3 3 47.2 3.2
 -1 3 -3 1145.09 25.5
 -1 3 -3 1138.59 26.6
 1 -3 3 1162.78 25.2
 -2 3 -3 12.9 2.6
 -2 3 -3 12.1 2.4
 -3 3 -3 -2.3 1.8
 -4 3 -3 515.55 13.6
 -4 3 -3 521.85 15.3
 -5 3 -3 118.89 4.4
 -5 3 -3 123.99 6
 -5 3 -3 122.09 7.8
 -6 3 -3 1.3 3.4
 -6 3 -3 -0.4 2.5
 -6 3 -3 -2.5 2.2
 -7 3 -3 19 5.2
 -7 3 -3 14.8 3.2
 -8 3 -3 50.29 4.7
 -8 3 -3 48.4 6.5
 -9 3 -3 2.6 5.1
 -9 3 -3 0.5 3.9
 -10 3 -3 189.38 12.5
 -11 3 -3 -1.2 4.9
 -12 3 -3 -2.6 5.9
 -13 3 -3 49.7 8.6
 -14 3 -3 -1 6.7
 -15 3 -3 -8.2 6.8
 -16 3 -3 31.2 9.2
 -16 -2 3 1.2 8
 -15 -2 3 12.7 8
 -14 -2 3 15.5 7.9
 -14 -2 3 -2.2 6.7
 -13 -2 3 3 6.5
 -13 -2 3 9.3 7
 -12 -2 3 -4.1 5.9
 -12 -2 3 5.2 6.2
 -11 -2 3 14.3 5.9
 -11 -2 3 0 5.8
 -10 -2 3 10.5 6.2
 -10 -2 3 7.1 5.7
 -9 -2 3 152.88 11.6
 -9 -2 3 156.48 11
 -8 -2 3 58.49 7.3
 -8 -2 3 68.29 7.2
 -7 -2 3 17 5.1
 -7 -2 3 5.8 4.3
 -6 -2 3 541.35 16.2
 -6 -2 3 567.04 17
 -5 -2 3 792.22 21.4
 -5 -2 3 808.62 21.1
 4 2 -3 36.2 2.4
 -4 -2 3 31.6 3.8
 -4 -2 3 37.3 3.8
 3 2 -3 247.28 6.5
 -3 -2 3 244.08 8.7
 -3 -2 3 250.57 8.4
 2 2 -3 581.54 13
 2 2 -3 584.94 14.7
 -2 -2 3 559.84 14.7
 1 2 -3 2814.92 61.29
 1 2 -3 2838.62 58.69
 1 2 -3 2824.22 62.09
 0 2 -3 461.35 11.1
 0 2 -3 462.45 11
 0 2 -3 454.15 10.8
 -1 2 -3 43.2 2.2
 -1 2 -3 43.8 3
 -1 2 -3 47.2 3.4
 -2 2 -3 50.69 3.9
 -2 2 -3 44.7 3.5
 -3 2 -3 370.06 11
 -3 2 -3 351.96 9.9
 -4 2 -3 124.99 4.1
 -4 2 -3 133.59 6.5
 -4 2 -3 129.69 5.7
 -5 2 -3 508.35 12.2
 -5 2 -3 502.85 15.1
 -5 2 -3 477.95 13.4
 -6 2 -3 207.08 9.4
 -6 2 -3 204.38 7.1
 -7 2 -3 10.5 4.6
 -7 2 -3 21.8 3.5
 -8 2 -3 77.39 6.3
 -8 2 -3 78.29 7.7
 -9 2 -3 166.28 10.8
 -9 2 -3 160.08 9
 -10 2 -3 104.89 7.8
 -10 2 -3 102.29 9.1
 -11 2 -3 1.3 5.7
 -12 2 -3 9.9 6.3
 -13 2 -3 17.6 7.1
 -14 2 -3 28.8 8.2
 -15 2 -3 -1.6 6.9
 -16 2 -3 -6.6 7
 -16 -1 3 41.2 10.2
 -15 -1 3 -3.8 7.6
 -14 -1 3 -8.8 6.6
 -13 -1 3 3.1 6.6
 -13 -1 3 14.5 7
 -12 -1 3 25 6.8
 -12 -1 3 19.7 7.3
 -11 -1 3 21.7 6.5
 -11 -1 3 12.3 6.6
 -10 -1 3 4 5.3
 -10 -1 3 -5.8 5.7
 -9 -1 3 36.4 7.3
 -9 -1 3 29.6 6.2
 -8 -1 3 4.5 5.6
 -8 -1 3 -2.4 4.5
 -7 -1 3 44.9 5.3
 -7 -1 3 55.09 6.6
 -6 -1 3 96.09 6.9
 -6 -1 3 97.39 8.2
 -5 -1 3 133.69 8
 -5 -1 3 131.59 7
 4 1 -3 227.28 8
 -4 -1 3 217.88 8.3
 -4 -1 3 214.58 8.7
 3 1 -3 212.78 7.2
 3 1 -3 211.78 5.3
 -3 -1 3 212.48 8
 2 1 -3 370.86 8.4
 1 1 -3 318.37 8.6
 1 1 -3 332.07 7.6
 0 1 -3 84.89 3.1
 0 1 -3 81.69 3.2
 0 1 -3 87.69 3
 -1 1 -3 3 1.4
 -1 1 -3 1.2 0.9
 -1 1 -3 0.7 1.3
 -2 1 -3 44.3 3.6
 -2 1 -3 48.7 2.4
 -2 1 -3 43.7 3.1
 -3 1 -3 70.09 3.9
 -3 1 -3 67.89 3.3
 -3 1 -3 67.79 4.6
 -4 1 -3 99.39 6
 -4 1 -3 100.49 4.2
 -5 1 -3 2.8 2.3
 -5 1 -3 3.7 2.7
 -6 1 -3 41.4 3.7
 -6 1 -3 43.4 4.9
 -7 1 -3 3.1 4
 -7 1 -3 1.4 3.2
 -8 1 -3 44.2 5.1
 -8 1 -3 43.3 6
 -9 1 -3 12.9 5.6
 -9 1 -3 12.9 4.8
 -10 1 -3 12.3 5.1
 -10 1 -3 17.5 6.1
 -11 1 -3 109.99 9.9
 -12 1 -3 1 5.2
 -13 1 -3 14 6.3
 -14 1 -3 -2 6.3
 -15 1 -3 -4.3 6.7
 -16 1 -3 -5.6 6.7
 -16 0 3 7.5 9.1
 -15 0 3 14.6 8.6
 -14 0 3 -4 7.2
 -13 0 3 25.2 7.1
 -13 0 3 12.4 7.3
 -12 0 3 69.99 8.4
 -12 0 3 68.29 9.5
 -11 0 3 100.29 10.1
 -11 0 3 105.89 8.9
 -10 0 3 88.79 8.2
 -10 0 3 92.09 9.1
 -9 0 3 6.5 5.1
 -9 0 3 11.9 6.7
 -8 0 3 13.1 4.9
 -8 0 3 11.8 6.3
 -7 0 3 226.78 10.1
 -7 0 3 229.18 12.4
 -6 0 3 239.38 9.6
 -6 0 3 244.58 11.5
 5 0 -3 0.6 2.4
 -5 0 3 -4.3 3.8
 -5 0 3 2.7 2.7
 4 0 -3 506.55 13.7
 -4 0 3 493.05 14.7
 3 0 -3 4.7 2.2
 -3 0 3 5.5 3.3
 2 0 -3 221.68 7.1
 -2 0 3 217.38 8.2
 1 0 -3 0.5 0.8
 1 0 -3 -2 1.2
 0 0 -3 72.99 3.1
 0 0 -3 76.19 2.5
 0 0 -3 67.39 2.8
 -1 0 -3 97.79 3.3
 -1 0 -3 95.09 3.5
 -2 0 -3 20.8 2.3
 -2 0 -3 36.3 2.6
 -3 0 -3 279.77 8.8
 -3 0 -3 268.37 7.5
 -4 0 -3 281.87 9.2
 -4 0 -3 271.57 8.1
 -5 0 -3 328.67 10.7
 -5 0 -3 318.87 9.3
 -6 0 -3 45.6 4.7
 -6 0 -3 52.19 4.3
 -7 0 -3 532.35 16.8
 -7 0 -3 508.55 14.5
 -8 0 -3 46.4 6.2
 -8 0 -3 56.29 5.6
 -9 0 -3 -0.9 4.4
 -9 0 -3 9.5 5.2
 -10 0 -3 88.99 8.3
 -10 0 -3 90.59 7.4
 -11 0 -3 183.58 11.4
 -11 0 -3 184.48 10.3
 -12 0 -3 93.79 9.7
 -13 0 -3 43.2 8.1
 -14 0 -3 30.2 8
 -15 0 -3 41.7 9
 -16 0 -3 8.3 7.8
 -15 1 3 33 9.8
 -14 1 3 62.49 11
 -13 1 3 72.09 10.3
 -12 1 3 -4.6 6.5
 -12 1 3 12.2 6.1
 -11 1 3 79.99 8.2
 -11 1 3 70.39 9.6
 -10 1 3 248.08 14.7
 -10 1 3 263.67 12.7
 -9 1 3 114.89 10.3
 -9 1 3 94.09 8.2
 -8 1 3 68.39 6.6
 -8 1 3 48.3 7.8
 -7 1 3 72.89 6.2
 -7 1 3 64.79 7.8
 6 -1 -3 37.1 4.2
 -6 1 3 35.8 5.8
 -6 1 3 29.5 4.2
 5 -1 -3 4.7 2.5
 -5 1 3 0 3.6
 4 -1 -3 96.69 5.1
 -4 1 3 109.09 7.3
 3 -1 -3 53.59 3.8
 -3 1 3 44.8 4.5
 2 -1 -3 0.4 1.9
 -2 1 3 0.4 3.4
 1 -1 -3 70.09 3.4
 0 -1 -3 13 1.5
 0 -1 -3 10 1.4
 -1 -1 -3 14.4 1.6
 -1 -1 -3 15.3 1.7
 -2 -1 -3 618.74 15.2
 -2 -1 -3 629.64 14.7
 -3 -1 -3 333.17 9.8
 -3 -1 -3 360.76 9.7
 -4 -1 -3 4.6 2.5
 -4 -1 -3 5.5 2.2
 -5 -1 -3 377.36 11
 -5 -1 -3 378.56 11.8
 -6 -1 -3 192.78 7.5
 -6 -1 -3 176.08 8
 -7 -1 -3 180.68 9.1
 -7 -1 -3 161.28 7.7
 -8 -1 -3 3.7 3.8
 -8 -1 -3 0.5 4
 -9 -1 -3 34 5.8
 -9 -1 -3 17.4 5.5
 -10 -1 -3 -1.7 5.3
 -10 -1 -3 13 5.7
 -11 -1 -3 14 5.6
 -11 -1 -3 14.6 5.6
 -12 -1 -3 7.7 5.8
 -12 -1 -3 0.3 5.6
 -13 -1 -3 -1.3 5.7
 -14 -1 -3 -0.4 6
 -15 -1 -3 -2.8 6.6
 -16 -1 -3 17.5 7.7
 -15 2 3 11 8.7
 -14 2 3 -8.2 7.3
 -13 2 3 3.2 7.5
 -12 2 3 19.5 6.3
 -12 2 3 10.7 7.2
 -11 2 3 21.1 7.7
 -11 2 3 13.2 5.7
 -10 2 3 39.5 6.2
 -10 2 3 36.7 8
 -9 2 3 218.48 10.9
 -9 2 3 222.98 14.6
 -8 2 3 23.9 6.8
 -8 2 3 24.9 5.2
 7 -2 -3 51.99 5.1
 -7 2 3 53.89 5.5
 -7 2 3 52.89 7.1
 6 -2 -3 89.29 6
 -6 2 3 101.19 8.5
 5 -2 -3 313.87 10.2
 -5 2 3 333.67 12.4
 4 -2 -3 310.97 9.4
 -4 2 3 294.07 7.4
 -4 2 3 327.57 11.3
 3 -2 -3 168.18 6.1
 -3 2 3 165.58 4.3
 -3 2 3 156.38 8.2
 2 -2 -3 335.27 9.3
 -2 2 3 350.56 7.8
 -2 2 3 333.37 10.7
 1 -2 -3 3.2 2
 0 -2 -3 101.49 4.3
 -1 -2 -3 1290.77 28.5
 -1 -2 -3 1198.68 27.8
 -2 -2 -3 2246.88 50.09
 -2 -2 -3 2341.57 51.19
 -3 -2 -3 74.69 4.3
 -3 -2 -3 71.99 4.4
 -4 -2 -3 172.28 6.7
 -4 -2 -3 167.48 6.6
 -5 -2 -3 487.95 13.4
 -5 -2 -3 467.05 13.6
 -6 -2 -3 704.23 18.6
 -6 -2 -3 704.23 19.2
 -7 -2 -3 116.09 7.8
 -7 -2 -3 109.19 7.4
 -8 -2 -3 5.5 4.5
 -8 -2 -3 0 3.9
 -9 -2 -3 10.9 5.3
 -9 -2 -3 18.5 5.3
 -10 -2 -3 30.1 6.2
 -10 -2 -3 14 6.2
 -11 -2 -3 40.6 6.7
 -11 -2 -3 28.6 6.4
 -12 -2 -3 6 5.4
 -12 -2 -3 3.3 5.5
 -13 -2 -3 21.3 6.7
 -14 -2 -3 -1.9 5.7
 -15 -2 -3 -10.1 5.9
 -16 -2 -3 6.1 7.2
 -15 3 3 87.99 12.6
 -14 3 3 -8.9 7.5
 -13 3 3 -0.5 7.3
 -12 3 3 3.2 7.2
 -11 3 3 26.2 6.1
 -11 3 3 13 7.6
 -10 3 3 73.69 9
 -10 3 3 87.79 7.8
 -9 3 3 -0.9 4.5
 -9 3 3 -2.3 5.9
 -8 3 3 96.49 9.9
 -8 3 3 90.49 7.1
 7 -3 -3 6.3 3.4
 -7 3 3 14 6.7
 6 -3 -3 1.2 2.7
 -6 3 3 3.5 4.8
 5 -3 -3 42.5 3.8
 -5 3 3 38.5 5.8
 -5 3 3 34.2 2.6
 4 -3 -3 267.57 8.8
 -4 3 3 272.87 7.1
 -4 3 3 275.67 11.4
 3 -3 -3 540.65 14
 -3 3 3 546.65 12.4
 -3 3 3 552.54 15.9
 2 -3 -3 30.8 2.8
 -2 3 3 32.1 3.8
 -2 3 3 29.3 2.1
 1 -3 -3 256.07 7.8
 -1 3 3 261.07 7.2
 0 -3 -3 788.82 18.7
 -1 -3 -3 98.19 5.2
 -1 -3 -3 76.79 4.1
 -2 -3 -3 3051.19 68.39
 -2 -3 -3 3138.49 67.39
 -3 -3 -3 42.9 3.6
 -3 -3 -3 37.3 2.9
 -4 -3 -3 64.59 4.5
 -4 -3 -3 69.69 5.4
 -5 -3 -3 157.98 7.3
 -5 -3 -3 152.18 6.5
 -6 -3 -3 7.3 3.6
 -6 -3 -3 10.8 3
 -7 -3 -3 475.75 14.8
 -7 -3 -3 469.25 14.8
 -8 -3 -3 183.38 9.9
 -8 -3 -3 170.08 9.2
 -9 -3 -3 -2.8 4.1
 -9 -3 -3 4.5 5.3
 -10 -3 -3 7.1 6.2
 -10 -3 -3 3.1 4.8
 -11 -3 -3 51.89 6.8
 -11 -3 -3 60.29 7.4
 -12 -3 -3 20.8 6.1
 -12 -3 -3 33.3 7.1
 -13 -3 -3 6.4 5.7
 -13 -3 -3 7.9 6.6
 -14 -3 -3 2.4 5.6
 -15 -3 -3 53.79 8.9
 -16 -3 -3 -12.6 6
 -17 -3 -3 9.4 7.6
 -15 4 3 25.5 9.9
 -14 4 3 39.7 9.9
 -13 4 3 8.9 8.1
 -12 4 3 -2.9 6.9
 -11 4 3 255.97 16.2
 -10 4 3 74.09 7.4
 -10 4 3 66.29 8.9
 -9 4 3 17.5 4.9
 -9 4 3 8.8 6.4
 8 -4 -3 32 5
 -8 4 3 43.9 5.7
 -8 4 3 40.9 8.4
 7 -4 -3 152.28 7.9
 -7 4 3 164.38 11.7
 6 -4 -3 42.6 4.3
 -6 4 3 47.9 7.1
 -6 4 3 46 3.3
 5 -4 -3 27.4 3.3
 -5 4 3 28.6 5.8
 -5 4 3 22 2.5
 4 -4 -3 356.56 10.8
 -4 4 3 380.36 13.4
 -4 4 3 369.46 9.4
 3 -4 -3 11.9 2.3
 -3 4 3 11 1.8
 -3 4 3 14.5 4.1
 2 -4 -3 82.59 4.4
 -2 4 3 89.89 3.9
 -2 4 3 104.19 7
 1 -4 -3 268.37 8.3
 -1 4 3 286.97 9.2
 -1 4 3 272.27 7.7
 0 -4 -3 53.99 4.3
 -1 -4 -3 8.8 2.7
 -2 -4 -3 47.5 4
 -2 -4 -3 41.8 3.4
 -3 -4 -3 10.1 1.9
 -3 -4 -3 11 2.9
 -4 -4 -3 96.79 4.7
 -4 -4 -3 95.39 5.7
 -5 -4 -3 2.9 2.3
 -5 -4 -3 5.3 3.1
 -6 -4 -3 279.67 9.6
 -6 -4 -3 287.67 10.9
 -7 -4 -3 215.28 9.2
 -7 -4 -3 201.28 9.3
 -8 -4 -3 27.5 5.7
 -8 -4 -3 34.4 4.9
 -9 -4 -3 -4.1 5.4
 -9 -4 -3 6.2 4.2
 -10 -4 -3 48.6 7.6
 -10 -4 -3 59.49 6.9
 -11 -4 -3 208.58 11.5
 -11 -4 -3 202.28 12
 -12 -4 -3 153.28 11.5
 -12 -4 -3 132.29 10.5
 -13 -4 -3 65.69 8.7
 -13 -4 -3 79.49 8.6
 -14 -4 -3 14.6 7.1
 -14 -4 -3 12.8 6.1
 -15 -4 -3 35.5 8.2
 -16 -4 -3 29.9 8.5
 -17 -4 -3 30.7 9
 -15 5 3 -8.5 8.4
 -14 5 3 1.5 8.3
 -13 5 3 -8.9 7.5
 -12 5 3 -1.6 7
 -11 5 3 -4 7
 -10 5 3 197.48 13.6
 -10 5 3 193.68 10.5
 -9 5 3 129.89 11.5
 -9 5 3 142.39 8.9
 8 -5 -3 2.9 3.6
 -8 5 3 9.1 7.2
 7 -5 -3 3.2 3.4
 -7 5 3 9.6 2.9
 -7 5 3 12.2 7.1
 6 -5 -3 199.88 8.3
 -6 5 3 231.28 13.2
 -6 5 3 209.58 7.2
 5 -5 -3 737.43 18.9
 -5 5 3 728.93 17.3
 -5 5 3 720.93 22.1
 4 -5 -3 30.6 3.2
 -4 5 3 34 5.4
 -4 5 3 29.4 2.7
 3 -5 -3 48.9 3.7
 -3 5 3 41.3 3.1
 -3 5 3 38.7 4.9
 2 -5 -3 312.37 9.4
 -2 5 3 325.37 8.9
 -2 5 3 322.77 11.3
 1 -5 -3 42.5 3.4
 -1 5 3 46.2 3.3
 -1 5 3 45.6 4.3
 0 -5 -3 363.76 10.5
 0 5 3 365.36 10.2
 -1 -5 -3 46.9 3.9
 -2 -5 -3 234.08 7
 -2 -5 -3 222.58 8
 -3 -5 -3 263.47 9.1
 -3 -5 -3 260.07 7.6
 -4 -5 -3 10 2
 -4 -5 -3 8.9 3.2
 -5 -5 -3 234.28 9.8
 -5 -5 -3 246.18 8.1
 -6 -5 -3 2.2 4.1
 -6 -5 -3 7.5 2.7
 -7 -5 -3 171.48 10
 -7 -5 -3 173.28 7.8
 -8 -5 -3 47.8 6.7
 -8 -5 -3 44.8 5
 -9 -5 -3 48.5 7.3
 -9 -5 -3 40.6 5.4
 -10 -5 -3 73.89 7
 -10 -5 -3 81.19 8.6
 -11 -5 -3 -7.3 5.4
 -11 -5 -3 -2 4.3
 -12 -5 -3 17 7
 -12 -5 -3 26.8 5.9
 -13 -5 -3 8.9 5.4
 -13 -5 -3 18.3 7.5
 -14 -5 -3 -2.5 5.6
 -14 -5 -3 -8.9 6.4
 -15 -5 -3 29.3 7.3
 -16 -5 -3 7.1 7
 -14 6 3 17.7 8.5
 -13 6 3 1.8 8.1
 -12 6 3 2 7.5
 -11 6 3 2.5 7.1
 -10 6 3 13.1 7.5
 9 -6 -3 58.59 5.9
 -9 6 3 49.5 8.4
 -9 6 3 57.29 6.1
 8 -6 -3 32.7 4.6
 -8 6 3 32.2 7.5
 7 -6 -3 0 3.1
 -7 6 3 4.1 2.7
 -7 6 3 3.7 6.5
 6 -6 -3 32.7 4.1
 -6 6 3 37.6 7.2
 -6 6 3 29.2 3.5
 5 -6 -3 53.19 4.4
 -5 6 3 61.09 4.5
 -5 6 3 47 7.3
 4 -6 -3 220.98 8.2
 -4 6 3 222.48 11.9
 -4 6 3 218.18 7.3
 3 -6 -3 24.5 3
 -3 6 3 29.5 4.8
 -3 6 3 24.1 2.8
 2 -6 -3 43.9 3.6
 -2 6 3 49.8 5
 -2 6 3 49 3.6
 1 -6 -3 66.39 4.6
 -1 6 3 77.69 6.1
 -1 6 3 76.89 4.5
 0 -6 -3 18.1 2.9
 0 6 3 14.9 2.8
 -1 -6 -3 853.71 21.2
 1 6 3 849.41 20.6
 -2 -6 -3 610.44 16.3
 -3 -6 -3 550.54 15.6
 -3 -6 -3 556.94 14
 -4 -6 -3 3.6 1.8
 -4 -6 -3 0 3.5
 -5 -6 -3 686.83 19.5
 -5 -6 -3 731.03 18
 -6 -6 -3 203.98 10.2
 -6 -6 -3 200.58 7.6
 -7 -6 -3 76.09 7.1
 -7 -6 -3 94.19 6.2
 -8 -6 -3 16.5 6.3
 -8 -6 -3 14.3 3.9
 -9 -6 -3 67.89 8.2
 -9 -6 -3 59.99 5.9
 -10 -6 -3 216.78 11
 -10 -6 -3 198.48 12.7
 -11 -6 -3 96.39 9.5
 -11 -6 -3 107.09 9
 -12 -6 -3 4.5 4.7
 -12 -6 -3 13.9 7
 -13 -6 -3 -2.3 6.6
 -13 -6 -3 1.9 5.1
 -14 -6 -3 4.7 5.1
 -14 -6 -3 -11.7 6.6
 -15 -6 -3 30.5 7.3
 -15 -6 -3 10 8.7
 -14 7 3 6.7 8.8
 -13 7 3 -0.9 8.1
 -12 7 3 -7.6 6.5
 -11 7 3 46.8 9.5
 -10 7 3 84.79 10.7
 -9 7 3 32 7.8
 8 -7 -3 108.19 6.9
 -8 7 3 86.39 10
 7 -7 -3 82.29 6.1
 -7 7 3 69.99 9.2
 -7 7 3 81.39 5.6
 6 -7 -3 189.38 8
 -6 7 3 170.38 7.4
 -6 7 3 202.78 13.9
 5 -7 -3 29 3.7
 -5 7 3 39.7 6.9
 -5 7 3 36.4 3.8
 4 -7 -3 42.1 4
 -4 7 3 44.8 3.9
 -4 7 3 42.7 6.7
 3 -7 -3 73.89 5.3
 -3 7 3 60.69 6.7
 -3 7 3 82.69 5.1
 2 -7 -3 15.4 2.9
 -2 7 3 12.4 4.4
 -2 7 3 14.3 2.9
 1 -7 -3 27.6 3.4
 -1 7 3 20.2 3.2
 -1 7 3 32.5 4.4
 0 -7 -3 171.38 7.3
 0 7 3 182.18 7.3
 0 7 3 170.68 7.5
 -1 -7 -3 6.6 3
 1 7 3 6.2 2.8
 -2 -7 -3 335.87 11.3
 -3 -7 -3 806.12 21.1
 -3 -7 -3 798.22 19.4
 -4 -7 -3 60.59 5.6
 -4 -7 -3 57.39 4
 -5 -7 -3 49.1 5.5
 -5 -7 -3 45.2 3.4
 -6 -7 -3 302.47 12
 -6 -7 -3 315.37 9.7
 -7 -7 -3 271.27 9.6
 -7 -7 -3 291.67 13.2
 -8 -7 -3 30.3 6.4
 -8 -7 -3 37.5 4.4
 -9 -7 -3 185.38 12.7
 -9 -7 -3 154.08 8.8
 -10 -7 -3 2.6 3.9
 -10 -7 -3 1.7 6.3
 -11 -7 -3 23.2 7.1
 -11 -7 -3 23.3 5
 -12 -7 -3 7.6 4.9
 -12 -7 -3 1.4 6.8
 -13 -7 -3 1.4 4.6
 -13 -7 -3 8.6 7.1
 -14 -7 -3 -4.1 7.4
 -15 -7 -3 -3.1 7.7
 -14 8 3 17.6 9.3
 -13 8 3 -0.7 7.5
 -12 8 3 18.8 8.7
 -11 8 3 88.89 11.2
 -10 8 3 62.89 10.1
 -9 8 3 85.99 10.1
 -8 8 3 52.09 9
 7 -8 -3 28.7 4.1
 -7 8 3 26.1 7.8
 -7 8 3 32.9 4.1
 6 -8 -3 2.7 3
 -6 8 3 0.3 2.8
 -6 8 3 9.8 7.4
 5 -8 -3 57.39 4.8
 -5 8 3 53.79 8.2
 -5 8 3 42.2 4.3
 4 -8 -3 161.88 7.5
 -4 8 3 171.08 11.9
 -4 8 3 159.78 7.4
 3 -8 -3 -0.5 2.4
 -3 8 3 6.5 5.2
 -3 8 3 4.7 2.8
 2 -8 -3 7.7 2.9
 -2 8 3 8.1 4.6
 -2 8 3 6.6 2.8
 1 -8 -3 16.8 3.3
 -1 8 3 19.2 4.4
 -1 8 3 18.9 3.5
 0 -8 -3 144.19 7.2
 0 8 3 147.49 7.2
 0 8 3 140.09 7.4
 -1 -8 -3 24.2 3.7
 1 8 3 30.6 4.1
 -2 -8 -3 158.18 7.6
 2 8 3 161.18 8
 -3 -8 -3 70.79 5.8
 -4 -8 -3 34.9 2.9
 -4 -8 -3 27.6 4.7
 -5 -8 -3 100.49 4.8
 -5 -8 -3 98.49 7.6
 -6 -8 -3 106.79 5.2
 -6 -8 -3 85.09 7.8
 -7 -8 -3 142.79 10.9
 -7 -8 -3 137.69 6.5
 -8 -8 -3 152.98 11.6
 -8 -8 -3 123.19 7.2
 -9 -8 -3 22.4 4.1
 -9 -8 -3 45.8 8
 -10 -8 -3 -4.8 5.3
 -10 -8 -3 4.2 3.5
 -11 -8 -3 68.19 9.1
 -11 -8 -3 60.09 6.3
 -12 -8 -3 141.59 12
 -12 -8 -3 169.18 10.4
 -13 -8 -3 89.49 10.8
 -14 -8 -3 22.4 8.2
 -15 -8 -3 18 8.7
 -16 -8 -3 24.3 9.5
 -13 9 3 -3.9 7.8
 -12 9 3 -2.1 7.2
 -11 9 3 -3.8 7.5
 -10 9 3 74.79 10.6
 -9 9 3 92.09 11
 -8 9 3 2.5 6.9
 7 -9 -3 40.7 4.6
 -7 9 3 50.69 8.7
 -7 9 3 32.7 4.4
 6 -9 -3 56.39 5
 -6 9 3 61.19 5.2
 -6 9 3 52.39 8.3
 5 -9 -3 164.18 8.4
 -5 9 3 187.18 8.3
 -5 9 3 201.58 13.8
 4 -9 -3 162.78 7.9
 -4 9 3 185.98 12.8
 -4 9 3 180.18 7.9
 3 -9 -3 44.9 4.5
 -3 9 3 41.4 4.4
 -3 9 3 33.2 6.5
 2 -9 -3 35.3 4.2
 -2 9 3 37.8 5.8
 -2 9 3 38.6 4.3
 1 -9 -3 15.4 3.5
 -1 9 3 17.4 4.6
 -1 9 3 19.8 3.8
 0 -9 -3 301.27 10.7
 0 9 3 302.57 10.7
 0 9 3 300.07 10.9
 -1 -9 -3 552.84 16.4
 1 9 3 579.14 15.9
 1 9 3 553.54 16.2
 -2 -9 -3 6.6 3.8
 2 9 3 11.3 4
 -3 -9 -3 9.5 3.9
 3 9 3 13.4 3.9
 -4 -9 -3 10.1 4.7
 -5 -9 -3 -0.4 2
 -5 -9 -3 2.3 4.4
 -6 -9 -3 22.4 5.8
 -6 -9 -3 22.9 2.9
 -7 -9 -3 73.19 7.9
 -7 -9 -3 65.79 5.1
 -8 -9 -3 8.3 3.1
 -8 -9 -3 13.2 6.1
 -9 -9 -3 11.8 3.5
 -9 -9 -3 14.2 6.5
 -10 -9 -3 7.5 3.5
 -10 -9 -3 1.6 5.8
 -11 -9 -3 -2.3 6.5
 -12 -9 -3 95.49 10.7
 -13 -9 -3 88.29 10.7
 -14 -9 -3 0.2 7.4
 -15 -9 -3 -0.9 8.1
 -16 -9 -3 0.6 8.6
 -13 10 3 -18 7.7
 -12 10 3 -1.3 8.4
 -11 10 3 9.7 8.5
 -10 10 3 14.3 8.3
 -9 10 3 39 9.1
 -8 10 3 21.3 7.6
 -7 10 3 5.5 6.9
 -7 10 3 2.4 3.2
 6 -10 -3 299.17 10.9
 -6 10 3 309.17 11.2
 -6 10 3 324.67 16.6
 5 -10 -3 365.06 12.5
 -5 10 3 394.06 17.8
 -5 10 3 370.86 12.4
 4 -10 -3 108.19 6.9
 -4 10 3 92.49 9.6
 -4 10 3 111.79 7.1
 3 -10 -3 568.34 16.5
 -3 10 3 572.04 16.7
 -3 10 3 560.94 19.9
 2 -10 -3 60.29 5.2
 -2 10 3 63.09 5.5
 -2 10 3 59.99 7.1
 1 -10 -3 44.1 4.8
 -1 10 3 39.5 4.8
 -1 10 3 40.2 5.9
 0 -10 -3 714.13 19.8
 0 10 3 719.23 19.7
 0 10 3 713.13 20.4
 -1 -10 -3 510.25 15.9
 1 10 3 498.15 15.6
 1 10 3 526.45 15.6
 -2 -10 -3 432.36 14.5
 2 10 3 429.46 14
 2 10 3 425.86 12.9
 -3 -10 -3 108.19 7.8
 3 10 3 112.49 8.5
 -4 -10 -3 123.79 8.6
 4 10 3 135.99 8.4
 -5 -10 -3 526.95 18.1
 -6 -10 -3 164.48 6.6
 -6 -10 -3 175.98 10.9
 -7 -10 -3 25.7 3.3
 -7 -10 -3 38 7.6
 -8 -10 -3 64.29 8.9
 -8 -10 -3 76.29 5.3
 -9 -10 -3 33.1 7.8
 -10 -10 -3 150.38 11.4
 -11 -10 -3 85.19 10.1
 -12 -10 -3 2.2 7.2
 -13 -10 -3 4.6 7.8
 -14 -10 -3 14 8.4
 -15 -10 -3 4.1 8.7
 -16 -10 -3 22.8 10.4
 -12 11 3 -9.3 8
 -11 11 3 40.2 10.1
 -10 11 3 32.8 8.8
 -9 11 3 4.1 7.8
 -8 11 3 53.29 9.5
 -7 11 3 6.4 7.2
 -6 11 3 84.39 9.6
 -6 11 3 92.49 7
 5 -11 -3 110.29 7.2
 -5 11 3 119.79 10.7
 -5 11 3 110.19 7.7
 4 -11 -3 19.2 4
 -4 11 3 27 7.6
 -4 11 3 26.2 4.5
 3 -11 -3 35.2 4.7
 -3 11 3 30.4 7.2
 -3 11 3 33.3 5.1
 2 -11 -3 5 3.7
 -2 11 3 2 3.7
 -2 11 3 6.7 5.9
 1 -11 -3 9 4
 -1 11 3 6.1 5.5
 -1 11 3 13.2 4.3
 0 -11 -3 141.29 8.5
 0 11 3 139.89 9.8
 0 11 3 130.29 8.8
 -1 -11 -3 8.2 4.3
 1 11 3 0.9 3.7
 1 11 3 0.4 4.4
 -2 -11 -3 95.09 7.5
 2 11 3 85.49 6
 2 11 3 82.69 6.9
 -3 -11 -3 3 4.6
 3 11 3 2 4.1
 3 11 3 2.7 3.4
 -4 -11 -3 -2.6 4.6
 4 11 3 -1.5 4.8
 -5 -11 -3 8.9 5.6
 5 11 3 19.3 5.8
 -6 -11 -3 183.28 12.2
 6 11 3 157.08 10
 -7 -11 -3 183.48 12.1
 -8 -11 -3 -1 5.9
 -9 -11 -3 16.5 6.8
 -10 -11 -3 -0.9 6.7
 -11 -11 -3 36.7 8.6
 -12 -11 -3 105.59 11.7
 -13 -11 -3 5.5 8
 -14 -11 -3 -10.4 8
 -15 -11 -3 -14.2 8.2
 -16 -11 -3 2.7 9.3
 -12 12 3 12.8 9.4
 -11 12 3 53.19 10.9
 -10 12 3 39.5 9.4
 -9 12 3 26.6 9.2
 -8 12 3 49.9 9.8
 -7 12 3 32.5 8.5
 -6 12 3 1.8 7
 -6 12 3 13.5 4.2
 5 -12 -3 51.99 5.2
 -5 12 3 47 5.5
 -5 12 3 45.8 8.4
 4 -12 -3 60.59 5.6
 -4 12 3 60.49 8.6
 -4 12 3 58.09 5.9
 3 -12 -3 58.99 5.7
 -3 12 3 71.49 6.6
 -3 12 3 69.09 8.7
 2 -12 -3 27.1 4.8
 -2 12 3 32.6 7.1
 -2 12 3 31.9 5.3
 1 -12 -3 29.4 5.2
 -1 12 3 28.4 5.2
 -1 12 3 32.2 6.7
 0 -12 -3 10 4.5
 0 12 3 8.4 4.6
 0 12 3 8 5.4
 -1 -12 -3 10.9 4.9
 1 12 3 17.6 5.1
 1 12 3 15.2 5
 -2 -12 -3 3.9 4.6
 2 12 3 4.1 4.3
 2 12 3 -0.1 4.6
 -3 -12 -3 20.2 5.6
 3 12 3 30.9 4.6
 3 12 3 34.3 5.7
 -4 -12 -3 -1.1 5.5
 4 12 3 -1.5 4.5
 -5 -12 -3 45.1 7.6
 5 12 3 44.1 6.6
 -6 -12 -3 29.4 7
 6 12 3 39.6 6.9
 -7 -12 -3 158.78 12.8
 7 12 3 172.68 11.4
 -8 -12 -3 35.8 7.9
 -9 -12 -3 54.59 8.4
 -10 -12 -3 51.19 9
 -11 -12 -3 11.1 7.7
 -12 -12 -3 58.49 10.1
 -13 -12 -3 18.4 8.2
 -14 -12 -3 80.09 11.4
 -15 -12 -3 28.9 10.8
 -16 -12 -3 -32.2 8.4
 -11 13 3 1.2 8.9
 -10 13 3 0.3 8.2
 -9 13 3 62.49 10.9
 -8 13 3 26.3 8.3
 -7 13 3 0.7 7.3
 -6 13 3 34.8 5.4
 -6 13 3 46.7 9.1
 -5 13 3 -5.1 7
 -5 13 3 -3.1 3.6
 4 -13 -3 -0.2 3.4
 -4 13 3 6.5 6.6
 -4 13 3 13 4.4
 3 -13 -3 91.39 6.9
 -3 13 3 119.99 9
 -3 13 3 84.59 9
 2 -13 -3 14.8 4.5
 -2 13 3 4.5 6.3
 -2 13 3 15.2 4.7
 1 -13 -3 44.4 5.9
 -1 13 3 43.9 6.9
 -1 13 3 32.4 5.7
 0 -13 -3 5.9 4.6
 0 13 3 4.3 4.8
 0 13 3 13.1 5.7
 -1 -13 -3 206.48 11.1
 1 13 3 193.08 11.1
 1 13 3 213.98 11.3
 -2 -13 -3 4.2 5.5
 2 13 3 7.3 4.8
 2 13 3 11.8 5
 -3 -13 -3 368.26 15.5
 3 13 3 394.16 13.1
 3 13 3 392.76 15.3
 -4 -13 -3 -1.2 5.4
 4 13 3 20.2 5.5
 -5 -13 -3 59.79 8.2
 5 13 3 48.5 7.2
 -6 -13 -3 8.3 6.6
 6 13 3 10.2 5.9
 -7 -13 -3 41.6 7.8
 7 13 3 41.2 7
 -8 -13 -3 4 5.8
 8 13 3 1.1 5.5
 -9 -13 -3 6.5 7.2
 9 13 3 1 5.6
 -10 -13 -3 11.6 8
 10 13 3 21.2 6.7
 -11 -13 -3 -2.8 7.4
 11 13 3 -5 5.6
 -12 -13 -3 -2.3 7.8
 12 13 3 -12 5.6
 -13 -13 -3 -0.8 8.3
 13 13 3 -4.5 6.2
 -14 -13 -3 9.6 9.2
 14 13 3 -9.5 6.2
 -15 -13 -3 26.4 10.3
 -10 14 3 -13.6 8
 -9 14 3 0.9 8.2
 -8 14 3 22.3 9.1
 -7 14 3 17.1 8.2
 -6 14 3 26.5 5.2
 -6 14 3 17.5 7.9
 -5 14 3 10.1 4.7
 -5 14 3 10.9 7.4
 -4 14 3 34.9 5.7
 -4 14 3 34.7 8.4
 3 -14 -3 147.49 9.2
 -3 14 3 168.98 10.4
 -3 14 3 160.38 12.5
 2 -14 -3 180.88 9.3
 -2 14 3 165.68 12.6
 -2 14 3 161.68 9.9
 1 -14 -3 29.9 5.2
 -1 14 3 26.7 6.5
 -1 14 3 23.5 5.5
 0 -14 -3 5.6 4.8
 0 14 3 5.4 4.7
 0 14 3 8.4 5.5
 -1 -14 -3 161.78 10.7
 1 14 3 169.38 10.6
 1 14 3 169.98 10.8
 -2 -14 -3 326.17 14.3
 2 14 3 336.47 14.5
 2 14 3 325.17 12.7
 -3 -14 -3 215.88 12.6
 3 14 3 210.88 12
 -4 -14 -3 -8.6 5.6
 4 14 3 2.7 5
 -5 -14 -3 39.8 7.1
 5 14 3 54.19 7
 -6 -14 -3 236.68 14
 6 14 3 270.47 13.4
 -7 -14 -3 54.39 8.3
 7 14 3 68.89 8.2
 -8 -14 -3 39.9 8.6
 8 14 3 51.89 7.9
 -9 -14 -3 21.4 7.4
 9 14 3 20.3 6.8
 -10 -14 -3 1.3 6.8
 10 14 3 2.6 5.9
 -11 -14 -3 20.6 7.9
 11 14 3 43.1 7.8
 -12 -14 -3 47.9 10.3
 12 14 3 39 7.9
 -13 -14 -3 -5.1 8.3
 13 14 3 -6.1 6.4
 -14 -14 -3 24.2 10
 14 14 3 17.5 7.8
 -15 -14 -3 -8.8 8.9
 -10 15 3 27.1 10.3
 -9 15 3 13.1 9.1
 -8 15 3 -9.9 8.1
 -7 15 3 6 8
 -6 15 3 8.7 7.6
 -6 15 3 3.5 4.3
 -5 15 3 49.4 6.6
 -5 15 3 32.4 8.8
 -4 15 3 7.4 4.9
 -4 15 3 -7 6.9
 3 -15 -3 140.19 8.8
 -3 15 3 110.89 10.6
 -3 15 3 106.39 8.7
 2 -15 -3 60.59 6.5
 -2 15 3 53.89 7
 -2 15 3 59.49 8.3
 1 -15 -3 19.5 5
 -1 15 3 15.7 6.3
 -1 15 3 20 5.6
 0 -15 -3 23.4 5.3
 0 15 3 18.7 5.9
 0 15 3 21.9 5.7
 -1 -15 -3 28.6 6
 1 15 3 19.7 5.3
 1 15 3 21.3 5.6
 -2 -15 -3 20.4 5.7
 2 15 3 22.2 6
 -3 -15 -3 16.6 6.1
 3 15 3 28.6 6.3
 -4 -15 -3 22.2 6.1
 4 15 3 16 5.8
 -5 -15 -3 7.1 6.2
 5 15 3 1.4 4.6
 -6 -15 -3 18.3 6.5
 6 15 3 29.7 6.7
 -7 -15 -3 32.3 8.1
 7 15 3 30.3 6.5
 -8 -15 -3 1.3 6.5
 8 15 3 -5.7 4.9
 -9 -15 -3 33.6 8.7
 9 15 3 35.7 7.4
 -10 -15 -3 10.8 7.8
 10 15 3 -3 5.8
 -11 -15 -3 -12.8 7
 11 15 3 -3.9 6.1
 -12 -15 -3 18.9 8.9
 12 15 3 7.3 6.9
 -13 -15 -3 12 9.3
 13 15 3 -7.8 6.7
 -14 -15 -3 22.1 9.2
 14 15 3 -2.1 6.9
 -15 -15 -3 -0.2 9.4
 -9 16 3 9.8 9.4
 -8 16 3 6.2 8.6
 -7 16 3 0.5 8
 -6 16 3 0.3 7.6
 -5 16 3 12.4 5.1
 -5 16 3 12.5 8
 -4 16 3 -5.7 6.9
 -4 16 3 1.1 4.7
 -3 16 3 36.1 8.1
 -3 16 3 57.69 7.4
 2 -16 -3 10.5 5
 -2 16 3 11.2 5.2
 -2 16 3 13.2 7
 1 -16 -3 2.7 4.3
 -1 16 3 12 5.3
 -1 16 3 0 6
 0 -16 -3 4.6 4.8
 0 16 3 -1 4.4
 -1 -16 -3 44.4 6.7
 1 16 3 35.9 6.4
 -2 -16 -3 -2 5.2
 2 16 3 4.7 5.3
 -3 -16 -3 31.7 6.8
 3 16 3 22.2 6
 -4 -16 -3 -3.5 5.7
 4 16 3 1.6 5.2
 -5 -16 -3 4.4 6.4
 5 16 3 3.6 5.5
 -6 -16 -3 5.9 6.8
 6 16 3 4.7 5.1
 -7 -16 -3 69.59 9.6
 7 16 3 51.59 8.1
 -8 -16 -3 52.29 9.5
 8 16 3 52.49 8.2
 -9 -16 -3 24.1 7.9
 9 16 3 43.1 7.4
 -10 -16 -3 6.4 7.1
 10 16 3 18.4 7
 -11 -16 -3 18.3 8.7
 11 16 3 12.6 7.1
 -12 -16 -3 28.1 9.9
 12 16 3 22.4 8.2
 -13 -16 -3 29.9 10.5
 13 16 3 28.6 8.3
 -14 -16 -3 21.5 10.5
 14 16 3 30.2 8.8
 -8 17 3 75.89 12.1
 -7 17 3 -11.4 8.3
 -6 17 3 -9 7.4
 -5 17 3 89.79 8.8
 -5 17 3 55.59 10.3
 -4 17 3 78.59 8.4
 -4 17 3 58.99 9.5
 -3 17 3 117.69 11.3
 -3 17 3 114.69 9.9
 -2 17 3 33.2 8
 -2 17 3 29.6 6.4
 1 -17 -3 7.2 4.7
 -1 17 3 10.2 5.4
 0 -17 -3 217.98 12
 0 17 3 226.08 12.9
 -1 -17 -3 93.09 8.7
 1 17 3 95.29 8.9
 -2 -17 -3 -6.9 5.3
 2 17 3 1.9 5
 -3 -17 -3 16 6.4
 3 17 3 28.8 6.8
 -4 -17 -3 10.1 6.4
 4 17 3 6.7 5.4
 -5 -17 -3 50.79 8.5
 5 17 3 45.6 7.3
 -6 -17 -3 58.59 9.3
 6 17 3 59.89 8.2
 -7 -17 -3 15.4 6.9
 7 17 3 11.5 6.4
 -8 -17 -3 1.1 7.1
 8 17 3 4.1 5.9
 -9 -17 -3 2.1 7.7
 9 17 3 -4.2 5.2
 -10 -17 -3 1.8 8.1
 10 17 3 4.2 6.7
 -11 -17 -3 27.3 9.6
 11 17 3 42.9 8.5
 -12 -17 -3 -5.2 7.6
 12 17 3 -7.8 6.6
 -13 -17 -3 7.7 9.3
 13 17 3 0.5 7
 14 17 3 13.9 8
 -7 18 3 -18.1 7.5
 -6 18 3 -10.7 7.8
 -5 18 3 6.5 5.6
 -5 18 3 -5.9 7.9
 -4 18 3 10.9 5.9
 -3 18 3 37.4 7.1
 -2 18 3 80.79 9
 1 -18 -3 24.3 6
 -1 18 3 33.6 6.4
 0 -18 -3 3.1 5.3
 0 18 3 -5 5
 -1 -18 -3 87.39 8.9
 1 18 3 75.49 8.9
 -2 -18 -3 147.79 11.5
 2 18 3 111.29 10
 -3 -18 -3 41.9 7.7
 3 18 3 32.1 6.9
 -4 -18 -3 43.3 8
 4 18 3 43.5 7.9
 -5 -18 -3 73.99 9.6
 5 18 3 74.09 9
 -6 -18 -3 145.89 12.5
 6 18 3 153.68 11.8
 -7 -18 -3 89.29 10.9
 7 18 3 87.89 9.6
 -8 -18 -3 9.4 7.3
 8 18 3 26.4 7.3
 -9 -18 -3 40.9 9
 9 18 3 29.9 7.7
 -10 -18 -3 54.29 10.6
 10 18 3 51.39 8.8
 -11 -18 -3 13.9 9.3
 11 18 3 19.8 7.2
 -12 -18 -3 61.59 11.6
 12 18 3 66.09 10
 -13 -18 -3 10.5 9.7
 13 18 3 10.3 7.7
 -4 19 3 2.6 6
 -3 19 3 -3.2 5.7
 -2 19 3 29 7.1
 -1 19 3 1.9 5.6
 0 -19 -3 15.4 6.3
 0 19 3 14.9 6.3
 -1 -19 -3 12.9 6
 1 19 3 2.8 5.7
 -2 -19 -3 7.7 6.2
 2 19 3 14.3 6
 -3 -19 -3 38.1 8.2
 3 19 3 30.3 6.9
 -4 -19 -3 -2 6.4
 4 19 3 6.8 6.1
 -5 -19 -3 2.5 6.8
 5 19 3 8.8 6.2
 -6 -19 -3 6.2 6.7
 6 19 3 14 6.6
 -7 -19 -3 -8 7.3
 7 19 3 11.1 6.7
 -8 -19 -3 42.9 10.3
 8 19 3 54.29 9
 -9 -19 -3 1.9 8.3
 9 19 3 6.6 6.9
 -10 -19 -3 -3.5 8.3
 10 19 3 -2.5 6.7
 -11 -19 -3 -10.8 8.3
 11 19 3 -7 6.7
 -12 -19 -3 9.8 9.4
 12 19 3 -8.8 7.2
 -4 20 3 9.7 6.4
 -3 20 3 29.8 7.5
 -2 20 3 -3.9 5.8
 -1 20 3 -1.5 6
 0 20 3 11.9 6.3
 -1 -20 -3 28.1 7.5
 1 20 3 28.8 7.5
 -2 -20 -3 -5.5 6.1
 2 20 3 5.7 6.1
 -3 -20 -3 7.1 7
 3 20 3 8.3 6.5
 -4 -20 -3 8.9 7.2
 4 20 3 8.7 6
 -5 -20 -3 -7.4 6.5
 5 20 3 -4.2 5.8
 -6 -20 -3 1.1 7.5
 6 20 3 2.7 6.6
 -7 -20 -3 5 8
 7 20 3 -3.6 6.2
 -8 -20 -3 19.6 8.9
 8 20 3 5.3 7.2
 -9 -20 -3 30 10.1
 9 20 3 17.2 7.6
 -10 -20 -3 20.4 9.1
 10 20 3 13.3 7.5
 -11 -20 -3 -0.3 9.1
 11 20 3 7.7 7.4
 -4 21 3 27.6 7.6
 -3 21 3 18.2 7.4
 -2 21 3 19.8 7.7
 -1 21 3 20.2 7.2
 0 21 3 -5.7 6
 1 21 3 12.2 6.7
 -2 -21 -3 16 7.1
 2 21 3 6.1 6.6
 -3 -21 -3 -8.7 6.6
 3 21 3 -7 5.9
 -4 -21 -3 4.5 7.2
 4 21 3 6.8 6.6
 -5 -21 -3 5.8 7.4
 5 21 3 4.2 6.5
 -6 -21 -3 -18.6 7.1
 6 21 3 0.6 5.8
 -7 -21 -3 -5.4 7.8
 7 21 3 4.2 6.8
 -8 -21 -3 2 8.6
 8 21 3 2.3 6.9
 -9 -21 -3 -11.8 7.9
 9 21 3 -3.7 6.8
 -10 -21 -3 13.9 9.4
 10 21 3 -4.7 7
 -2 22 3 38.6 8.7
 -1 22 3 21.9 7.7
 0 22 3 9.1 6.9
 1 22 3 5.3 6.9
 2 22 3 39.8 9
 -3 -22 -3 19.9 7.8
 3 22 3 15.8 7.4
 -4 -22 -3 7.4 7.7
 4 22 3 18.4 7.6
 -5 -22 -3 29.1 9.6
 5 22 3 29.5 7.6
 -6 -22 -3 28.3 9.7
 6 22 3 28.3 8.1
 -7 -22 -3 30.2 9.6
 7 22 3 21.1 8
 -8 -22 -3 13.6 9.3
 8 22 3 16.5 7.8
 -9 -22 -3 -0.9 8.7
 9 22 3 -0.3 6.7
 0 23 3 4.1 6.9
 1 23 3 6.1 6.7
 2 23 3 2.6 6.8
 -3 -23 -3 4.2 7.6
 3 23 3 6.7 7.1
 -4 -23 -3 7.2 7.9
 4 23 3 33.4 8.3
 -5 -23 -3 1.3 8.6
 5 23 3 -3.2 6.2
 -6 -23 -3 -23.9 7
 6 23 3 -5.6 6.6
 7 23 3 25.4 8.3
 5 23 -4 7.6 6.9
 4 23 -4 -2.1 5.9
 3 23 -4 -5.7 5.6
 2 23 -4 36.2 7.7
 1 23 -4 36.5 8.2
 0 23 -4 5.5 6.4
 7 22 -4 17 7.5
 -7 -22 4 2.2 9.1
 6 22 -4 -6.2 5.8
 -6 -22 4 -12.6 7.7
 5 22 -4 8.2 6.6
 -5 -22 4 -15.5 8
 4 22 -4 20.2 7.1
 3 22 -4 2.9 5.9
 2 22 -4 9.2 6.5
 1 22 -4 1.4 5.4
 0 22 -4 20.2 7.1
 -1 22 -4 -0.1 5.7
 -2 22 -4 -1.8 6
 9 21 -4 17.6 7.8
 -9 -21 4 25 10.7
 8 21 -4 48.2 8.8
 -8 -21 4 40.7 10.9
 7 21 -4 50.99 9.1
 -7 -21 4 45.1 10.6
 6 21 -4 4.1 6.2
 -6 -21 4 3.8 8.9
 5 21 -4 0.7 6
 -5 -21 4 -3.2 7.7
 4 21 -4 21.9 6.6
 -4 -21 4 11.8 8.1
 3 21 -4 10 6.3
 2 21 -4 23.9 7
 1 21 -4 7.4 6.2
 0 21 -4 7.1 5.8
 -1 21 -4 2.6 5.9
 -2 21 -4 -0.1 6
 -3 21 -4 -4.6 5.8
 -4 21 -4 6.2 6.6
 10 20 -4 38.7 8.8
 -10 -20 4 34 11.3
 9 20 -4 -2.9 6.2
 -9 -20 4 -5.8 8.2
 8 20 -4 30.5 7.6
 -8 -20 4 29.4 10.3
 7 20 -4 20.5 7.2
 -7 -20 4 6.6 8.7
 6 20 -4 4.2 6.2
 -6 -20 4 -4.5 7.9
 5 20 -4 74.69 9.5
 -5 -20 4 85.69 11.1
 4 20 -4 -1 5.5
 -4 -20 4 -0.1 7.1
 3 20 -4 29.4 7.2
 -3 -20 4 33.5 8.3
 2 20 -4 119.69 10.6
 1 20 -4 28.7 7.2
 0 20 -4 18.8 6.4
 -1 20 -4 1.5 5.5
 -2 20 -4 1.9 5.3
 -3 20 -4 141.99 12.2
 -4 20 -4 21.3 7
 -5 20 -4 16.2 6.7
 -6 20 -4 22 6.9
 11 19 -4 0.5 6.6
 -11 -19 4 1.9 9.7
 10 19 -4 11.5 6.9
 -10 -19 4 3.5 8.7
 9 19 -4 0.9 6.1
 -9 -19 4 4.2 8.9
 8 19 -4 -0.9 6
 -8 -19 4 -2.6 8.6
 7 19 -4 16.3 6.7
 -7 -19 4 2 8.6
 6 19 -4 19.5 6.3
 -6 -19 4 10.9 8.3
 5 19 -4 -1.9 5.5
 -5 -19 4 -2.9 7
 4 19 -4 0.8 5.2
 -4 -19 4 7 7
 3 19 -4 31.4 6.8
 -3 -19 4 28.6 8
 2 19 -4 32.9 7
 -2 -19 4 36.3 7.8
 1 19 -4 19 6
 0 19 -4 6.7 5.6
 -1 19 -4 0.9 5.4
 -2 19 -4 31.2 7.1
 -3 19 -4 23 6.9
 -4 19 -4 42.5 8
 -5 19 -4 37.5 8
 -6 19 -4 3.2 5.9
 -7 19 -4 7.5 6.8
 -12 -18 4 -7.3 8.3
 11 18 -4 15.1 7.2
 -11 -18 4 1.7 8.5
 10 18 -4 16.4 7
 -10 -18 4 15.2 9.8
 9 18 -4 39.7 7.9
 -9 -18 4 30.3 10.1
 8 18 -4 -1.6 5.6
 -8 -18 4 2.4 8.1
 7 18 -4 12.4 6.1
 -7 -18 4 20.5 8.7
 6 18 -4 -3.7 4.7
 -6 -18 4 -2.7 7.3
 5 18 -4 43.9 7.4
 -5 -18 4 32.9 8.4
 4 18 -4 7.6 5.6
 -4 -18 4 8.7 7.2
 3 18 -4 1 4.5
 -3 -18 4 -2.4 6.7
 2 18 -4 7.5 4.8
 -2 -18 4 8.4 6.5
 1 18 -4 7.4 5.3
 -1 -18 4 -7.3 5.5
 0 18 -4 106.59 9.9
 -1 18 -4 20.2 5.9
 -2 18 -4 22.2 6.4
 -3 18 -4 56.89 8.2
 -4 18 -4 53.79 8.3
 -5 18 -4 61.49 8.6
 -6 18 -4 -1.7 5.5
 -7 18 -4 28.3 7.5
 -8 18 -4 39.2 8.5
 -13 -17 4 14.7 10.7
 -12 -17 4 31.2 10.9
 11 17 -4 41.2 8.1
 -11 -17 4 44 11.3
 10 17 -4 2.5 5.9
 -10 -17 4 19.4 9.8
 9 17 -4 -9.2 5.1
 -9 -17 4 -4.4 8.2
 8 17 -4 10.7 6
 -8 -17 4 10.2 8.3
 7 17 -4 78.59 8.5
 -7 -17 4 94.39 11.2
 6 17 -4 36.8 6.6
 -6 -17 4 15.1 8
 5 17 -4 18.4 6
 -5 -17 4 18.3 7.8
 4 17 -4 11.9 5.4
 -4 -17 4 1.5 6.7
 3 17 -4 90.19 8.8
 -3 -17 4 86.89 9.3
 2 17 -4 4.1 4.9
 -2 -17 4 12.1 6.3
 1 17 -4 34.1 6.4
 -1 -17 4 22 6.5
 0 17 -4 8.3 5.3
 -1 17 -4 24.9 6.2
 -2 17 -4 13.5 5.5
 -3 17 -4 119.49 10.3
 -4 17 -4 5.1 5.5
 -5 17 -4 52.19 7.8
 -6 17 -4 8.5 5.8
 -6 17 -4 6.8 6.7
 -7 17 -4 37 7.6
 -7 17 -4 17.4 7.5
 -8 17 -4 -8.6 7.1
 -8 17 -4 5.2 6.3
 -9 17 -4 -9.2 7
 -13 -16 4 6.8 9.7
 -12 -16 4 18.7 10.2
 11 16 -4 -6.3 5.3
 -11 -16 4 -7.2 8.8
 10 16 -4 106.59 10.3
 -10 -16 4 106.09 12.8
 9 16 -4 30.4 7
 -9 -16 4 41.4 9.8
 8 16 -4 -9 4.5
 -8 -16 4 5.8 7.3
 7 16 -4 50.69 7.4
 -7 -16 4 59.69 9.3
 6 16 -4 107.19 9.1
 -6 -16 4 101.89 10.6
 5 16 -4 108.99 9.5
 -5 -16 4 125.39 11.2
 4 16 -4 115.79 9.2
 -4 -16 4 113.19 10.5
 3 16 -4 26.2 5.7
 -3 -16 4 9.6 6.5
 2 16 -4 280.97 13.6
 -2 -16 4 294.17 14.4
 1 16 -4 132.49 10
 -1 -16 4 120.49 9.3
 0 16 -4 17.6 5.2
 0 -16 4 11.8 5.4
 -1 16 -4 72.19 7.9
 -2 16 -4 16.8 5.2
 -3 16 -4 215.68 12.5
 -4 16 -4 162.98 11.6
 -4 16 -4 151.48 10.9
 -5 16 -4 22 6.1
 -5 16 -4 21.3 6.7
 -6 16 -4 22 6.4
 -6 16 -4 11.5 6.6
 -7 16 -4 16.7 6.3
 -7 16 -4 14.8 7.2
 -8 16 -4 14.3 7.5
 -8 16 -4 13.8 6.2
 -9 16 -4 104.99 10.1
 -9 16 -4 114.69 12.8
 -10 16 -4 -1.4 7.6
 -14 -15 4 -15.4 9.2
 -13 -15 4 7.9 9.5
 -12 -15 4 5.2 9.1
 11 15 -4 11.9 6
 -11 -15 4 8.2 8.7
 10 15 -4 26.7 6.5
 -10 -15 4 16.8 9
 9 15 -4 31.7 6.5
 -9 -15 4 31.8 8.5
 8 15 -4 40.1 6.8
 -8 -15 4 32 8.5
 7 15 -4 10 5.4
 -7 -15 4 4 7.7
 6 15 -4 42 6.4
 -6 -15 4 34.7 8.5
 5 15 -4 9.2 5.1
 -5 -15 4 12.2 7
 4 15 -4 11.3 5.2
 -4 -15 4 18.2 6.8
 3 15 -4 21.8 5.6
 -3 -15 4 26.2 7
 2 15 -4 46.7 6.3
 -2 -15 4 37.1 7.1
 -1 -15 4 16.4 5.7
 0 15 -4 9.2 4.7
 0 -15 4 -3.8 4.5
 -1 15 -4 32.9 6
 -2 15 -4 93.09 8.3
 -3 15 -4 14.4 5.1
 -3 15 -4 8.9 4.9
 -4 15 -4 0.9 4.9
 -4 15 -4 8 5.3
 -5 15 -4 33.2 7
 -5 15 -4 29.4 6.2
 -6 15 -4 9.3 6.3
 -6 15 -4 15.9 5.7
 -7 15 -4 -1.1 5.9
 -7 15 -4 -7.8 4.7
 -8 15 -4 6.3 6.9
 -8 15 -4 26.2 6.9
 -9 15 -4 30.5 8.7
 -9 15 -4 31.8 6.7
 -10 15 -4 -3.2 7
 -14 -14 4 -9.7 9.1
 -13 -14 4 2.4 8.7
 -12 -14 4 27.8 10.3
 11 14 -4 11.1 6.1
 -11 -14 4 18.1 9.1
 10 14 -4 12.9 5.6
 -10 -14 4 20.5 8
 9 14 -4 27.4 6.3
 -9 -14 4 16.1 7.9
 8 14 -4 44.3 6.9
 -8 -14 4 46 9.3
 7 14 -4 75.79 7.9
 -7 -14 4 74.99 10
 6 14 -4 36.9 6.3
 -6 -14 4 25.5 7.9
 5 14 -4 9.9 4.5
 -5 -14 4 9.8 6.8
 4 14 -4 26.6 5.6
 -4 -14 4 27.2 7.3
 3 14 -4 4.7 4.1
 -3 -14 4 0.4 5.9
 2 14 -4 127.49 8.8
 -2 -14 4 134.89 10.6
 1 14 -4 199.38 11
 -1 -14 4 206.28 11.8
 0 14 -4 138.79 9.2
 0 -14 4 141.39 9.6
 -1 14 -4 12.4 3.9
 -1 14 -4 8.4 4.7
 1 -14 4 12.3 4.6
 -2 14 -4 1.5 3.9
 -2 14 -4 7.4 4.6
 -3 14 -4 0.6 4.5
 -3 14 -4 1.8 4.5
 -4 14 -4 19.8 5.8
 -4 14 -4 25.2 5.8
 -5 14 -4 47.1 7.3
 -5 14 -4 54.89 7.1
 -6 14 -4 34.6 6.3
 -6 14 -4 25.9 6.9
 -7 14 -4 -4.1 5.6
 -7 14 -4 0 4.7
 -8 14 -4 3.7 6.5
 -8 14 -4 2.1 5.3
 -9 14 -4 23.3 8
 -9 14 -4 22 6.1
 -10 14 -4 31.7 9
 -11 14 -4 17.7 8.6
 -14 -13 4 17.7 10.1
 -13 -13 4 38.5 10
 -12 -13 4 152.58 14.5
 11 13 -4 159.38 11.5
 -11 -13 4 189.48 14.2
 10 13 -4 184.58 11.8
 -10 -13 4 195.58 14.9
 9 13 -4 7.6 5.1
 -9 -13 4 12 7.4
 8 13 -4 11.1 5.2
 -8 -13 4 -1.6 7.3
 7 13 -4 351.46 14.4
 -7 -13 4 347.07 17.1
 6 13 -4 220.78 11.6
 -6 -13 4 232.58 14.4
 5 13 -4 36.1 5.7
 -5 -13 4 36.1 8
 4 13 -4 6 4.3
 -4 -13 4 16.8 6.5
 3 13 -4 11.8 4.9
 -3 -13 4 19.4 6.8
 2 13 -4 56.09 6.4
 -2 -13 4 53.49 7.5
 1 13 -4 52.09 6.2
 -1 -13 4 50.39 6.9
 0 13 -4 0.7 3
 0 13 -4 12.9 4.8
 0 -13 4 1.1 5
 -1 13 -4 -0.5 3.5
 -1 13 -4 4.3 4.4
 1 -13 4 9.2 4.7
 -2 13 -4 11.5 4.2
 -2 13 -4 -1.3 3.9
 2 -13 4 0.9 3.7
 -3 13 -4 17 5
 -3 13 -4 30.3 5.5
 -4 13 -4 25 5.5
 -4 13 -4 8.8 4.9
 -5 13 -4 22.3 6
 -6 13 -4 54.89 6.8
 -6 13 -4 33.1 7
 -7 13 -4 5.3 4.6
 -7 13 -4 -2.1 5.6
 -8 13 -4 0.1 4.9
 -8 13 -4 2.2 6.2
 -9 13 -4 14.4 7.2
 -9 13 -4 20 5.8
 -10 13 -4 28 8.2
 -10 13 -4 26.2 6.5
 -11 13 -4 34.6 9.2
 -12 13 -4 -10.1 6.9
 -15 -12 4 15.8 10.3
 -14 -12 4 10.9 9.8
 -13 -12 4 38.6 10.5
 -12 -12 4 -1.8 8.1
 11 12 -4 17.9 5.6
 -11 -12 4 24.6 8.8
 10 12 -4 132.29 10.1
 -10 -12 4 115.09 12
 9 12 -4 67.39 7.4
 -9 -12 4 65.69 9.3
 8 12 -4 8.6 5
 -8 -12 4 14.6 6.8
 7 12 -4 61.69 6.8
 -7 -12 4 53.29 8.3
 6 12 -4 409.16 15.3
 -6 -12 4 425.46 18.3
 5 12 -4 344.37 14
 -5 -12 4 358.26 16.7
 4 12 -4 98.29 8
 -4 -12 4 119.99 9.9
 3 12 -4 18.7 5
 -3 -12 4 17.6 6.4
 2 12 -4 334.37 13.4
 -2 -12 4 338.87 14.3
 1 12 -4 643.44 16.8
 1 12 -4 680.03 20.2
 -1 -12 4 699.73 20.5
 0 12 -4 218.58 10.8
 0 12 -4 186.48 7.9
 0 -12 4 199.68 10.3
 -1 12 -4 99.19 7.9
 -1 12 -4 99.19 7.4
 1 -12 4 113.69 8.1
 -2 12 -4 145.29 8.9
 -2 12 -4 167.58 9.3
 2 -12 4 147.09 7.7
 -3 12 -4 116.79 9.3
 -3 12 -4 104.29 8.1
 -4 12 -4 218.58 11.2
 -4 12 -4 244.08 12.5
 -5 12 -4 230.18 13.1
 -5 12 -4 246.98 11.6
 -6 12 -4 -7.9 5.3
 -6 12 -4 2.3 4.1
 -7 12 -4 6.8 4.6
 -7 12 -4 -3 5.6
 -8 12 -4 35.5 7.7
 -8 12 -4 48.1 6.6
 -9 12 -4 208.88 14.4
 -9 12 -4 207.68 11.7
 -10 12 -4 0.8 6.8
 -10 12 -4 4 5.2
 -11 12 -4 45.3 8.9
 -12 12 -4 -3.8 7.2
 -15 -11 4 -7.7 9.1
 -14 -11 4 5.5 9.2
 -13 -11 4 -0.1 8.5
 -12 -11 4 74.79 11.1
 11 11 -4 -3.6 4.7
 -11 -11 4 0.2 7.7
 10 11 -4 63.49 7
 -10 -11 4 72.29 9.6
 9 11 -4 75.69 7.1
 -9 -11 4 65.89 9.1
 8 11 -4 24.6 5.2
 -8 -11 4 35.1 7.4
 7 11 -4 32.8 5.7
 -7 -11 4 31.3 7.5
 6 11 -4 292.67 12.4
 -6 -11 4 290.57 15.7
 5 11 -4 169.88 9.9
 -5 -11 4 187.08 12.8
 4 11 -4 33.7 5.3
 -4 -11 4 31.5 6.9
 3 11 -4 9.6 4.2
 -3 -11 4 6.7 5.8
 2 11 -4 2.9 4
 -2 -11 4 -1.4 5.1
 1 11 -4 19.4 2.6
 1 11 -4 31.4 5
 -1 -11 4 28.1 5.5
 0 11 -4 109.09 6
 0 11 -4 94.69 7.2
 0 -11 4 102.99 7.7
 -1 11 -4 46.7 4.7
 -1 11 -4 54.39 5.7
 1 -11 4 49.7 5.3
 -2 11 -4 4.8 3.7
 -2 11 -4 3.6 3.8
 2 -11 4 -0.2 3.4
 -3 11 -4 2.6 4.1
 -3 11 -4 2.5 4.4
 3 -11 4 4.9 2.7
 -4 11 -4 11.6 4.6
 -4 11 -4 7.9 5
 -5 11 -4 15.7 5.6
 -5 11 -4 9.5 4.4
 -6 11 -4 2.6 4
 -6 11 -4 0.4 5.3
 -7 11 -4 18.9 5
 -7 11 -4 16.5 6.4
 -8 11 -4 -4.6 5.8
 -8 11 -4 -1 3.9
 -9 11 -4 3.2 4.3
 -9 11 -4 -6.9 5.9
 -10 11 -4 -0.6 6.6
 -10 11 -4 4.8 5.1
 -11 11 -4 1.9 7
 -12 11 -4 7.6 7.8
 -13 11 -4 -6.9 7.2
 -15 -10 4 39.4 11
 -14 -10 4 2.4 9
 -13 -10 4 30.1 9
 -12 -10 4 86.69 11.3
 -11 -10 4 96.79 10.8
 10 10 -4 4.9 4.5
 -10 -10 4 7 7.2
 9 10 -4 7.1 4.6
 -9 -10 4 3.8 6.4
 8 10 -4 51.09 6.1
 -8 -10 4 49.8 8.6
 7 10 -4 116.79 9
 -7 -10 4 137.79 11.1
 6 10 -4 59.19 6.2
 -6 -10 4 66.49 8.3
 5 10 -4 5.5 4.1
 -5 -10 4 -2.2 5.3
 4 10 -4 0.4 3.7
 -4 -10 4 5 5.2
 3 10 -4 -2.5 3.4
 -3 -10 4 4.4 5.2
 2 10 -4 -2.1 3
 -2 -10 4 1.3 4.6
 1 10 -4 2.8 1.9
 1 10 -4 2.2 3.5
 -1 -10 4 13.5 4.8
 0 10 -4 250.27 10.8
 0 10 -4 257.77 8.7
 0 -10 4 271.27 10.4
 -1 10 -4 179.78 8.7
 -1 10 -4 166.08 7.9
 1 -10 4 181.88 8.4
 -2 10 -4 22.7 4.3
 -2 10 -4 24.1 4.3
 2 -10 4 19.6 3.6
 -3 10 -4 4.5 4.3
 -3 10 -4 -0.2 3.7
 3 -10 4 0.5 2.4
 -4 10 -4 173.78 10.6
 -4 10 -4 202.28 10
 -5 10 -4 680.73 22
 -5 10 -4 666.83 20.1
 -6 10 -4 589.04 18.3
 -6 10 -4 541.45 20.1
 -7 10 -4 -4.3 5.2
 -7 10 -4 6.4 4.2
 -8 10 -4 12.1 4.5
 -8 10 -4 6.5 6.1
 -9 10 -4 484.55 17.1
 -9 10 -4 508.85 20.8
 -10 10 -4 152.88 10
 -10 10 -4 137.59 12.3
 -11 10 -4 101.59 10.7
 -12 10 -4 58.09 10
 -13 10 -4 28.4 9.2
 -15 -9 4 44.5 11.1
 -14 -9 4 -8.1 8.5
 -13 -9 4 2.9 8
 -12 -9 4 95.09 11.3
 -11 -9 4 301.87 16.8
 10 9 -4 0 4.1
 -10 -9 4 6.6 7
 9 9 -4 4 4.2
 -9 -9 4 10 6.2
 8 9 -4 61.79 6.3
 -8 -9 4 72.49 9.3
 7 9 -4 358.96 12.9
 -7 -9 4 361.46 15.6
 6 9 -4 218.28 9.9
 -6 -9 4 228.58 13.5
 5 9 -4 8.1 3.8
 -5 -9 4 2.4 5.6
 4 9 -4 -0.4 3.3
 -4 -9 4 -2 4.4
 3 9 -4 17 3.8
 -3 -9 4 12.7 4.9
 2 9 -4 2.5 3.1
 -2 -9 4 -1 4.1
 1 9 -4 48.4 4.8
 1 9 -4 54.79 3.4
 -1 -9 4 55.29 5.4
 0 9 -4 44.5 4.7
 0 9 -4 40.3 3.4
 0 -9 4 40.5 4.7
 -1 9 -4 46.5 4.8
 -1 9 -4 39 4
 1 -9 4 36.5 4.1
 -2 9 -4 16.3 3.8
 -2 9 -4 18.3 4
 2 -9 4 14.7 3.1
 -3 9 -4 60.89 6
 -3 9 -4 56.59 5.5
 3 -9 4 61.39 4
 -4 9 -4 -0.1 4.3
 -4 9 -4 -1.9 3.1
 -5 9 -4 3.1 3.8
 -5 9 -4 -3.5 4.8
 -6 9 -4 81.29 8.2
 -6 9 -4 115.69 8.4
 -7 9 -4 7.7 5.7
 -7 9 -4 9.4 4.4
 -8 9 -4 11.2 5.6
 -8 9 -4 13.6 4.4
 -9 9 -4 3.8 4.1
 -9 9 -4 -1.7 5.8
 -10 9 -4 10.7 4.9
 -10 9 -4 -6 5.8
 -11 9 -4 -0.1 6.3
 -12 9 -4 -3 5.9
 -13 9 -4 15.3 8
 -14 9 -4 -2.7 6.6
 -16 -8 4 22.1 10.3
 -15 -8 4 25.1 10.1
 -14 -8 4 12.4 8.6
 -13 -8 4 -0.4 7.5
 -12 -8 4 11 7.9
 -11 -8 4 -1.2 6.8
 10 8 -4 4.5 4.1
 -10 -8 4 9 6.3
 9 8 -4 67.49 6.2
 -9 -8 4 68.99 9.1
 8 8 -4 22.6 4.7
 -8 -8 4 12.4 6.6
 -8 -8 4 21.9 4.3
 7 8 -4 44.9 5.3
 -7 -8 4 55.59 7.6
 -7 -8 4 43.6 4.3
 6 8 -4 123.99 8
 -6 -8 4 117.09 5.7
 -6 -8 4 121.39 9.6
 5 8 -4 174.88 8.6
 -5 -8 4 171.38 9.9
 4 8 -4 3.9 3.2
 -4 -8 4 13.9 4.5
 3 8 -4 0.8 2.9
 -3 -8 4 -6.2 3.8
 2 8 -4 175.28 7.8
 -2 -8 4 151.08 8.5
 1 8 -4 788.42 18.7
 1 8 -4 783.52 20.3
 -1 -8 4 819.12 20.9
 0 8 -4 996.7 25.3
 0 8 -4 1030.8 24.5
 0 -8 4 1049.7 25.2
 -1 8 -4 4.6 3
 -1 8 -4 1.4 2.4
 1 -8 4 4.4 2.7
 -2 8 -4 61.39 4.9
 -2 8 -4 68.69 5.4
 2 -8 4 57.19 4.4
 -3 8 -4 52.49 5.2
 -3 8 -4 47 4.9
 3 -8 4 57.79 3.3
 -4 8 -4 172.48 9.7
 -4 8 -4 166.38 8.5
 -5 8 -4 322.37 13.9
 -5 8 -4 334.47 12.1
 -6 8 -4 76.69 6.6
 -6 8 -4 57.49 7.4
 -7 8 -4 104.69 7.7
 -7 8 -4 114.89 9.7
 -8 8 -4 45.7 5.6
 -8 8 -4 46.5 7.6
 -9 8 -4 67.99 8.7
 -9 8 -4 58.09 6.4
 -10 8 -4 -0.9 6.2
 -11 8 -4 1.2 5.5
 -12 8 -4 -1.3 6.4
 -13 8 -4 17.2 8
 -14 8 -4 15.3 8.2
 -16 -7 4 20.1 10.4
 -15 -7 4 -3.6 8.7
 -14 -7 4 -5.1 7.8
 -13 -7 4 20.8 8.2
 -12 -7 4 119.49 11.8
 -11 -7 4 106.09 10.7
 10 7 -4 5.2 4.1
 -10 -7 4 -0.9 5.7
 -10 -7 4 14.9 4.8
 9 7 -4 30.4 5
 -9 -7 4 29.4 7.4
 -9 -7 4 30 5.4
 8 7 -4 10.9 4.1
 -8 -7 4 9.3 6.6
 -8 -7 4 8.5 4.4
 7 7 -4 96.89 7.1
 -7 -7 4 85.89 6.7
 -7 -7 4 104.89 9.1
 6 7 -4 64.09 5.2
 -6 -7 4 59.19 4.6
 -6 -7 4 60.79 7.3
 5 7 -4 212.58 8.4
 -5 -7 4 224.68 10.9
 -5 -7 4 204.68 7.2
 4 7 -4 80.09 5.8
 -4 -7 4 93.39 7.1
 -4 -7 4 79.29 4
 3 7 -4 43.6 4.1
 -3 -7 4 41.8 5.1
 2 7 -4 591.14 15.8
 -2 -7 4 602.54 16.7
 1 7 -4 2.8 2.5
 1 7 -4 -0.3 1.3
 -1 -7 4 2.2 3
 0 7 -4 48 3.8
 0 7 -4 38 3.8
 0 -7 4 47 4.1
 -1 7 -4 1149.78 27.8
 -1 7 -4 1158.98 27.5
 1 -7 4 1165.78 26.8
 -2 7 -4 112.19 6.5
 -2 7 -4 112.49 6.3
 2 -7 4 112.49 4.9
 -3 7 -4 35.5 4.4
 -3 7 -4 31.7 4
 3 -7 4 29.8 2
 -4 7 -4 13.7 3.3
 -4 7 -4 6.6 4
 -5 7 -4 207.38 9.5
 -5 7 -4 224.38 11.3
 -6 7 -4 311.57 11.9
 -6 7 -4 311.07 13.4
 -7 7 -4 -0.5 3.6
 -7 7 -4 -0.5 5.5
 -8 7 -4 0.4 5.5
 -8 7 -4 4.5 4
 -9 7 -4 77.99 9
 -9 7 -4 69.49 6.6
 -10 7 -4 -7.4 5.5
 -11 7 -4 -0.6 5.8
 -12 7 -4 -0.9 6.2
 -13 7 -4 7.9 7.3
 -14 7 -4 -6.3 6.8
 -15 7 -4 12.6 8.1
 -16 -6 4 15 9.4
 -15 -6 4 -7.1 8.1
 -14 -6 4 18.1 8.6
 -13 -6 4 23.6 8.1
 -12 -6 4 22.8 6.5
 -12 -6 4 27.7 8
 -11 -6 4 31.1 7.2
 -11 -6 4 29.5 6.3
 -10 -6 4 43.2 7.8
 -10 -6 4 32.8 6
 9 6 -4 7.3 3.8
 -9 -6 4 5.4 6.5
 -9 -6 4 12.3 5.1
 8 6 -4 8.5 3.8
 -8 -6 4 9.8 6.2
 -8 -6 4 8.9 4.8
 7 6 -4 34.7 4.4
 -7 -6 4 36.8 5.1
 -7 -6 4 28.5 6
 6 6 -4 92.09 6.1
 -6 -6 4 98.49 8
 -6 -6 4 87.99 6.6
 5 6 -4 25.9 3.4
 -5 -6 4 18.8 3.4
 -5 -6 4 18 4.5
 4 6 -4 19.8 3.1
 -4 -6 4 17.3 4.1
 -4 -6 4 18.1 2.8
 3 6 -4 242.38 8.4
 -3 -6 4 239.98 9.3
 -3 -6 4 241.88 6.8
 2 6 -4 40 3.6
 -2 -6 4 46.7 4.4
 1 6 -4 22.7 3.1
 1 6 -4 22.9 1.9
 -1 -6 4 15.9 3.2
 0 6 -4 146.09 6.2
 0 6 -4 150.08 5.3
 0 -6 4 138.79 6.3
 -1 6 -4 65.89 4.6
 -1 6 -4 72.49 4.5
 1 -6 4 73.89 4.3
 -2 6 -4 377.76 11.5
 -2 6 -4 373.66 11.2
 2 -6 4 368.26 9.5
 -3 6 -4 72.29 6
 -3 6 -4 79.29 5.5
 -4 6 -4 482.05 15.4
 -4 6 -4 475.95 14.1
 -5 6 -4 224.98 9.2
 -5 6 -4 213.68 10.8
 -6 6 -4 158.48 10.4
 -6 6 -4 150.48 8
 -7 6 -4 20.6 4.4
 -7 6 -4 15.3 5.4
 -8 6 -4 11 5.6
 -8 6 -4 13.1 4.4
 -9 6 -4 42 7.2
 -10 6 -4 37.9 7.5
 -11 6 -4 129.49 10.9
 -12 6 -4 52.99 8.9
 -13 6 -4 9.8 7.4
 -14 6 -4 19.6 8.2
 -15 6 -4 20.2 8.4
 -16 -5 4 51.69 10.9
 -15 -5 4 37 9.9
 -14 -5 4 19.5 8.3
 -13 -5 4 -10.4 5.6
 -13 -5 4 3.4 7.1
 -12 -5 4 21.9 6.8
 -12 -5 4 25.2 7.2
 -11 -5 4 219.68 12.7
 -11 -5 4 184.28 13.2
 -10 -5 4 82.69 8.8
 -10 -5 4 70.09 7.6
 9 5 -4 0.3 3.8
 -9 -5 4 10.5 5.5
 -9 -5 4 0.2 5.5
 8 5 -4 117.19 7
 -8 -5 4 100.69 7.8
 -8 -5 4 106.79 9.2
 7 5 -4 291.07 9.9
 -7 -5 4 323.37 12.5
 -7 -5 4 305.97 13.6
 6 5 -4 396.86 11.5
 -6 -5 4 402.26 14.7
 -6 -5 4 399.26 13.1
 5 5 -4 204.88 7.5
 -5 -5 4 215.38 10.2
 -5 -5 4 210.18 8.5
 4 5 -4 6.2 2.5
 -4 -5 4 0.5 3.2
 -4 -5 4 2.6 2.6
 3 5 -4 68.39 4.7
 -3 -5 4 74.59 4
 -3 -5 4 77.29 5.7
 2 5 -4 1026.6 23.8
 -2 -5 4 1040.5 25.2
 1 5 -4 1332.67 29.8
 1 5 -4 1300.47 29.8
 -1 -5 4 1343.67 30.8
 0 5 -4 274.37 8.5
 0 5 -4 280.27 7.9
 0 -5 4 280.57 8.5
 -1 5 -4 81.69 4.3
 -1 5 -4 78.79 4.9
 1 -5 4 77.49 4.1
 -2 5 -4 1.2 2.1
 -2 5 -4 1.8 2.4
 2 -5 4 -0.9 1.5
 -3 5 -4 145.29 7.1
 -3 5 -4 146.19 6.7
 -4 5 -4 571.24 15.7
 -4 5 -4 578.34 17.1
 -5 5 -4 141.79 8.2
 -5 5 -4 141.49 6.8
 -6 5 -4 -2.1 4
 -6 5 -4 1.9 3.2
 -7 5 -4 31.4 4.6
 -7 5 -4 31.8 5.8
 -8 5 -4 50.39 7.1
 -8 5 -4 52.39 5.8
 -9 5 -4 49.5 7.7
 -10 5 -4 27.9 6.8
 -11 5 -4 1.1 5.9
 -12 5 -4 4.5 6.3
 -13 5 -4 -3.2 5.6
 -14 5 -4 1.4 6.4
 -15 5 -4 1.6 7.4
 -15 -4 4 14.6 8.6
 -14 -4 4 13.1 7.9
 -14 -4 4 13.3 7.5
 -13 -4 4 -6.8 5.8
 -13 -4 4 15.1 7.2
 -12 -4 4 -6.7 5.9
 -12 -4 4 7 6.7
 -11 -4 4 0.2 5.9
 -11 -4 4 -0.8 5.5
 -10 -4 4 80.39 8.3
 -10 -4 4 106.29 9
 9 4 -4 210.48 8.8
 -9 -4 4 220.48 12.9
 -9 -4 4 216.98 12.9
 8 4 -4 21.5 3.9
 -8 -4 4 15.5 5.4
 -8 -4 4 31.8 6.6
 7 4 -4 303.87 9.8
 -7 -4 4 335.57 13.7
 -7 -4 4 303.77 12.1
 6 4 -4 196.18 7.2
 -6 -4 4 180.38 9.4
 -6 -4 4 201.68 9.4
 5 4 -4 304.87 8.9
 -5 -4 4 322.27 11.8
 -5 -4 4 307.97 10.5
 4 4 -4 504.95 12.8
 -4 -4 4 516.25 13.9
 -4 -4 4 509.75 14.9
 3 4 -4 20.9 2.5
 -3 -4 4 22.4 2.7
 -3 -4 4 19.1 3.5
 2 4 -4 1604.94 35
 -2 -4 4 1614.94 37.1
 1 4 -4 3466.15 76.39
 1 4 -4 3532.85 73.09
 -1 -4 4 3444.86 75.79
 0 4 -4 749.62 17.5
 0 4 -4 725.03 17.5
 0 -4 4 736.33 17.7
 -1 4 -4 252.37 7.6
 1 -4 4 244.68 7
 -2 4 -4 121.89 5.7
 -2 4 -4 137.99 5.9
 -3 4 -4 216.28 7.7
 -3 4 -4 231.18 8.6
 -4 4 -4 370.86 11.3
 -4 4 -4 371.36 12.4
 -5 4 -4 362.96 12.8
 -5 4 -4 377.96 11.6
 -6 4 -4 577.54 16.3
 -6 4 -4 588.34 18.7
 -7 4 -4 23.5 2.7
 -7 4 -4 20.8 5.5
 -7 4 -4 31.9 4.6
 -8 4 -4 13 5.6
 -9 4 -4 68.29 8.3
 -10 4 -4 -0.8 5.3
 -11 4 -4 4.2 6.1
 -12 4 -4 3.6 5.7
 -13 4 -4 2.2 6.4
 -14 4 -4 -1.3 6.8
 -15 4 -4 -2 6.3
 -15 -3 4 -1.1 7.7
 -15 -3 4 3.8 7.5
 -14 -3 4 -0.3 7.1
 -14 -3 4 -10.7 6.8
 -13 -3 4 -2.5 6.2
 -13 -3 4 10.9 7
 -12 -3 4 2.9 6.3
 -12 -3 4 5.4 6.4
 -11 -3 4 13.6 6.3
 -11 -3 4 4.3 6
 -10 -3 4 -1.9 5.5
 -10 -3 4 7.1 5.7
 -9 -3 4 95.99 8.8
 -9 -3 4 102.19 9.2
 -8 -3 4 35.5 6.3
 -8 -3 4 24.9 6.2
 7 3 -4 33.3 3.5
 -7 -3 4 29.6 5.6
 -7 -3 4 33.8 6
 6 3 -4 -0.6 2.3
 -6 -3 4 4.6 4.2
 -6 -3 4 6.1 3.7
 5 3 -4 52.29 4
 -5 -3 4 69.09 5.3
 -5 -3 4 62.09 5.6
 4 3 -4 56.69 3.5
 -4 -3 4 53.59 4.4
 -4 -3 4 62.39 4.9
 3 3 -4 79.99 3.8
 -3 -3 4 75.39 4.9
 -3 -3 4 68.09 5.6
 2 3 -4 418.56 10.3
 -2 -3 4 416.16 12.1
 1 3 -4 213.58 7.1
 1 3 -4 211.68 6.3
 1 3 -4 220.88 6.5
 -1 -3 4 210.28 7.5
 0 3 -4 -1.8 1.7
 0 3 -4 -1.4 1.4
 0 -3 4 3.9 2.3
 -1 3 -4 11.5 2.2
 -1 3 -4 13.3 2.2
 -1 3 -4 13.4 1.7
 1 -3 4 10.5 2
 -2 3 -4 1.5 2.1
 -2 3 -4 0.2 1.9
 2 -3 4 -0.6 1.1
 -3 3 -4 3.7 2
 -3 3 -4 -2.6 2.2
 -4 3 -4 -1.3 1.9
 -4 3 -4 1.4 2.8
 -5 3 -4 94.29 7
 -5 3 -4 100.39 5.5
 -6 3 -4 190.18 7.9
 -6 3 -4 173.78 9.6
 -6 3 -4 177.38 5.7
 -7 3 -4 99.89 5.4
 -7 3 -4 75.99 7.3
 -8 3 -4 1.8 3.3
 -8 3 -4 10.2 4.8
 -9 3 -4 9.9 5.3
 -10 3 -4 110.29 9.6
 -11 3 -4 9.4 6
 -12 3 -4 3.3 6.2
 -13 3 -4 10.7 6.7
 -14 3 -4 -9 6.1
 -15 3 -4 6.7 7
 -16 3 -4 -4 7.1
 -16 -2 4 -0.4 8.1
 -15 -2 4 12.9 8.5
 -14 -2 4 49.9 9.5
 -14 -2 4 21.5 8.2
 -13 -2 4 14.5 7.3
 -13 -2 4 8.3 6.8
 -12 -2 4 22.5 7.3
 -12 -2 4 20.8 6.8
 -11 -2 4 93.29 9.6
 -11 -2 4 100.89 9.3
 -10 -2 4 8.2 5.6
 -10 -2 4 3.3 6.1
 -9 -2 4 109.99 9.7
 -9 -2 4 148.79 11
 -8 -2 4 188.78 11.1
 -8 -2 4 196.48 12.1
 -7 -2 4 70.79 6.8
 -7 -2 4 68.89 7
 6 2 -4 346.67 9.3
 -6 -2 4 359.26 12.8
 -6 -2 4 354.36 13
 5 2 -4 726.83 16.4
 -5 -2 4 755.72 20
 -5 -2 4 704.03 19.9
 4 2 -4 6.4 1.6
 -4 -2 4 6.3 3.4
 3 2 -4 3.5 2.1
 3 2 -4 -0.5 1.3
 -3 -2 4 -4 2.3
 -3 -2 4 -2.9 2.7
 2 2 -4 286.27 7.3
 2 2 -4 282.67 8.9
 1 2 -4 255.87 7.4
 1 2 -4 253.67 7
 1 2 -4 260.47 7.7
 0 2 -4 970.9 22.4
 0 2 -4 979.4 21.8
 0 2 -4 1002.2 22.9
 -1 2 -4 165.38 5
 -1 2 -4 172.08 6
 -2 2 -4 80.59 2.8
 -2 2 -4 87.49 4.8
 -2 2 -4 80.39 4.3
 -3 2 -4 180.98 7.2
 -3 2 -4 174.68 6.4
 -3 2 -4 174.38 4.4
 -4 2 -4 360.56 8.4
 -4 2 -4 374.46 11.7
 -4 2 -4 329.77 10.3
 -5 2 -4 56.29 4.4
 -5 2 -4 51.89 5
 -5 2 -4 61.19 3.5
 -6 2 -4 193.28 9.4
 -6 2 -4 185.18 6.5
 -7 2 -4 84.19 5.4
 -7 2 -4 94.59 7.4
 -8 2 -4 59.59 7
 -8 2 -4 61.69 5
 -9 2 -4 109.59 7.7
 -9 2 -4 105.29 9
 -10 2 -4 6.9 5.6
 -11 2 -4 201.08 13
 -12 2 -4 417.86 18.6
 -13 2 -4 40.8 8
 -14 2 -4 4.6 6.5
 -15 2 -4 15.7 7.5
 -16 2 -4 64.99 10.8
 -16 -1 4 7.9 8.8
 -15 -1 4 106.99 12.4
 -14 -1 4 52.29 9.4
 -14 -1 4 35.2 9.2
 -13 -1 4 9.7 7.4
 -13 -1 4 7.1 6.4
 -12 -1 4 8.1 7
 -12 -1 4 16.7 6.8
 -11 -1 4 178.18 11.7
 -11 -1 4 168.18 13.3
 -10 -1 4 297.97 13.8
 -10 -1 4 293.87 15.2
 -9 -1 4 70.39 8.7
 -9 -1 4 65.89 7.6
 -8 -1 4 51.49 7.6
 -8 -1 4 48.6 6.6
 -7 -1 4 32.5 5.4
 -7 -1 4 43.3 6.6
 -6 -1 4 3.2 4.6
 -6 -1 4 1.4 3.7
 5 1 -4 281.57 9.6
 5 1 -4 261.47 6.7
 -5 -1 4 256.67 9.7
 -5 -1 4 264.07 10.8
 4 1 -4 274.17 9.2
 4 1 -4 280.67 6.6
 -4 -1 4 275.17 10.2
 3 1 -4 183.28 7.1
 3 1 -4 183.68 4.6
 -3 -1 4 175.68 7.6
 2 1 -4 7.8 2.1
 2 1 -4 3.8 1.2
 1 1 -4 91.29 4.2
 1 1 -4 85.69 3.4
 0 1 -4 27.4 2.3
 0 1 -4 34.8 2.4
 0 1 -4 31 2.5
 -1 1 -4 422.36 11.2
 -1 1 -4 434.36 10.4
 -2 1 -4 563.44 13.1
 -2 1 -4 578.14 14.8
 -3 1 -4 183.08 5.3
 -3 1 -4 188.98 6.8
 -3 1 -4 189.68 7.2
 -4 1 -4 334.37 8.6
 -4 1 -4 341.97 10.9
 -5 1 -4 39.5 4.3
 -6 1 -4 5.2 3.3
 -6 1 -4 5.2 2.7
 -7 1 -4 32.5 4.9
 -7 1 -4 41.4 4.1
 -8 1 -4 -3.2 3.7
 -8 1 -4 2.2 4.5
 -9 1 -4 14.4 5.2
 -9 1 -4 30.7 5
 -10 1 -4 2.9 4.9
 -10 1 -4 -3.8 4.5
 -11 1 -4 2.7 5.5
 -12 1 -4 -1.6 5.7
 -13 1 -4 25.4 7.3
 -14 1 -4 2.9 6.2
 -15 1 -4 2.8 6.7
 -16 1 -4 29.7 9
 -15 0 4 -0.9 8
 -14 0 4 -8 7.4
 -13 0 4 -4.2 6.9
 -13 0 4 5.8 6.5
 -12 0 4 18.7 6.6
 -12 0 4 27.4 7.9
 -11 0 4 2.9 5.7
 -11 0 4 -2.4 6.4
 -10 0 4 -5.3 4.9
 -10 0 4 6.6 6.5
 -9 0 4 154.78 10.7
 -9 0 4 167.48 13.2
 -8 0 4 10.2 6.6
 -8 0 4 -0.4 4.7
 -7 0 4 80.59 7.7
 -7 0 4 104.29 8
 6 0 -4 333.77 11.7
 -6 0 4 342.17 12.1
 -6 0 4 341.87 13.7
 5 0 -4 277.17 9.7
 -5 0 4 255.17 11.2
 4 0 -4 161.68 6.6
 -4 0 4 147.89 8.1
 3 0 -4 83.19 4.8
 -3 0 4 74.59 6.1
 2 0 -4 13.6 2.3
 -2 0 4 21.7 1.4
 0 0 -4 735.43 17.5
 0 0 -4 769.12 18.1
 -1 0 -4 -0.1 1.5
 -1 0 -4 1 1.6
 -2 0 -4 3929.51 82.49
 -2 0 -4 3785.82 85.29
 -3 0 -4 242.38 6.9
 -3 0 -4 239.98 8.2
 -4 0 -4 169.58 7.1
 -4 0 -4 170.38 5.9
 -5 0 -4 179.08 7.7
 -5 0 -4 188.28 6.7
 -6 0 -4 249.97 8.4
 -6 0 -4 248.48 10.1
 -8 0 -4 117.89 7.8
 -8 0 -4 91.09 7.7
 -9 0 -4 69.49 6.2
 -9 0 -4 70.29 7.5
 -10 0 -4 74.79 7.1
 -10 0 -4 68.99 7.6
 -11 0 -4 4.6 5.1
 -11 0 -4 2.1 5.3
 -12 0 -4 0.7 5.4
 -13 0 -4 23.2 7
 -14 0 -4 -2.3 5.9
 -15 0 -4 14.8 7.3
 -16 0 -4 12.5 7.8
 -15 1 4 55.29 11.1
 -14 1 4 -11.7 7.5
 -13 1 4 3.2 7.7
 -12 1 4 122.59 10.2
 -12 1 4 110.09 11.4
 -11 1 4 87.99 10.5
 -11 1 4 107.69 9.2
 -10 1 4 -5.1 6.2
 -10 1 4 -4.8 4.5
 -9 1 4 11.2 5.3
 -9 1 4 15.2 7.5
 -8 1 4 10.8 5
 -8 1 4 -2.8 6.5
 7 -1 -4 22.8 4.3
 -7 1 4 16.9 6.4
 -7 1 4 18.6 4.8
 6 -1 -4 18.1 3.6
 -6 1 4 16.4 5.1
 5 -1 -4 70.09 5.3
 -5 1 4 78.19 6.7
 4 -1 -4 165.88 6.9
 -4 1 4 176.58 8.9
 3 -1 -4 297.27 9.1
 -3 1 4 284.87 10.4
 2 -1 -4 30.9 2.9
 1 -1 -4 533.75 13.4
 0 -1 -4 76.29 4.1
 0 -1 -4 72.79 3.8
 -1 -1 -4 66.29 3.6
 -1 -1 -4 62.19 3.4
 -2 -1 -4 6.7 2.2
 -2 -1 -4 9.2 2.3
 -3 -1 -4 207.38 6.6
 -3 -1 -4 205.68 7.2
 -4 -1 -4 112.69 5.8
 -4 -1 -4 116.39 5.4
 -5 -1 -4 206.68 7.4
 -5 -1 -4 192.18 7.7
 -6 -1 -4 7.1 3.1
 -7 -1 -4 48.8 5.2
 -7 -1 -4 47.4 4.8
 -8 -1 -4 19.7 4.8
 -8 -1 -4 15.6 4.3
 -9 -1 -4 8.1 4.9
 -9 -1 -4 10.5 4.9
 -10 -1 -4 27.8 6
 -10 -1 -4 40.2 6.7
 -11 -1 -4 147.29 10.9
 -11 -1 -4 139.79 9.7
 -12 -1 -4 38.6 6.9
 -13 -1 -4 1.8 5.5
 -14 -1 -4 2.8 6.1
 -15 -1 -4 11.2 7.1
 -16 -1 -4 54.59 9.6
 -15 2 4 17.1 9.1
 -14 2 4 15.5 8.9
 -13 2 4 -2.3 7.4
 -12 2 4 7.1 6
 -12 2 4 -2.1 6.9
 -11 2 4 277.77 16.3
 -11 2 4 257.87 13.4
 -10 2 4 82.59 7.8
 -10 2 4 70.19 9.5
 -9 2 4 3.6 4.9
 -9 2 4 -2.8 6.7
 -8 2 4 146.69 9.3
 -8 2 4 134.19 11
 7 -2 -4 25.5 4.4
 -7 2 4 23.4 6.3
 6 -2 -4 27.3 4
 -6 2 4 24.4 5.6
 -5 2 4 34.5 5.3
 4 -2 -4 32.1 3.4
 -4 2 4 26 4.5
 3 -2 -4 616.64 16
 -3 2 4 624.04 17.6
 2 -2 -4 15.8 2.4
 -2 2 4 25.6 2
 1 -2 -4 33.9 2.9
 -1 -2 -4 1803.12 40.8
 -1 -2 -4 1792.02 39.8
 -2 -2 -4 254.27 7.9
 -2 -2 -4 257.27 8.1
 -3 -2 -4 49.3 3.7
 -3 -2 -4 50.29 4
 -4 -2 -4 2.9 2.5
 -4 -2 -4 2.6 2.1
 -5 -2 -4 309.07 10.2
 -5 -2 -4 327.87 10.4
 -6 -2 -4 815.72 21.6
 -6 -2 -4 800.22 20.6
 -7 -2 -4 265.37 10.2
 -7 -2 -4 268.47 10.7
 -8 -2 -4 68.99 6.4
 -8 -2 -4 65.99 6.2
 -9 -2 -4 181.38 10.1
 -9 -2 -4 207.98 10.3
 -10 -2 -4 119.19 9.9
 -10 -2 -4 103.49 8.3
 -11 -2 -4 79.19 8
 -11 -2 -4 89.39 8.1
 -12 -2 -4 248.48 13.6
 -12 -2 -4 251.27 13
 -13 -2 -4 15.4 6.3
 -14 -2 -4 40.7 7.8
 -15 -2 -4 17.8 7.3
 -16 -2 -4 49.7 9.2
 -15 3 4 15.6 9.4
 -14 3 4 -6 8.1
 -13 3 4 6.3 7.2
 -12 3 4 41.5 9.3
 -11 3 4 131.59 10.4
 -11 3 4 118.49 11.9
 -10 3 4 173.28 10.2
 -10 3 4 160.98 12.5
 -9 3 4 83.29 10
 -9 3 4 76.89 7.4
 8 -3 -4 12.2 4.2
 -8 3 4 19.9 7.9
 -8 3 4 4.5 4.9
 7 -3 -4 30.3 4.5
 -7 3 4 32 6.9
 6 -3 -4 372.46 12.3
 -6 3 4 388.16 16
 5 -3 -4 336.27 10.7
 -5 3 4 319.97 8.1
 -5 3 4 332.57 13.7
 4 -3 -4 25.3 3.1
 -4 3 4 26.5 1.9
 -4 3 4 23.4 4.7
 3 -3 -4 12.5 2.4
 -3 3 4 7.4 3.8
 -3 3 4 13.1 1.5
 2 -3 -4 5.6 2.1
 -2 3 4 5.2 1.5
 -2 3 4 2 3
 1 -3 -4 5 2.1
 0 -3 -4 18.5 2.8
 -1 -3 -4 101.19 5.3
 -1 -3 -4 98.89 4.5
 -2 -3 -4 107.49 5.6
 -2 -3 -4 94.19 4.6
 -3 -3 -4 545.55 14.4
 -3 -3 -4 537.75 14
 -4 -3 -4 8.5 2.3
 -4 -3 -4 7.3 2.9
 -5 -3 -4 5.9 2.5
 -5 -3 -4 8.9 3.3
 -6 -3 -4 151.48 7.3
 -6 -3 -4 151.68 7.8
 -7 -3 -4 43.7 4.8
 -7 -3 -4 46.9 5.3
 -8 -3 -4 0.3 3.7
 -8 -3 -4 9.1 4.8
 -9 -3 -4 162.78 10.9
 -9 -3 -4 144.09 9.5
 -10 -3 -4 45.5 7.2
 -10 -3 -4 41 6.1
 -11 -3 -4 2.6 5.6
 -11 -3 -4 -3 4.4
 -12 -3 -4 -10.3 5.1
 -12 -3 -4 5.3 5.1
 -13 -3 -4 -3 5.3
 -13 -3 -4 1.3 6.2
 -14 -3 -4 1.8 5.6
 -15 -3 -4 -4.6 5.9
 -16 -3 -4 -10.6 5.9
 -17 -3 -4 -8.8 6.5
 -15 4 4 -7.7 8.1
 -14 4 4 -0.5 8.3
 -13 4 4 -2.3 7.5
 -12 4 4 -10.3 6.9
 -11 4 4 10.9 7.7
 -10 4 4 8 7.3
 -10 4 4 15.1 5.3
 -9 4 4 -2.7 4.3
 -9 4 4 4.4 6.9
 8 -4 -4 3.9 3.9
 -8 4 4 -4.5 6.4
 7 -4 -4 32.2 4.6
 -7 4 4 35.1 7.7
 6 -4 -4 154.78 7.5
 -6 4 4 159.18 5.5
 -6 4 4 163.58 12.5
 5 -4 -4 315.27 10.3
 -5 4 4 296.07 8.1
 -5 4 4 314.47 13.9
 4 -4 -4 235.88 8.1
 -4 4 4 215.38 11.3
 -4 4 4 219.98 6.3
 3 -4 -4 356.46 10.9
 -3 4 4 386.16 12.8
 -3 4 4 377.76 9.3
 2 -4 -4 129.59 5.7
 -2 4 4 134.89 7.1
 -2 4 4 137.69 4.8
 1 -4 -4 347.97 10.3
 -1 4 4 373.26 9.6
 0 -4 -4 286.57 8.9
 -1 -4 -4 1463.65 33.5
 -2 -4 -4 4502.15 98.79
 -2 -4 -4 4625.24 100.69
 -3 -4 -4 607.04 15.7
 -3 -4 -4 639.74 16.5
 -4 -4 -4 52.39 3.7
 -4 -4 -4 37.6 4.1
 -5 -4 -4 858.21 22
 -5 -4 -4 840.02 21.4
 -6 -4 -4 206.48 8.8
 -6 -4 -4 218.08 8.5
 -7 -4 -4 438.56 13.5
 -7 -4 -4 386.86 13.3
 -8 -4 -4 410.56 15
 -8 -4 -4 446.46 14.5
 -9 -4 -4 53.29 6
 -9 -4 -4 60.09 7.3
 -10 -4 -4 366.26 15.9
 -10 -4 -4 376.86 14.8
 -11 -4 -4 138.59 10.6
 -11 -4 -4 142.79 10.6
 -12 -4 -4 19.6 5.7
 -12 -4 -4 37.9 7.6
 -13 -4 -4 -2.4 5.1
 -13 -4 -4 9.2 6.7
 -14 -4 -4 10.4 6
 -15 -4 -4 39.5 7.9
 -16 -4 -4 57.09 9.3
 -17 -4 -4 -1.9 7.1
 -14 5 4 -7.7 8.1
 -13 5 4 -1.9 8
 -12 5 4 11.7 8.1
 -11 5 4 47.6 9.5
 -10 5 4 29.1 8.5
 9 -5 -4 8.9 4.2
 -9 5 4 14.4 4.5
 -9 5 4 -1.2 6.9
 8 -5 -4 63.49 6
 -8 5 4 52.29 9
 7 -5 -4 59.79 5.5
 -7 5 4 69.29 9.2
 6 -5 -4 7.7 3.2
 -6 5 4 6.7 2.3
 -6 5 4 14.1 6.2
 5 -5 -4 30.7 3.8
 -5 5 4 26 6.6
 -5 5 4 24.2 2.6
 4 -5 -4 242.18 8.6
 -4 5 4 222.68 7
 -4 5 4 240.08 11.1
 3 -5 -4 486.55 13.4
 -3 5 4 465.25 15.3
 -3 5 4 479.15 11.9
 2 -5 -4 346.17 10.5
 -2 5 4 360.86 9.5
 -2 5 4 345.67 12.4
 1 -5 -4 28.4 3.2
 -1 5 4 19.4 2.7
 0 -5 -4 143.49 6.3
 -1 -5 -4 553.34 14.7
 -2 -5 -4 1300.87 30.7
 -2 -5 -4 1336.47 31.1
 -3 -5 -4 637.64 17.1
 -3 -5 -4 642.54 16.2
 -4 -5 -4 2.3 1.9
 -4 -5 -4 3 2.9
 -5 -5 -4 -1.3 3.5
 -5 -5 -4 1.8 2.1
 -6 -5 -4 163.18 8.9
 -6 -5 -4 162.58 7.3
 -7 -5 -4 144.69 7.8
 -7 -5 -4 154.38 9.4
 -8 -5 -4 42.8 6.6
 -8 -5 -4 43.6 5.2
 -9 -5 -4 8.9 4.2
 -9 -5 -4 23.7 6.4
 -10 -5 -4 15.1 4.8
 -10 -5 -4 7.3 6.4
 -11 -5 -4 39.7 6.1
 -11 -5 -4 43.1 7.2
 -12 -5 -4 33.6 7.3
 -12 -5 -4 36.7 6.2
 -13 -5 -4 3.6 6.8
 -13 -5 -4 2.4 5.2
 -14 -5 -4 0.3 6.6
 -14 -5 -4 -5.3 4.8
 -15 -5 -4 6.4 6.5
 -16 -5 -4 0 6.3
 -14 6 4 -7.1 8.4
 -13 6 4 -5.4 7.8
 -12 6 4 36.3 9.4
 -11 6 4 49.9 9.1
 -10 6 4 104.59 11.4
 9 -6 -4 3.3 3.8
 -9 6 4 14.3 7.1
 8 -6 -4 29.3 4.7
 -8 6 4 40.2 8.4
 7 -6 -4 43 5.1
 -7 6 4 37.2 8.1
 -7 6 4 43.7 3.9
 6 -6 -4 12.5 3.5
 -6 6 4 8 2.6
 -6 6 4 7.3 6.8
 5 -6 -4 97.29 6.1
 -5 6 4 75.89 8.6
 -5 6 4 91.89 5
 4 -6 -4 293.87 9.9
 -4 6 4 286.57 13.4
 -4 6 4 293.57 8.8
 3 -6 -4 716.73 18.7
 -3 6 4 731.33 21.5
 -3 6 4 721.23 17.4
 2 -6 -4 -2.7 2.1
 -2 6 4 3.4 2.3
 -2 6 4 2.6 4
 1 -6 -4 285.27 9.6
 -1 6 4 318.37 11
 -1 6 4 310.47 9.1
 0 -6 -4 155.28 6.4
 0 6 4 152.68 6.5
 -1 -6 -4 13.7 2.9
 -2 -6 -4 38.7 4
 -3 -6 -4 201.08 6.9
 -3 -6 -4 199.98 8.6
 -4 -6 -4 76.99 4.3
 -4 -6 -4 68.59 5.5
 -5 -6 -4 22.7 4.3
 -5 -6 -4 23.5 2.9
 -6 -6 -4 6.7 2.5
 -6 -6 -4 4.5 3.9
 -7 -6 -4 149.09 7.2
 -7 -6 -4 153.88 10
 -8 -6 -4 111.89 7.7
 -8 -6 -4 123.29 9.1
 -9 -6 -4 70.29 6.3
 -9 -6 -4 67.49 7.9
 -10 -6 -4 11 6.2
 -10 -6 -4 1.1 4.2
 -11 -6 -4 14.3 4.7
 -11 -6 -4 4.2 6
 -12 -6 -4 216.68 12.5
 -12 -6 -4 240.58 14.5
 -13 -6 -4 186.28 13.1
 -13 -6 -4 216.28 12.9
 -14 -6 -4 -2 5
 -14 -6 -4 5.8 6.9
 -15 -6 -4 36.2 7.7
 -15 -6 -4 39.4 9.1
 -14 7 4 3.9 8.9
 -13 7 4 20.2 9.3
 -12 7 4 12.2 8.7
 -11 7 4 16.7 8.4
 -10 7 4 44.5 8.8
 -9 7 4 63.79 9.8
 8 -7 -4 120.09 7.8
 -8 7 4 107.69 10.6
 7 -7 -4 51.29 5.3
 -7 7 4 72.49 9.8
 6 -7 -4 53.59 5.1
 -6 7 4 53.99 4.3
 -6 7 4 51.19 8.7
 5 -7 -4 578.54 16.7
 -5 7 4 607.84 15.5
 -5 7 4 597.54 20.6
 4 -7 -4 350.76 11.6
 -4 7 4 362.26 15.5
 -4 7 4 359.06 10.6
 3 -7 -4 70.79 5.3
 -3 7 4 57.59 6.8
 -3 7 4 68.09 5.1
 2 -7 -4 -0.1 2.4
 -2 7 4 -5 4.1
 -2 7 4 -1.2 2.2
 1 -7 -4 153.58 6.9
 -1 7 4 148.89 6.9
 -1 7 4 147.89 8.4
 0 -7 -4 1407.96 33.3
 0 7 4 1402.36 32
 -1 -7 -4 3.7 3
 1 7 4 10.1 3.3
 -2 -7 -4 1.9 2.9
 -3 -7 -4 408.66 11.2
 -3 -7 -4 376.16 12.6
 -4 -7 -4 68.19 5.8
 -4 -7 -4 79.19 4.7
 -5 -7 -4 12.3 2.6
 -5 -7 -4 18.2 4.8
 -6 -7 -4 136.19 8.7
 -6 -7 -4 144.99 6.4
 -7 -7 -4 3.4 2.8
 -7 -7 -4 5.4 4.9
 -8 -7 -4 126.29 7.6
 -8 -7 -4 118.49 9.4
 -9 -7 -4 16.8 6.8
 -9 -7 -4 5.2 3.8
 -10 -7 -4 42.3 5.4
 -10 -7 -4 44 7.6
 -11 -7 -4 26.8 7.1
 -11 -7 -4 26.6 5
 -12 -7 -4 180.08 13.7
 -12 -7 -4 178.68 11.3
 -13 -7 -4 22.9 6
 -13 -7 -4 21.9 7.5
 -14 -7 -4 -6.1 4.6
 -14 -7 -4 -5.3 6.7
 -15 -7 -4 -7.7 7.5
 -13 8 4 -2.1 8.6
 -12 8 4 -4 8
 -11 8 4 10.7 8.4
 -10 8 4 -8.6 6.9
 -9 8 4 58.59 9.8
 8 -8 -4 8.1 3.9
 -8 8 4 2.7 7.2
 7 -8 -4 13 3.7
 -7 8 4 19.5 7.5
 6 -8 -4 399.36 13
 -6 8 4 440.36 18.9
 -6 8 4 370.66 11.9
 5 -8 -4 57.09 5
 -5 8 4 56.59 4.6
 -5 8 4 58.79 8.7
 4 -8 -4 128.39 7.3
 -4 8 4 124.89 6.6
 -4 8 4 112.09 9.3
 3 -8 -4 265.27 9.7
 -3 8 4 269.17 9.4
 -3 8 4 272.67 13.2
 2 -8 -4 83.99 5.9
 -2 8 4 98.29 5.8
 -2 8 4 80.89 7.2
 1 -8 -4 100.39 6.1
 -1 8 4 104.59 6.1
 -1 8 4 100.39 7.9
 0 -8 -4 180.08 8
 0 8 4 176.88 8
 0 8 4 173.18 8.4
 -1 -8 -4 780.02 20.6
 1 8 4 749.62 20
 -2 -8 -4 536.65 15.7
 -3 -8 -4 107.19 7.7
 -4 -8 -4 30.8 5
 -4 -8 -4 26.4 3
 -5 -8 -4 161.78 6.4
 -5 -8 -4 148.49 8.7
 -6 -8 -4 61.29 6.7
 -6 -8 -4 64.69 4.9
 -7 -8 -4 46 6.9
 -7 -8 -4 50.09 4.4
 -8 -8 -4 86.49 6.1
 -8 -8 -4 82.69 8.8
 -9 -8 -4 11.3 6.8
 -9 -8 -4 -0.9 3.6
 -10 -8 -4 60.59 5.9
 -10 -8 -4 58.89 8.2
 -11 -8 -4 10.6 4.3
 -11 -8 -4 4.5 6.5
 -12 -8 -4 3.6 4.4
 -12 -8 -4 -3.3 6.7
 -13 -8 -4 8.8 5.1
 -13 -8 -4 12.2 7.2
 -14 -8 -4 13.2 8
 -15 -8 -4 7.2 8.8
 -16 -8 -4 11.3 9
 -13 9 4 -13 8.1
 -12 9 4 14.6 9.2
 -11 9 4 47.6 9.7
 -10 9 4 42 9.6
 -9 9 4 28.7 8.3
 -8 9 4 3.9 7.4
 7 -9 -4 9.7 3.4
 -7 9 4 0.3 7
 6 -9 -4 26.6 4.2
 -6 9 4 33.5 8
 -6 9 4 24.5 3.9
 5 -9 -4 215.08 9.5
 -5 9 4 213.28 8.8
 -5 9 4 237.88 15
 4 -9 -4 -3.5 3.1
 -4 9 4 -1.3 3
 -4 9 4 0.7 6.4
 3 -9 -4 1.6 3.1
 -3 9 4 4.2 3.1
 -3 9 4 9.1 6.2
 2 -9 -4 7.4 3.3
 -2 9 4 16.3 5.8
 -2 9 4 10.1 3.4
 1 -9 -4 1.6 3.1
 -1 9 4 1.8 4.4
 -1 9 4 -0.2 3.1
 0 -9 -4 151.18 7.9
 0 9 4 146.39 8.3
 0 9 4 143.89 7.7
 -1 -9 -4 1.7 3.5
 1 9 4 9.5 3.5
 -2 -9 -4 124.29 7.5
 2 9 4 158.48 7.9
 -3 -9 -4 -2.8 3.8
 -4 -9 -4 10.5 4.3
 -5 -9 -4 22.8 3.1
 -5 -9 -4 22.1 5.2
 -6 -9 -4 4 5
 -6 -9 -4 4.3 2.6
 -7 -9 -4 463.15 13.6
 -7 -9 -4 480.65 17.1
 -8 -9 -4 60.59 8.6
 -8 -9 -4 50.39 4.7
 -9 -9 -4 -0.1 2.9
 -9 -9 -4 -4.9 6.3
 -10 -9 -4 1.1 6.3
 -10 -9 -4 10.8 3.7
 -11 -9 -4 1.5 3.5
 -11 -9 -4 2.6 6.6
 -12 -9 -4 58.69 9.5
 -13 -9 -4 32.7 8.5
 -14 -9 -4 0.3 7.8
 -15 -9 -4 -3.1 8.1
 -16 -9 -4 -3.8 9.1
 -12 10 4 66.49 11.7
 -11 10 4 94.39 12.4
 -10 10 4 3.6 8
 -9 10 4 69.59 10.1
 -8 10 4 201.78 15.2
 -7 10 4 9.5 7.6
 6 -10 -4 43.5 4.9
 -6 10 4 47.2 4.8
 -6 10 4 43.5 8.4
 5 -10 -4 225.78 9.8
 -5 10 4 245.08 9.8
 -5 10 4 230.18 14.8
 4 -10 -4 499.85 15.7
 -4 10 4 528.85 20.3
 -4 10 4 505.05 15.4
 3 -10 -4 101.69 7.3
 -3 10 4 120.59 7.2
 -3 10 4 109.19 9.7
 2 -10 -4 32.8 4.6
 -2 10 4 49.8 7.1
 -2 10 4 38.7 5
 1 -10 -4 35.4 4.8
 -1 10 4 44.3 5.1
 -1 10 4 39.9 6.2
 0 -10 -4 129.09 7.9
 0 10 4 96.09 7.4
 0 10 4 89.39 7.2
 -1 -10 -4 121.79 8.1
 1 10 4 82.39 6.4
 1 10 4 82.29 6.7
 -2 -10 -4 0.2 4.1
 2 10 4 -1.2 4.1
 -3 -10 -4 20 5.1
 3 10 4 28.3 5.4
 -4 -10 -4 11.8 5.2
 -5 -10 -4 7 5.1
 -5 -10 -4 12.4 2.9
 -6 -10 -4 14.8 3
 -6 -10 -4 19.8 5.8
 -7 -10 -4 98.79 8.9
 -7 -10 -4 114.79 6.2
 -8 -10 -4 239.88 14.1
 -8 -10 -4 219.58 8.7
 -9 -10 -4 142.99 7.4
 -9 -10 -4 146.49 11.2
 -10 -10 -4 72.89 9.3
 -11 -10 -4 4.3 7
 -12 -10 -4 266.67 16
 -13 -10 -4 190.98 14.8
 -14 -10 -4 11.8 8.5
 -15 -10 -4 -14.3 7.9
 -16 -10 -4 63.19 11.7
 -12 11 4 15.5 9.5
 -11 11 4 1 8.5
 -10 11 4 16.9 8.9
 -9 11 4 143.69 13
 -8 11 4 116.59 12.3
 -7 11 4 36.7 8.8
 6 -11 -4 4.5 3.4
 -6 11 4 5.3 3.4
 -6 11 4 2.2 7
 5 -11 -4 43.2 5.1
 -5 11 4 44.6 5.1
 -5 11 4 35.4 8.3
 4 -11 -4 282.77 11
 -4 11 4 265.57 15.3
 -4 11 4 270.87 11.1
 3 -11 -4 56.39 5.7
 -3 11 4 53.29 8.2
 -3 11 4 53.39 5.7
 2 -11 -4 -5.2 3.7
 -2 11 4 -1.1 3.9
 -2 11 4 5.1 6.2
 1 -11 -4 14.2 4.2
 -1 11 4 8.6 4.2
 -1 11 4 6.3 5.6
 0 -11 -4 230.38 10.6
 0 11 4 249.28 11.4
 0 11 4 230.88 10.7
 -1 -11 -4 271.07 12
 1 11 4 292.37 12
 1 11 4 299.67 12.1
 -2 -11 -4 0.7 4.5
 2 11 4 6.8 4.2
 2 11 4 5.7 4.3
 -3 -11 -4 5 4.6
 3 11 4 2.9 4.9
 -4 -11 -4 8.7 5.6
 4 11 4 9.7 5.3
 -5 -11 -4 44.6 6.7
 -6 -11 -4 195.88 7.7
 -6 -11 -4 206.78 11.8
 -7 -11 -4 -6.4 6.4
 -7 -11 -4 9.9 2.9
 -8 -11 -4 -0.8 6.5
 -9 -11 -4 -1.3 5.6
 -10 -11 -4 4.6 7
 -11 -11 -4 8.1 7.6
 -12 -11 -4 -1.6 7.4
 -13 -11 -4 27.8 8.9
 -14 -11 -4 6.3 8.5
 -15 -11 -4 1.7 8.6
 -16 -11 -4 -9.9 8.5
 -11 12 4 9.6 8.4
 -10 12 4 4.9 8.6
 -9 12 4 13.4 8.4
 -8 12 4 49.7 9.2
 -7 12 4 -3.1 7.3
 -6 12 4 5.5 3.7
 -6 12 4 -2.8 7.4
 5 -12 -4 63.69 5.9
 -5 12 4 51.89 8.9
 -5 12 4 53.09 5.8
 4 -12 -4 75.49 6.2
 -4 12 4 69.79 9
 -4 12 4 78.09 6.6
 3 -12 -4 177.08 9.4
 -3 12 4 205.38 13.5
 -3 12 4 169.68 9.8
 2 -12 -4 203.08 9.9
 -2 12 4 190.98 13
 -2 12 4 188.88 10
 1 -12 -4 88.09 7
 -1 12 4 88.79 7.3
 -1 12 4 84.29 8.2
 0 -12 -4 118.69 8.6
 0 12 4 121.29 9
 0 12 4 128.99 9.7
 -1 -12 -4 254.77 11.9
 1 12 4 272.07 12.6
 1 12 4 243.38 11.2
 -2 -12 -4 529.65 17.9
 2 12 4 534.25 17.2
 2 12 4 539.95 16.5
 -3 -12 -4 212.28 12
 3 12 4 230.08 11.3
 3 12 4 234.98 9.9
 -4 -12 -4 25.9 5.9
 4 12 4 29.6 6
 -5 -12 -4 232.68 12.2
 5 12 4 214.18 12.3
 -6 -12 -4 413.06 16.7
 6 12 4 434.36 16.7
 -7 -12 -4 350.16 16.5
 -8 -12 -4 38.2 7.3
 -9 -12 -4 16.5 7
 -10 -12 -4 93.49 10.5
 -11 -12 -4 218.68 15.1
 -12 -12 -4 45.9 9
 -13 -12 -4 -1.5 8
 -14 -12 -4 -0.1 7.7
 -15 -12 -4 -2.6 8.7
 -16 -12 -4 37.5 11.1
 -11 13 4 6.7 9.3
 -10 13 4 10.9 9.4
 -9 13 4 -3.2 8.4
 -8 13 4 40.5 9.8
 -7 13 4 28.6 8.9
 -6 13 4 -13.2 6.8
 -5 13 4 16.9 4.6
 -5 13 4 8.2 7.5
 4 -13 -4 6 3.9
 -4 13 4 2.7 6.5
 -4 13 4 -1 3.9
 3 -13 -4 288.27 11.7
 -3 13 4 275.97 14.9
 -3 13 4 269.67 12.1
 2 -13 -4 90.49 7.1
 -2 13 4 82.49 8.9
 -2 13 4 75.19 7.1
 1 -13 -4 0.3 4.2
 -1 13 4 3.5 4.3
 -1 13 4 3.3 6.2
 0 -13 -4 6 4.7
 0 13 4 7.8 5
 0 13 4 4.8 5.8
 -1 -13 -4 13.5 5.3
 1 13 4 14.2 5
 1 13 4 12.9 5.5
 -2 -13 -4 154.28 9.7
 2 13 4 132.19 9.8
 2 13 4 141.59 10.2
 -3 -13 -4 80.49 8.2
 3 13 4 82.09 7.7
 3 13 4 76.49 6.4
 -4 -13 -4 9.3 5.7
 4 13 4 -1.3 5.4
 4 13 4 6.1 4.2
 -5 -13 -4 -1.8 5.5
 5 13 4 5.1 5.7
 -6 -13 -4 24.2 6.9
 6 13 4 19.1 5.9
 -7 -13 -4 308.27 15.4
 7 13 4 290.07 14
 -8 -13 -4 62.19 8.4
 8 13 4 59.49 7.9
 -9 -13 -4 3.5 6.9
 -10 -13 -4 9.4 7.3
 -11 -13 -4 11.7 7.8
 -12 -13 -4 95.39 11.6
 -13 -13 -4 54.19 10.6
 -14 -13 -4 19.5 9.5
 -15 -13 -4 -8.7 8.9
 15 13 4 -29.9 6.5
 -10 14 4 -4.9 8.6
 -9 14 4 -10.9 8.2
 -8 14 4 31.2 9.7
 -7 14 4 -0.1 7.8
 -6 14 4 1.6 7.4
 -5 14 4 15.7 4.8
 -5 14 4 10.3 7.9
 4 -14 -4 9 4.1
 -4 14 4 4.4 7.4
 -4 14 4 7.5 4.5
 3 -14 -4 12.5 4.5
 -3 14 4 13.6 4.9
 -3 14 4 -0.1 6.9
 2 -14 -4 -0.8 4.1
 -2 14 4 0.1 4.3
 -2 14 4 4 6.1
 1 -14 -4 1.7 4.2
 -1 14 4 3.9 4.5
 -1 14 4 1.1 6.1
 0 -14 -4 82.69 7.4
 0 14 4 83.69 8.1
 0 14 4 86.89 7.9
 -1 -14 -4 4.7 4.9
 1 14 4 -5.6 5.1
 1 14 4 -5 4.7
 -2 -14 -4 383.86 15.6
 2 14 4 385.76 14.4
 2 14 4 382.96 15.5
 -3 -14 -4 19.2 6.1
 3 14 4 17.3 5.9
 -4 -14 -4 35.9 6.6
 4 14 4 36.8 6.3
 -5 -14 -4 23.8 6.8
 5 14 4 20.8 6.2
 -6 -14 -4 45 7.8
 6 14 4 67.29 7.7
 -7 -14 -4 210.18 12.5
 7 14 4 178.98 12.1
 -8 -14 -4 25.1 7.7
 8 14 4 36.9 7.2
 -9 -14 -4 91.29 10.6
 9 14 4 64.79 8.2
 -10 -14 -4 66.09 10
 10 14 4 57.59 8.4
 -11 -14 -4 64.19 9.8
 11 14 4 47.6 8.3
 -12 -14 -4 217.88 15.8
 12 14 4 183.18 13.2
 -13 -14 -4 25.6 9.6
 13 14 4 26 7.9
 -14 -14 -4 -9 8.5
 14 14 4 1 7
 -15 -14 -4 60.59 11.9
 15 14 4 39.9 9.3
 -10 15 4 6 9.4
 -9 15 4 32.5 10.5
 -8 15 4 67.89 11.5
 -7 15 4 -5 7.7
 -6 15 4 -0.4 7.6
 -5 15 4 61.39 9.9
 -5 15 4 67.99 7.4
 -4 15 4 111.39 11.2
 -4 15 4 126.09 9.2
 3 -15 -4 20.6 5.1
 -3 15 4 10.9 7.2
 -3 15 4 25.1 5.5
 2 -15 -4 3.9 4.4
 -2 15 4 -3.7 6.4
 -2 15 4 5.6 4.6
 1 -15 -4 85.49 7.5
 -1 15 4 81.69 8.8
 -1 15 4 83.59 8
 0 -15 -4 18.4 5.1
 0 15 4 11.1 6
 0 15 4 15.2 5.3
 -1 -15 -4 3.1 4.8
 1 15 4 -1.2 4.6
 1 15 4 -0.4 5.3
 -2 -15 -4 65.89 7.7
 2 15 4 71.99 8
 -3 -15 -4 7.9 5.6
 3 15 4 3.8 5.3
 -4 -15 -4 -1.2 5.5
 4 15 4 -0.1 5.1
 -5 -15 -4 61.49 8.5
 5 15 4 71.29 7.8
 -6 -15 -4 13 6.3
 6 15 4 17.3 6.3
 -7 -15 -4 32 7.9
 7 15 4 32.9 6.8
 -8 -15 -4 -2.4 6.8
 8 15 4 2.4 5.6
 -9 -15 -4 5 7.2
 9 15 4 3.9 6.3
 -10 -15 -4 15.3 8
 10 15 4 23.8 7.2
 -11 -15 -4 30.3 8.4
 11 15 4 34 7.8
 -12 -15 -4 -12.7 7.6
 12 15 4 3.7 6.8
 -13 -15 -4 -0.5 8.5
 13 15 4 -4.3 7
 -14 -15 -4 3.3 9.2
 14 15 4 -9.5 6.9
 -15 -15 -4 -6.1 9
 15 15 4 -16.4 6.8
 -9 16 4 5.7 9.3
 -8 16 4 19.8 9.7
 -7 16 4 11.7 8.9
 -6 16 4 -4.1 7.9
 -5 16 4 80.79 8.1
 -5 16 4 77.79 10.8
 -4 16 4 0.8 7.2
 -4 16 4 5.4 4.8
 -3 16 4 96.09 10.8
 -3 16 4 92.09 8.7
 2 -16 -4 212.98 11.8
 -2 16 4 251.07 12.7
 -2 16 4 238.68 15.2
 1 -16 -4 2.6 4.8
 -1 16 4 10.7 5.4
 -1 16 4 7.9 6.5
 0 -16 -4 35.8 6.5
 0 16 4 40.3 7.5
 0 16 4 49.7 7.1
 -1 -16 -4 25.6 6.1
 1 16 4 36.3 6.8
 -2 -16 -4 230.48 12.9
 2 16 4 247.38 13.3
 -3 -16 -4 154.48 11.3
 3 16 4 151.48 11.3
 -4 -16 -4 34.2 7.4
 4 16 4 38.6 7.3
 -5 -16 -4 130.89 10.7
 5 16 4 155.78 11.3
 -6 -16 -4 121.19 11
 6 16 4 108.09 9.8
 -7 -16 -4 71.39 9.8
 7 16 4 86.19 9.3
 -8 -16 -4 4.6 6.4
 8 16 4 -4.2 5.6
 -9 -16 -4 1.3 6.6
 9 16 4 1.9 5.7
 -10 -16 -4 43.8 9.5
 10 16 4 44.5 8.4
 -11 -16 -4 35.5 9.5
 11 16 4 15.6 7.4
 -12 -16 -4 26.1 9.7
 12 16 4 37 8.4
 -13 -16 -4 7.7 8.3
 13 16 4 2.8 7.3
 -14 -16 -4 9.2 9.4
 14 16 4 -6 7.6
 -8 17 4 -11.5 8.4
 -7 17 4 9.4 9.3
 -6 17 4 -3.1 8
 -5 17 4 21.7 8.9
 -4 17 4 1.4 4.8
 -4 17 4 -6.1 7.5
 -3 17 4 37.6 9
 -3 17 4 59.29 7.7
 2 -17 -4 192.48 11.3
 -2 17 4 171.98 14.1
 -2 17 4 192.88 11.9
 1 -17 -4 -0.7 4.8
 -1 17 4 -0.5 4.9
 0 -17 -4 30.2 6.1
 0 17 4 26.5 6.6
 -1 -17 -4 47.2 7.4
 1 17 4 43.3 7.2
 -2 -17 -4 55.09 7.8
 2 17 4 54.09 8
 -3 -17 -4 38.9 7.5
 3 17 4 34.7 7.2
 -4 -17 -4 35.2 7.7
 4 17 4 51.19 7.9
 -5 -17 -4 -1.9 6.2
 5 17 4 -7.1 5.4
 -6 -17 -4 2 6.4
 6 17 4 -5.3 4.7
 -7 -17 -4 55.79 9.3
 7 17 4 47 8
 -8 -17 -4 39.5 9
 8 17 4 32.1 7.7
 -9 -17 -4 0.6 7.3
 9 17 4 -1 6
 -10 -17 -4 13.6 7.6
 10 17 4 17 7.3
 -11 -17 -4 8.3 8.7
 11 17 4 15.1 7.5
 -12 -17 -4 43.8 10.6
 12 17 4 31.8 8.5
 -13 -17 -4 -7.3 8.6
 13 17 4 -7.6 7.1
 -14 -17 -4 -14.8 8.6
 14 17 4 -2.2 7.2
 -7 18 4 70.49 12.1
 -6 18 4 -15.2 8.1
 -5 18 4 -9.9 8
 -4 18 4 17.7 6.1
 -4 18 4 16.8 8.3
 -3 18 4 13.2 6.2
 -2 18 4 82.59 8.9
 1 -18 -4 19.2 6
 -1 18 4 11.1 5.8
 0 -18 -4 21.8 6.3
 0 18 4 28.2 6.8
 -1 -18 -4 31.4 6.9
 1 18 4 27.9 6.8
 -2 -18 -4 6.6 5.9
 2 18 4 1 5.7
 -3 -18 -4 4 6.3
 3 18 4 -3 5.5
 -4 -18 -4 -0.5 5.9
 4 18 4 0 5.7
 -5 -18 -4 4.1 6.6
 5 18 4 -1.5 5.6
 -6 -18 -4 9.9 7.2
 6 18 4 10.1 5.8
 -7 -18 -4 7.8 7.3
 7 18 4 -1.4 5.9
 -8 -18 -4 19 8.1
 8 18 4 31.2 7.5
 -9 -18 -4 13.6 8.4
 9 18 4 -3.1 6.1
 -10 -18 -4 40.5 10
 10 18 4 70.59 9.9
 -11 -18 -4 -0.7 8.6
 11 18 4 -2.1 7
 -12 -18 -4 -6.8 8.3
 12 18 4 2.9 7.3
 -13 -18 -4 48.4 11.2
 13 18 4 53.89 9.9
 -4 19 4 133.39 11.1
 -3 19 4 119.79 10.8
 -2 19 4 17.5 6.8
 -1 19 4 16.2 6.4
 0 -19 -4 32.3 6.8
 0 19 4 55.69 8.3
 -1 -19 -4 27.6 6.9
 1 19 4 30.2 7.3
 -2 -19 -4 46.2 8.3
 2 19 4 36.6 7.2
 -3 -19 -4 3.9 6.5
 3 19 4 13.2 6.1
 -4 -19 -4 0.3 6.4
 4 19 4 16.2 6.5
 -5 -19 -4 15.6 7.3
 5 19 4 6.6 5.9
 -6 -19 -4 -16.9 6.2
 6 19 4 -0.4 5.4
 -7 -19 -4 3.9 7.5
 7 19 4 10.3 6.8
 -8 -19 -4 -5.9 7.3
 8 19 4 -8.3 6.1
 -9 -19 -4 46.8 10.1
 9 19 4 17.5 7.6
 -10 -19 -4 -11.3 8
 10 19 4 -6.7 6.3
 -11 -19 -4 2.2 9
 11 19 4 10.4 7.5
 -12 -19 -4 -11.6 8.1
 12 19 4 4.5 7.3
 -3 20 4 12.9 6.5
 -2 20 4 44.9 8.4
 -1 20 4 5.3 6.5
 0 20 4 13.6 6.8
 -1 -20 -4 14.8 6.7
 1 20 4 16 6.9
 -2 -20 -4 17.3 7.1
 2 20 4 19 7.2
 -3 -20 -4 48.9 8.6
 3 20 4 33.1 8
 -4 -20 -4 1.4 7
 4 20 4 9.9 6.2
 -5 -20 -4 31.5 8.4
 5 20 4 42.9 8.5
 -6 -20 -4 52.59 9.8
 6 20 4 54.89 9.2
 -7 -20 -4 -1.1 7.5
 7 20 4 -3.9 5.9
 -8 -20 -4 4.6 8.2
 8 20 4 13.4 7.4
 -9 -20 -4 25.1 9.4
 9 20 4 19.3 8
 -10 -20 -4 -17.5 7.8
 10 20 4 3.8 6.6
 -11 -20 -4 26.8 10.4
 11 20 4 28.5 8.6
 -3 21 4 -3.4 6.1
 -2 21 4 -1.3 6.2
 -1 21 4 2.7 6.5
 0 21 4 0.6 6.3
 -1 -21 -4 -5.5 6.2
 1 21 4 -3.8 6.3
 -2 -21 -4 -2.6 6.3
 2 21 4 -8.7 6
 -3 -21 -4 47.5 8.9
 3 21 4 48.6 9
 -4 -21 -4 38.2 8.8
 4 21 4 51.59 9.1
 -5 -21 -4 -8.7 7.1
 5 21 4 -15.3 4.8
 -6 -21 -4 6.5 7.4
 6 21 4 -9.7 5.6
 -7 -21 -4 28.5 9.5
 7 21 4 20.6 8
 -8 -21 -4 2.1 8.6
 8 21 4 15.2 7.7
 -9 -21 -4 22 9.7
 9 21 4 13.2 8
 -10 -21 -4 9 9.1
 10 21 4 7 7.7
 -2 22 4 -1.2 6.7
 -1 22 4 -5.6 6.1
 0 22 4 3.2 6.7
 1 22 4 -0.7 6.4
 -2 -22 -4 13.4 7.5
 2 22 4 17.5 7.6
 -3 -22 -4 1.1 7
 3 22 4 4.2 7.1
 -4 -22 -4 -2.7 7.2
 4 22 4 -5.4 6.5
 -5 -22 -4 14.1 8.2
 5 22 4 17.8 7.6
 -6 -22 -4 -2.7 7.8
 6 22 4 -1.8 6.7
 -7 -22 -4 0.7 8.4
 7 22 4 -0.5 6.1
 -8 -22 -4 48 10.5
 8 22 4 31.9 8.9
 -9 -22 -4 41.8 10.9
 9 22 4 49 9.4
 1 23 4 18.9 7.9
 2 23 4 47.8 8.8
 -3 -23 -4 4.6 8
 3 23 4 11.7 7.7
 -4 -23 -4 5.6 7.7
 4 23 4 -3.1 6.6
 -5 -23 -4 -13.5 7.7
 5 23 4 12.4 7.6
 -6 -23 -4 -0.2 8.6
 6 23 4 7.1 7.3
 4 23 -5 10.5 6.9
 3 23 -5 9.2 6.6
 2 23 -5 11.6 6.8
 1 23 -5 0.4 6.1
 7 22 -5 43.8 8.7
 -7 -22 5 34.6 10.8
 6 22 -5 -0.5 6.2
 -6 -22 5 -7.4 8.1
 5 22 -5 0.5 6.2
 -5 -22 5 -14.3 7.7
 4 22 -5 11.6 6.9
 3 22 -5 14.7 6.9
 2 22 -5 9.7 6.5
 1 22 -5 23.7 7.1
 0 22 -5 6.3 6.3
 -1 22 -5 1.3 6.1
 -2 22 -5 10.5 6.8
 9 21 -5 -13.6 6.1
 -9 -21 5 -7.5 9.3
 8 21 -5 12.8 7.2
 -8 -21 5 5.9 9.3
 7 21 -5 6.5 6.5
 -7 -21 5 16.1 9.6
 6 21 -5 17.6 7.1
 -6 -21 5 26.4 9.4
 5 21 -5 54.99 8.9
 -5 -21 5 54.09 10.4
 4 21 -5 22.5 6.6
 -4 -21 5 13.7 8.2
 3 21 -5 2 5.8
 2 21 -5 33.9 7.7
 1 21 -5 68.89 9.1
 0 21 -5 21.7 6.9
 -1 21 -5 22.3 7.2
 -2 21 -5 28.1 7.7
 -3 21 -5 53.89 8.8
 -4 21 -5 28.8 7.8
 10 20 -5 2.6 6.5
 -10 -20 5 -16.3 9.1
 9 20 -5 1.4 6.6
 -9 -20 5 -14.1 8.8
 8 20 -5 -2.8 5.9
 -8 -20 5 14.6 9.8
 7 20 -5 5.7 6.5
 -7 -20 5 5.1 8.9
 6 20 -5 12.8 6.6
 -6 -20 5 7.6 8.5
 5 20 -5 17.2 6.6
 -5 -20 5 19.1 8.5
 4 20 -5 13.6 6.4
 -4 -20 5 8 7.8
 3 20 -5 3.2 5.8
 -3 -20 5 3.3 7.3
 2 20 -5 1 5
 1 20 -5 4.7 5.5
 0 20 -5 7.1 5.6
 -1 20 -5 9 5.9
 -2 20 -5 55.29 8.6
 -3 20 -5 11.4 6.8
 -4 20 -5 12.4 6.5
 -5 20 -5 30 7.7
 -6 20 -5 42.5 8.4
 11 19 -5 18.6 7.4
 -11 -19 5 49.5 11.6
 10 19 -5 0.1 6.4
 -10 -19 5 -12.6 9
 9 19 -5 -6.1 6.1
 -9 -19 5 0.4 9
 8 19 -5 45.8 8.4
 -8 -19 5 57.89 11.3
 7 19 -5 89.29 9.9
 -7 -19 5 97.39 12.2
 6 19 -5 83.69 9.5
 -6 -19 5 77.89 11.2
 5 19 -5 6.8 5.2
 -5 -19 5 -7.3 7.1
 4 19 -5 5.2 5.5
 -4 -19 5 -3.9 6.7
 3 19 -5 54.09 7.8
 -3 -19 5 51.09 8.7
 2 19 -5 60.39 8.2
 1 19 -5 40.5 7.5
 0 19 -5 -4 4.9
 -1 19 -5 -2.2 4.7
 -2 19 -5 16.7 6.7
 -3 19 -5 88.49 9.6
 -4 19 -5 2.7 5.4
 -5 19 -5 76.59 9.7
 -6 19 -5 3.8 5.7
 -7 19 -5 1.9 6.2
 -12 -18 5 -0.8 9.8
 11 18 -5 5.3 6.3
 -11 -18 5 -0.4 9.7
 10 18 -5 18.8 7.4
 -10 -18 5 26.7 9.8
 9 18 -5 -0.5 5.7
 -9 -18 5 15.5 9.3
 8 18 -5 -0.2 5.6
 -8 -18 5 -4.2 8.3
 7 18 -5 15.6 6.3
 -7 -18 5 26.3 9.2
 6 18 -5 -1.2 5.1
 -6 -18 5 5.2 7.7
 5 18 -5 5.1 5.4
 -5 -18 5 3.2 7.4
 4 18 -5 16.1 5.9
 -4 -18 5 7.4 7.1
 3 18 -5 16.7 6
 -3 -18 5 24.6 7.2
 2 18 -5 79.39 8.7
 -2 -18 5 79.09 9.2
 1 18 -5 22 6.2
 0 18 -5 14.4 5.7
 -1 18 -5 15.9 5.8
 -2 18 -5 7.1 5.3
 -3 18 -5 55.39 8.1
 -4 18 -5 98.19 9.7
 -5 18 -5 9.4 6
 -6 18 -5 6.5 5.9
 -7 18 -5 2.4 6.2
 -8 18 -5 15.7 6.9
 -12 -17 5 21.5 10.6
 11 17 -5 -1.7 5.9
 -11 -17 5 2.2 9.3
 10 17 -5 11.1 6.4
 -10 -17 5 11.9 9.5
 9 17 -5 5.2 5.7
 -9 -17 5 -10.8 7.2
 8 17 -5 13.2 6
 -8 -17 5 6.6 8.4
 7 17 -5 -1.4 5.1
 -7 -17 5 6.3 7.9
 6 17 -5 3.4 5.3
 -6 -17 5 -3.9 6.3
 5 17 -5 -5.4 4.7
 -5 -17 5 -1.1 6.8
 4 17 -5 5 5.1
 -4 -17 5 -5.5 6.3
 3 17 -5 -0.1 4.8
 -3 -17 5 6.1 6.8
 2 17 -5 4.2 5
 -2 -17 5 -0.4 6.1
 1 17 -5 18.5 5.8
 -1 -17 5 18 6
 0 17 -5 58.99 7.6
 -1 17 -5 15.7 5.4
 -2 17 -5 1.3 4.9
 -3 17 -5 9 5.5
 -4 17 -5 8.3 5.6
 -5 17 -5 42.6 7.4
 -6 17 -5 33.1 7.1
 -7 17 -5 16.4 6.7
 -7 17 -5 2.8 6.6
 -8 17 -5 14.9 8
 -8 17 -5 24 7.2
 -9 17 -5 12.7 8
 -9 17 -5 27.6 7.2
 -13 -16 5 -10.6 9.3
 -12 -16 5 4.6 9.5
 11 16 -5 -2.4 5.6
 -11 -16 5 -8.4 8.7
 10 16 -5 -2.3 5.7
 -10 -16 5 5.2 8.7
 9 16 -5 -3.6 5
 -9 -16 5 -0.6 7.3
 8 16 -5 -2.2 5.2
 -8 -16 5 -1.3 7.2
 7 16 -5 73.49 8.3
 -7 -16 5 73.49 10.8
 6 16 -5 -1.5 4.9
 -6 -16 5 -4.7 7.1
 5 16 -5 98.59 8.9
 -5 -16 5 88.09 10.3
 4 16 -5 21.8 5.8
 -4 -16 5 23.1 7.4
 3 16 -5 11.2 4.8
 -3 -16 5 16.8 6.7
 2 16 -5 54.49 7.2
 -2 -16 5 64.29 8
 1 16 -5 20.7 5.5
 -1 -16 5 17.6 6.2
 0 16 -5 38.8 6.3
 0 -16 5 34 6.2
 -1 16 -5 2.5 4.7
 -2 16 -5 20.1 5.8
 -3 16 -5 -1 4.4
 -4 16 -5 11.7 5.6
 -5 16 -5 63.19 8
 -5 16 -5 56.89 8.1
 -6 16 -5 5.3 5.3
 -6 16 -5 2.8 6.3
 -7 16 -5 4.6 6.9
 -7 16 -5 14.1 6.1
 -8 16 -5 7.9 6.3
 -8 16 -5 6.3 7.1
 -9 16 -5 25 6.6
 -9 16 -5 24.3 8.7
 -13 -15 5 30.2 10.9
 -12 -15 5 89.89 12.9
 11 15 -5 65.49 8.5
 -11 -15 5 58.09 11.3
 10 15 -5 41.3 7.4
 -10 -15 5 35.1 9.8
 9 15 -5 1.1 4.9
 -9 -15 5 -2 6.9
 8 15 -5 85.39 8.6
 -8 -15 5 74.49 10.8
 7 15 -5 200.48 11.9
 -7 -15 5 204.38 14.9
 6 15 -5 153.48 10.7
 -6 -15 5 121.19 11.8
 5 15 -5 2.6 4.9
 -5 -15 5 7.5 7.1
 4 15 -5 16.4 4.9
 -4 -15 5 22.4 7.1
 3 15 -5 56.99 6.8
 -3 -15 5 79.19 8.7
 2 15 -5 266.37 12.8
 -2 -15 5 254.67 13.1
 1 15 -5 87.79 8.3
 -1 -15 5 98.59 8.5
 0 15 -5 1 4
 0 -15 5 -6 4.5
 -1 15 -5 0.2 4.4
 -2 15 -5 30.2 5.7
 -3 15 -5 50.19 7.1
 -3 15 -5 38 5.9
 -4 15 -5 9.2 5.2
 -4 15 -5 4.8 4.9
 -5 15 -5 10.9 5.9
 -5 15 -5 12.4 5.5
 -6 15 -5 0.1 4.7
 -6 15 -5 -7.9 5.2
 -7 15 -5 -1.3 4.9
 -7 15 -5 4 6.3
 -8 15 -5 -0.8 6.6
 -8 15 -5 7.7 6
 -9 15 -5 10.3 5.9
 -9 15 -5 4.8 7.3
 -10 15 -5 8.3 7.8
 -14 -14 5 -16.2 9
 -13 -14 5 14.5 10
 -12 -14 5 -18.3 7.2
 -11 -14 5 25.8 9.4
 10 14 -5 179.38 11.3
 -10 -14 5 158.18 13.8
 9 14 -5 41.7 6.7
 -9 -14 5 36.6 8.7
 8 14 -5 4.9 5
 -8 -14 5 1 7.5
 7 14 -5 135.49 9.9
 -7 -14 5 118.69 11.7
 6 14 -5 122.49 9.5
 -6 -14 5 131.09 11.5
 5 14 -5 91.89 7.9
 -5 -14 5 95.39 10.1
 4 14 -5 147.39 9.9
 -4 -14 5 122.59 10.4
 3 14 -5 282.47 12.8
 -3 -14 5 275.77 14
 2 14 -5 139.79 9.7
 -2 -14 5 145.79 10.6
 1 14 -5 160.88 9.7
 -1 -14 5 167.08 11.2
 0 14 -5 228.68 11.7
 0 -14 5 226.88 11.2
 -1 14 -5 31.5 5.6
 1 -14 5 39 5.3
 -2 14 -5 107.79 8.2
 -2 14 -5 110.79 8.9
 -3 14 -5 85.19 7.4
 -3 14 -5 75.69 7.8
 -4 14 -5 173.78 10.9
 -4 14 -5 172.08 10.8
 -5 14 -5 257.67 12.8
 -5 14 -5 236.08 13.1
 -6 14 -5 3.7 5.4
 -6 14 -5 -3.4 4.4
 -7 14 -5 -4.7 5.6
 -7 14 -5 -2.4 4.6
 -8 14 -5 56.59 7.9
 -8 14 -5 29.8 8
 -9 14 -5 41.9 7.1
 -9 14 -5 30.4 8.5
 -10 14 -5 -10.1 6.8
 -10 14 -5 7.1 5.7
 -11 14 -5 11.8 8
 -14 -13 5 4 8.9
 -13 -13 5 -2.3 9.1
 -12 -13 5 14.8 9
 -11 -13 5 7.1 8.2
 10 13 -5 103.19 8.9
 -10 -13 5 114.89 12.1
 9 13 -5 48.7 6.7
 -9 -13 5 44.2 8.7
 8 13 -5 2.7 4.7
 -8 -13 5 1.4 6.6
 7 13 -5 3.3 4.6
 -7 -13 5 12.9 7.2
 6 13 -5 82.69 7.7
 -6 -13 5 81.19 9.8
 5 13 -5 131.69 9.4
 -5 -13 5 114.29 10.1
 4 13 -5 31.9 5.7
 -4 -13 5 26.1 7.3
 3 13 -5 11.8 4.5
 -3 -13 5 15.7 6.7
 2 13 -5 197.98 10.3
 -2 -13 5 204.28 12.1
 1 13 -5 317.67 13.6
 -1 -13 5 338.67 13.7
 0 13 -5 46.8 6.4
 0 -13 5 57.69 6.6
 -1 13 -5 6.1 3.4
 -1 13 -5 7.1 4.5
 1 -13 5 6.3 4.3
 -2 13 -5 22.9 4.5
 -2 13 -5 24.8 5.3
 -3 13 -5 64.29 6.6
 -3 13 -5 47.5 6.6
 -4 13 -5 64.19 7.2
 -4 13 -5 66.19 7
 -5 13 -5 164.18 10.3
 -5 13 -5 156.58 10.9
 -6 13 -5 29.2 5.8
 -6 13 -5 24.8 6.6
 -7 13 -5 10 5.1
 -7 13 -5 11.2 6.2
 -8 13 -5 34.3 6.5
 -8 13 -5 24 7.3
 -9 13 -5 16.3 5.7
 -9 13 -5 7.2 6.9
 -10 13 -5 17.3 5.9
 -10 13 -5 5.9 7.4
 -11 13 -5 2.7 7.5
 -12 13 -5 -4.9 7.3
 -14 -12 5 0.2 9.5
 -13 -12 5 5.5 9.1
 -12 -12 5 33.5 9.8
 -11 -12 5 24 8.2
 10 12 -5 3.7 4.8
 -10 -12 5 5.4 7.6
 9 12 -5 -8.1 4
 -9 -12 5 2.2 7.2
 8 12 -5 43.5 6.1
 -8 -12 5 28.4 8.1
 7 12 -5 131.79 9
 -7 -12 5 107.79 10.3
 6 12 -5 22.9 5.2
 -6 -12 5 13.3 7.2
 5 12 -5 11.1 4.7
 -5 -12 5 13.4 7.3
 4 12 -5 22.1 5.2
 -4 -12 5 18.5 6.9
 3 12 -5 -2.4 3.6
 -3 -12 5 -1.2 5.9
 2 12 -5 -1 4.1
 -2 -12 5 4.5 5.8
 1 12 -5 36.2 3.1
 1 12 -5 46.8 6
 -1 -12 5 29.8 5.9
 0 12 -5 0.6 2.8
 0 12 -5 2.3 3.8
 0 -12 5 2.6 4.8
 -1 12 -5 3.7 4
 -1 12 -5 12 3.5
 1 -12 5 9.4 4.7
 -2 12 -5 154.18 8.7
 -2 12 -5 152.28 9.7
 2 -12 5 144.99 7.9
 -3 12 -5 48.4 6.2
 -3 12 -5 39.7 5.7
 -4 12 -5 -1 3.6
 -4 12 -5 -2.8 4.1
 -5 12 -5 227.08 12.2
 -5 12 -5 239.98 11.3
 -6 12 -5 210.28 12.5
 -6 12 -5 206.38 11.3
 -7 12 -5 6.1 4.7
 -7 12 -5 10.5 6
 -8 12 -5 67.69 7.5
 -8 12 -5 76.69 9.3
 -9 12 -5 77.89 9.8
 -9 12 -5 81.59 8.3
 -10 12 -5 84.49 10.5
 -10 12 -5 102.09 9.2
 -11 12 -5 57.09 9.9
 -12 12 -5 20.9 8.6
 -15 -11 5 96.49 13.5
 -14 -11 5 5.3 9.4
 -13 -11 5 2.7 7.9
 -12 -11 5 119.99 12.8
 -11 -11 5 113.39 12.1
 10 11 -5 27.8 5.7
 -10 -11 5 21.8 7.7
 9 11 -5 142.39 9.6
 -9 -11 5 130.39 11.9
 8 11 -5 82.49 7.2
 -8 -11 5 87.19 9.7
 7 11 -5 58.69 6.4
 -7 -11 5 48.1 8
 6 11 -5 140.99 9.4
 -6 -11 5 148.89 11.7
 5 11 -5 65.49 6.5
 -5 -11 5 77.89 9
 4 11 -5 2.2 4.2
 -4 -11 5 -3 6.1
 3 11 -5 63.29 6.4
 -3 -11 5 55.19 6.9
 2 11 -5 286.37 11.8
 -2 -11 5 281.27 12.9
 1 11 -5 54.29 5.7
 1 11 -5 61.19 4.1
 -1 -11 5 57.19 6.6
 0 11 -5 57.29 4.3
 0 11 -5 54.89 5.8
 0 -11 5 63.69 6.2
 -1 11 -5 14.6 3.5
 -1 11 -5 16.1 4.6
 1 -11 5 22.1 4.6
 -2 11 -5 17.8 4.3
 -2 11 -5 17.6 4.5
 2 -11 5 20.6 3.9
 -3 11 -5 54.69 6.3
 -3 11 -5 50.39 6.1
 -4 11 -5 53.09 6.4
 -4 11 -5 46.6 6.3
 -5 11 -5 21.2 5.5
 -5 11 -5 15.2 4.8
 -6 11 -5 6.7 5.1
 -6 11 -5 8.6 4.5
 -7 11 -5 0.9 4.2
 -7 11 -5 -0.5 5.2
 -8 11 -5 3 5.1
 -8 11 -5 -2.5 4.1
 -9 11 -5 29.5 5.7
 -9 11 -5 27.3 7.5
 -10 11 -5 31.1 6.2
 -10 11 -5 28.1 7.9
 -11 11 -5 2.2 5.6
 -11 11 -5 0.2 7
 -12 11 -5 -2.6 7.1
 -13 11 -5 -6 7
 -15 -10 5 6.1 9.5
 -14 -10 5 -3.1 9.1
 -13 -10 5 2.5 8.4
 -12 -10 5 16 8.1
 -11 -10 5 43.8 8.8
 10 10 -5 26.8 5.4
 -10 -10 5 22.7 7.6
 9 10 -5 3.7 4.2
 -9 -10 5 2.6 6.8
 8 10 -5 20.5 5
 -8 -10 5 25.9 7.5
 7 10 -5 33.9 5.4
 -7 -10 5 37 7.6
 6 10 -5 172.78 9.5
 -6 -10 5 186.28 13.1
 5 10 -5 122.49 8.3
 -5 -10 5 119.49 10
 4 10 -5 -2.5 3.5
 -4 -10 5 1 5.1
 3 10 -5 38.6 4.8
 -3 -10 5 31.4 6.3
 2 10 -5 145.59 8.5
 -2 -10 5 130.19 9.4
 1 10 -5 140.29 8.4
 1 10 -5 133.59 5.2
 -1 -10 5 132.79 9.1
 0 10 -5 195.08 7.5
 0 10 -5 195.48 9.1
 0 -10 5 194.68 9.5
 -1 10 -5 222.68 9.9
 -1 10 -5 217.58 8.9
 1 -10 5 241.98 9.2
 -2 10 -5 0.1 3.4
 -2 10 -5 -3.2 3.5
 2 -10 5 3.6 3.2
 -3 10 -5 9 3.8
 -3 10 -5 8.9 4.1
 3 -10 5 5.2 2.6
 -4 10 -5 294.97 12.8
 -4 10 -5 314.17 12.5
 -5 10 -5 205.18 11.5
 -5 10 -5 182.28 10.2
 -6 10 -5 8.2 4.4
 -6 10 -5 11.4 5.5
 -7 10 -5 -3.6 3.8
 -7 10 -5 1.5 5.1
 -8 10 -5 29.1 5.4
 -8 10 -5 24.1 6.7
 -9 10 -5 19.9 5.2
 -9 10 -5 5.9 6.4
 -10 10 -5 39.8 6.4
 -10 10 -5 42.3 7.9
 -11 10 -5 1.8 6
 -12 10 -5 11.1 7.8
 -13 10 -5 12.2 7.4
 -15 -9 5 4.5 9.5
 -14 -9 5 13.7 9.1
 -13 -9 5 -19 7.5
 -12 -9 5 41.6 9.3
 -11 -9 5 -8.7 6.9
 10 9 -5 1.3 4
 -10 -9 5 -0.8 6.7
 9 9 -5 128.89 8.4
 -9 -9 5 153.78 12.4
 8 9 -5 -1.4 3.9
 -8 -9 5 -2.5 6.4
 7 9 -5 102.09 7.4
 -7 -9 5 109.89 10.2
 6 9 -5 82.09 6.6
 -6 -9 5 98.59 9.6
 5 9 -5 234.48 10.1
 -5 -9 5 247.18 12.3
 4 9 -5 31 4.5
 -4 -9 5 34.4 5.8
 3 9 -5 220.88 9.1
 -3 -9 5 222.38 10.3
 2 9 -5 390.36 12.7
 2 9 -5 413.76 9.9
 -2 -9 5 398.56 14
 1 9 -5 47.5 3.4
 1 9 -5 56.79 5.2
 -1 -9 5 54.19 5.6
 0 9 -5 126.29 5.6
 0 9 -5 114.89 7.4
 0 -9 5 127.89 7.6
 -1 9 -5 400.36 12.4
 -1 9 -5 412.86 13.6
 1 -9 5 412.16 12.4
 -2 9 -5 106.29 7.1
 -2 9 -5 104.79 7
 2 -9 5 104.99 5.8
 -3 9 -5 77.29 6.3
 -3 9 -5 81.09 6.6
 3 -9 5 79.29 4.4
 -4 9 -5 334.37 13.5
 -4 9 -5 359.96 12.7
 -5 9 -5 59.59 7
 -5 9 -5 58.09 6.1
 -6 9 -5 78.69 8.1
 -6 9 -5 80.29 7.1
 -7 9 -5 19.7 5.9
 -7 9 -5 20.8 4.7
 -8 9 -5 2.7 4.1
 -8 9 -5 -1.4 5.2
 -9 9 -5 17.6 6.1
 -9 9 -5 21.1 5.2
 -10 9 -5 13.9 7
 -10 9 -5 14.2 5.3
 -11 9 -5 8.2 6.9
 -12 9 -5 5.3 7.1
 -13 9 -5 -3.1 7.1
 -14 9 -5 -4.6 7.1
 -15 -8 5 25.9 10.1
 -14 -8 5 17 9.3
 -13 -8 5 19.4 8
 -12 -8 5 52.79 9.6
 -11 -8 5 36.9 8.5
 -10 -8 5 50.59 8.8
 9 8 -5 -1.3 3.5
 -9 -8 5 3.1 5.8
 8 8 -5 3 3.9
 -8 -8 5 4.5 6.1
 -8 -8 5 6.7 4.1
 7 8 -5 101.79 7.5
 -7 -8 5 82.49 9
 -7 -8 5 77.69 5.5
 6 8 -5 78.09 6.2
 -6 -8 5 78.79 8.4
 -6 -8 5 68.89 4.7
 5 8 -5 -4.1 3.1
 -5 -8 5 -2.9 5
 -5 -8 5 7.4 2.6
 4 8 -5 0.6 2.9
 -4 -8 5 -1.2 4.4
 3 8 -5 47.7 4.6
 -3 -8 5 51.89 5.9
 2 8 -5 169.68 7.6
 2 8 -5 175.18 5.1
 -2 -8 5 171.78 8.9
 1 8 -5 31.7 2.5
 1 8 -5 27.1 3.9
 -1 -8 5 31.1 4.4
 0 8 -5 -1.6 1.8
 0 8 -5 -2.5 2.4
 0 -8 5 0.1 3.2
 -1 8 -5 193.08 7.5
 -1 8 -5 193.88 8.5
 1 -8 5 188.68 7.7
 -2 8 -5 56.49 4.7
 -2 8 -5 54.69 5
 2 -8 5 61.29 4.5
 -3 8 -5 106.59 7.2
 -3 8 -5 126.79 7.6
 3 -8 5 113.59 4.3
 -4 8 -5 41.9 5.2
 -4 8 -5 44.6 5.6
 -5 8 -5 136.69 9.6
 -5 8 -5 137.89 8
 -6 8 -5 445.76 17
 -6 8 -5 451.25 15.4
 -7 8 -5 247.98 12.6
 -7 8 -5 251.57 11.2
 -8 8 -5 8.1 5.6
 -8 8 -5 12.3 4.3
 -9 8 -5 26.9 6.7
 -9 8 -5 23.7 5
 -10 8 -5 295.07 15.9
 -11 8 -5 224.18 14.5
 -12 8 -5 57.39 9.5
 -13 8 -5 -1.1 6.8
 -14 8 -5 50.19 9.4
 -15 -7 5 48.1 10.8
 -14 -7 5 16.7 8.8
 -13 -7 5 5.3 7.7
 -12 -7 5 36 8.6
 -11 -7 5 535.65 20.8
 -10 -7 5 266.27 14.8
 -10 -7 5 249.28 12.2
 9 7 -5 19 4.3
 -9 -7 5 23.6 5.3
 -9 -7 5 25.5 7.2
 8 7 -5 35.4 4.6
 -8 -7 5 22.1 6.6
 -8 -7 5 34.5 5.5
 7 7 -5 261.97 10.3
 -7 -7 5 268.17 10.8
 -7 -7 5 259.27 12.8
 6 7 -5 973.3 23.8
 -6 -7 5 969.4 24.2
 -6 -7 5 951.1 27.2
 5 7 -5 313.87 10.4
 -5 -7 5 324.47 13.2
 -5 -7 5 289.57 9.6
 4 7 -5 225.58 8.5
 -4 -7 5 223.98 10.7
 -4 -7 5 225.68 7.3
 3 7 -5 242.28 8.9
 -3 -7 5 250.27 10.4
 2 7 -5 646.04 17.1
 2 7 -5 645.04 15.3
 -2 -7 5 661.13 18.1
 1 7 -5 722.43 17.3
 1 7 -5 731.53 18.7
 -1 -7 5 712.93 18.9
 0 7 -5 22 2.6
 0 7 -5 19.4 3.5
 0 -7 5 22.1 3.6
 -1 7 -5 24.3 3.6
 -1 7 -5 26.4 3.1
 1 -7 5 28.5 3.4
 -2 7 -5 5.7 2.9
 -2 7 -5 10.5 3.2
 2 -7 5 10.4 2.6
 -3 7 -5 51.19 4.9
 -3 7 -5 47 4.7
 3 -7 5 36.6 2.6
 -4 7 -5 53.39 5.2
 -4 7 -5 57.99 5.8
 -5 7 -5 -0.4 3.4
 -5 7 -5 -5.5 4.1
 -6 7 -5 255.27 10.7
 -6 7 -5 240.88 12.4
 -7 7 -5 186.28 11.9
 -7 7 -5 193.78 9.7
 -8 7 -5 -6.2 4.8
 -8 7 -5 -2.6 3.8
 -9 7 -5 -2.8 5
 -9 7 -5 -1.2 3.8
 -10 7 -5 48.1 8.1
 -11 7 -5 41.7 8.2
 -12 7 -5 14.9 7.1
 -13 7 -5 10.1 6.7
 -14 7 -5 -5.9 6.8
 -15 7 -5 3.4 7.4
 -15 -6 5 12 9.2
 -14 -6 5 3 8.2
 -13 -6 5 4.5 7.3
 -12 -6 5 13.7 7.5
 -11 -6 5 84.79 8.4
 -11 -6 5 92.69 10.3
 -10 -6 5 7.1 5.1
 -10 -6 5 -1 5.9
 9 6 -5 -3.1 3.2
 -9 -6 5 3.3 6.1
 -9 -6 5 5.9 5
 8 6 -5 297.57 10.7
 -8 -6 5 296.57 13.9
 -8 -6 5 319.47 13.2
 7 6 -5 266.27 9.7
 -7 -6 5 267.17 11.4
 -7 -6 5 251.07 13.4
 6 6 -5 293.97 10
 -6 -6 5 306.07 12.7
 -6 -6 5 306.27 11
 5 6 -5 51.49 4.3
 -5 -6 5 50.09 4.4
 -5 -6 5 55.29 6
 4 6 -5 26.2 3.3
 -4 -6 5 24.7 3.3
 -4 -6 5 26.5 4.6
 3 6 -5 874.21 21
 -3 -6 5 860.21 22.7
 2 6 -5 213.38 7.7
 -2 -6 5 206.28 8.8
 1 6 -5 503.85 12.6
 1 6 -5 534.25 14
 -1 -6 5 493.05 14.1
 0 6 -5 1868.41 42.6
 0 6 -5 1891.51 41.8
 0 -6 5 1877.71 42.2
 -1 6 -5 578.14 15.2
 1 -6 5 574.04 14.5
 -2 6 -5 20 3.3
 -2 6 -5 14.4 2.9
 2 -6 5 15 2.3
 -3 6 -5 142.89 7.3
 -3 6 -5 134.09 6.6
 -4 6 -5 534.95 15.4
 -4 6 -5 541.75 16.4
 -5 6 -5 573.74 18.4
 -5 6 -5 595.44 17
 -6 6 -5 22.8 4.1
 -6 6 -5 23.9 5.4
 -7 6 -5 38.8 6.2
 -7 6 -5 44.9 5.4
 -8 6 -5 115.29 8
 -8 6 -5 150.18 11.2
 -9 6 -5 5.2 5.5
 -10 6 -5 15.4 6.2
 -11 6 -5 2 6
 -12 6 -5 4.7 6.4
 -13 6 -5 -5.2 6.4
 -14 6 -5 5.1 6.4
 -15 6 -5 -6.9 6.9
 -15 -5 5 9.7 8.8
 -14 -5 5 6.2 8.1
 -13 -5 5 5 7.3
 -13 -5 5 -4.7 6
 -12 -5 5 18.8 7.5
 -12 -5 5 16.9 6.8
 -11 -5 5 104.79 10.3
 -11 -5 5 102.79 9.4
 -10 -5 5 -1.6 5.1
 -10 -5 5 0.3 5.5
 -9 -5 5 -0.7 5.4
 -9 -5 5 14.7 6.1
 8 5 -5 5.4 3.2
 -8 -5 5 -3.6 5.2
 -8 -5 5 1.6 5.2
 7 5 -5 81.49 5.7
 -7 -5 5 78.09 6.9
 -7 -5 5 83.29 8.1
 6 5 -5 139.39 6.3
 -6 -5 5 162.78 9
 5 5 -5 43.6 3.7
 -5 -5 5 42.8 5.5
 -5 -5 5 47.4 4.6
 4 5 -5 19.4 2.8
 -4 -5 5 21.1 4.3
 -4 -5 5 25.5 3.4
 3 5 -5 33 3.2
 -3 -5 5 28.3 3.9
 2 5 -5 0.5 2
 -2 -5 5 -1.6 2.8
 1 5 -5 47.4 3
 1 5 -5 58.69 4.3
 -1 -5 5 48.6 4.1
 0 5 -5 28.8 3.1
 0 5 -5 28.9 2.5
 0 -5 5 28.7 3.1
 -1 5 -5 401.96 11.2
 -1 5 -5 398.66 11.4
 1 -5 5 384.06 10.4
 -2 5 -5 1417.16 33.4
 -2 5 -5 1393.16 32.2
 2 -5 5 1404.06 30.9
 -3 5 -5 100.39 5.6
 -3 5 -5 113.99 6.4
 -4 5 -5 4 3.3
 -4 5 -5 7.7 3
 -5 5 -5 54.39 4.9
 -5 5 -5 70.29 6.2
 -6 5 -5 343.37 14.2
 -6 5 -5 396.56 12.8
 -7 5 -5 182.28 9.1
 -7 5 -5 189.18 11.3
 -8 5 -5 2.7 4
 -8 5 -5 3 5.4
 -9 5 -5 10.3 5.8
 -10 5 -5 88.49 9.3
 -11 5 -5 60.69 8.9
 -12 5 -5 -13 5.4
 -13 5 -5 15.2 7
 -14 5 -5 -5.2 6.4
 -15 5 -5 -1.4 7
 -15 -4 5 7.2 8.6
 -14 -4 5 0.9 7.3
 -14 -4 5 10.5 8
 -13 -4 5 -2.9 6.8
 -13 -4 5 14.6 7.4
 -12 -4 5 29.3 7.6
 -12 -4 5 38 7.9
 -11 -4 5 46.8 7.5
 -11 -4 5 46.9 8.1
 -10 -4 5 3.1 5.8
 -10 -4 5 3.3 5.8
 -9 -4 5 70.39 7.9
 -9 -4 5 62.39 8.3
 8 4 -5 35.2 3.8
 -8 -4 5 49.9 7.1
 -8 -4 5 35 6.8
 7 4 -5 18.4 3.1
 -7 -4 5 20.2 5.3
 -7 -4 5 24.1 5.7
 6 4 -5 7.3 2.6
 -6 -4 5 17.8 4.8
 -6 -4 5 19.9 4.7
 5 4 -5 168.28 6.3
 -5 -4 5 172.58 8.7
 -5 -4 5 195.28 8.5
 4 4 -5 390.16 10.4
 -4 -4 5 407.76 11.9
 -4 -4 5 395.06 12.8
 3 4 -5 197.68 6.4
 -3 -4 5 179.88 7.8
 2 4 -5 -0.9 1.6
 -2 -4 5 -1.7 2.6
 1 4 -5 -0.7 1.7
 1 4 -5 -1.7 1.3
 -1 -4 5 -3.5 2.4
 0 4 -5 1.1 1.6
 0 4 -5 3.1 2
 0 -4 5 2.5 2.1
 -1 4 -5 578.14 14.9
 1 -4 5 583.34 14.1
 -2 4 -5 7.4 2.3
 -2 4 -5 8.8 2.5
 2 -4 5 6.8 1.6
 -3 4 -5 0.5 2.1
 -3 4 -5 5.8 2.4
 -4 4 -5 369.96 11.5
 -4 4 -5 369.16 12.1
 -5 4 -5 196.88 9.6
 -5 4 -5 199.88 8.3
 -6 4 -5 445.26 15.6
 -6 4 -5 431.06 13.7
 -7 4 -5 301.27 11.3
 -7 4 -5 292.67 13.3
 -8 4 -5 8.6 4.9
 -9 4 -5 96.39 9.1
 -10 4 -5 176.78 12.1
 -11 4 -5 294.17 15.6
 -12 4 -5 203.08 13.8
 -13 4 -5 -0.8 6
 -14 4 -5 25.3 8
 -15 4 -5 80.79 11.2
 -15 -3 5 40.5 9.9
 -15 -3 5 55.09 10.2
 -14 -3 5 21 8.2
 -14 -3 5 -11 7.2
 -13 -3 5 -5.8 6.7
 -13 -3 5 19.7 7.6
 -12 -3 5 49.6 8.3
 -12 -3 5 53.19 8.4
 -11 -3 5 128.59 10.9
 -11 -3 5 156.48 11.9
 -10 -3 5 67.49 8.1
 -10 -3 5 44.4 7.4
 -9 -3 5 -1.7 5.8
 -9 -3 5 5.4 6.6
 8 3 -5 -2.3 2.6
 -8 -3 5 11.7 5.7
 -8 -3 5 12.6 6
 7 3 -5 1 2.4
 -7 -3 5 2.6 5.3
 -7 -3 5 -5.1 4.2
 6 3 -5 229.58 7.1
 -6 -3 5 238.78 10.3
 -6 -3 5 245.38 11.2
 5 3 -5 1330.17 29.5
 -5 -3 5 1383.06 33.5
 -5 -3 5 1364.26 33.6
 4 3 -5 37.2 2.7
 -4 -3 5 39.4 4.6
 -4 -3 5 32.6 4.1
 3 3 -5 144.79 5
 3 3 -5 141.29 6.4
 -3 -3 5 154.58 7.4
 2 3 -5 865.71 19.4
 2 3 -5 872.11 21.2
 -2 -3 5 831.62 21.2
 1 3 -5 237.48 7.1
 1 3 -5 248.08 7.8
 1 3 -5 229.98 7
 0 3 -5 121.29 4.8
 0 3 -5 121.99 5
 0 3 -5 121.29 5
 -1 3 -5 194.48 6
 -1 3 -5 205.78 6.8
 -1 3 -5 205.38 6.8
 -2 3 -5 460.75 11.2
 -2 3 -5 489.55 12.8
 -2 3 -5 493.65 13.3
 -3 3 -5 67.99 4.7
 -3 3 -5 77.59 2.4
 -3 3 -5 81.19 5
 -4 3 -5 235.88 8.3
 -4 3 -5 231.78 9.3
 -5 3 -5 15.1 3.5
 -5 3 -5 17.4 3.4
 -6 3 -5 3.9 3
 -6 3 -5 -8.3 3.4
 -6 3 -5 -2.3 1.5
 -7 3 -5 -0.4 2.2
 -7 3 -5 1.2 4.5
 -8 3 -5 26.3 5.6
 -8 3 -5 25.7 3.4
 -9 3 -5 103.89 9.4
 -10 3 -5 12.5 5.8
 -11 3 -5 33.2 7.1
 -12 3 -5 55.09 8.5
 -13 3 -5 1.6 5.4
 -14 3 -5 12.3 7.3
 -15 3 -5 -3.6 6.6
 -16 3 -5 13.9 7.9
 -15 -2 5 -8.3 7.5
 -14 -2 5 16.8 8.3
 -14 -2 5 0.5 7.4
 -13 -2 5 9.5 7.6
 -13 -2 5 14.8 7.2
 -12 -2 5 -2.8 6.3
 -12 -2 5 3.5 6.6
 -11 -2 5 13.8 7.1
 -11 -2 5 35.2 7
 -10 -2 5 6 5.5
 -10 -2 5 10.6 6.4
 -9 -2 5 72.79 8.2
 -9 -2 5 85.29 9.1
 -8 -2 5 234.58 12.3
 -8 -2 5 240.88 14.2
 7 2 -5 28.8 2.8
 -7 -2 5 31.8 6.4
 -7 -2 5 37.6 5.6
 6 2 -5 223.98 6.4
 -6 -2 5 248.98 11.1
 -6 -2 5 216.88 9.8
 -5 -2 5 175.98 8.8
 -5 -2 5 152.18 8.7
 4 2 -5 7.8 2.9
 4 2 -5 7.9 1.5
 -4 -2 5 11.1 3.5
 3 2 -5 237.88 8.7
 3 2 -5 255.97 6.6
 2 2 -5 530.85 12.2
 2 2 -5 512.15 14.1
 1 2 -5 6.3 1.7
 1 2 -5 1.8 1.8
 1 2 -5 3.7 2
 0 2 -5 211.48 6.6
 0 2 -5 201.18 6.7
 0 2 -5 213.18 6.5
 -1 2 -5 1989 47.6
 -1 2 -5 2142.19 45.9
 -1 2 -5 2195.08 45.3
 -2 2 -5 30.5 2.3
 -2 2 -5 25 2.9
 -2 2 -5 27.6 3
 -3 2 -5 43.1 3.7
 -3 2 -5 63.99 4.4
 -3 2 -5 54.99 2.5
 -4 2 -5 538.65 14.2
 -4 2 -5 521.95 12.1
 -4 2 -5 527.15 15
 -5 2 -5 295.47 11
 -5 2 -5 301.77 10
 -5 2 -5 288.37 7.6
 -6 2 -5 25.8 2.6
 -6 2 -5 24.8 4.2
 -7 2 -5 30.9 5.4
 -7 2 -5 27.7 3.3
 -8 2 -5 23.3 5.7
 -8 2 -5 30.6 4.1
 -9 2 -5 71.39 8
 -9 2 -5 64.99 5.4
 -10 2 -5 73.29 8.3
 -11 2 -5 21.4 6.5
 -12 2 -5 17.4 6.5
 -13 2 -5 2.8 6
 -14 2 -5 10.5 6.8
 -15 2 -5 4.3 6.9
 -16 2 -5 6.5 7.3
 -15 -1 5 0.1 8.3
 -14 -1 5 52.59 9.1
 -14 -1 5 29.4 9.2
 -13 -1 5 13.4 7.2
 -13 -1 5 7.2 7.5
 -12 -1 5 39.8 7.7
 -12 -1 5 32.9 8.4
 -11 -1 5 -1.5 6.7
 -11 -1 5 8.7 5.9
 -10 -1 5 13.4 5.8
 -10 -1 5 8.8 6.8
 -9 -1 5 82.49 9.2
 -9 -1 5 65.89 7.4
 -8 -1 5 224.48 11.9
 -8 -1 5 215.58 13.3
 7 1 -5 58.99 3.4
 -7 -1 5 59.89 7.5
 -7 -1 5 54.79 6.4
 6 1 -5 1.8 1.4
 6 1 -5 2.9 3.1
 -6 -1 5 8.6 4.9
 -6 -1 5 4 3.5
 5 1 -5 699.83 19.2
 -5 -1 5 706.13 20.2
 4 1 -5 130.39 6.5
 -4 -1 5 122.19 7.5
 3 1 -5 23.4 3.2
 3 1 -5 25.8 1.8
 2 1 -5 25.3 1.7
 2 1 -5 24.4 2.9
 1 1 -5 196.48 6.8
 1 1 -5 199.48 5.7
 0 1 -5 627.74 15.3
 0 1 -5 606.14 15.6
 0 1 -5 656.13 14.7
 -1 1 -5 1613.54 39.3
 -1 1 -5 1840.12 37.3
 -1 1 -5 1727.83 38
 -2 1 -5 217.38 7.8
 -2 1 -5 249.48 7.7
 -2 1 -5 233.18 6.5
 -3 1 -5 21 2.7
 -3 1 -5 23.5 2.9
 -3 1 -5 22.1 1.9
 -4 1 -5 153.58 5
 -4 1 -5 142.99 6.5
 -5 1 -5 252.97 7.3
 -5 1 -5 244.58 9.3
 -6 1 -5 342.87 9.7
 -6 1 -5 325.67 12.2
 -7 1 -5 320.77 12.6
 -7 1 -5 298.87 9.8
 -8 1 -5 99.99 7
 -8 1 -5 99.79 8.3
 -9 1 -5 9.5 4.2
 -9 1 -5 10 5.3
 -10 1 -5 312.17 11.6
 -10 1 -5 317.17 14.2
 -11 1 -5 143.09 10.5
 -12 1 -5 -1.3 5.5
 -13 1 -5 16 6.6
 -14 1 -5 9.9 6.8
 -15 1 -5 68.19 9.9
 -16 1 -5 16.4 8
 -15 0 5 -10.9 7.8
 -14 0 5 0 7.9
 -13 0 5 54.49 8.4
 -13 0 5 59.79 9.9
 -12 0 5 77.19 8.8
 -12 0 5 71.99 10
 -11 0 5 21.9 6.4
 -11 0 5 18.6 7.6
 -10 0 5 17 7.2
 -10 0 5 17.3 5.7
 -9 0 5 135.59 10.2
 -9 0 5 107.79 10.5
 -8 0 5 44.4 6.5
 -8 0 5 49.7 8.2
 7 0 -5 42.4 5.4
 -7 0 5 43.2 5.9
 -7 0 5 30.5 7
 6 0 -5 103.79 7
 -6 0 5 132.29 10.2
 5 0 -5 12.6 3.1
 -5 0 5 3.5 4.5
 4 0 -5 204.28 7.9
 -4 0 5 194.08 8.7
 3 0 -5 187.18 7.3
 -3 0 5 201.88 8.4
 2 0 -5 63.69 4
 1 0 -5 9.9 2.1
 0 0 -5 24.6 2.9
 0 0 -5 28.5 2.8
 -1 0 -5 22.8 2.4
 -1 0 -5 17.6 2.6
 -2 0 -5 1 1.6
 -2 0 -5 2.3 2.1
 -3 0 -5 11.3 2.5
 -3 0 -5 14.1 2.1
 -4 0 -5 336.37 10.8
 -4 0 -5 342.57 9.2
 -5 0 -5 252.77 7.8
 -5 0 -5 244.08 9.5
 -6 0 -5 0.9 2.8
 -6 0 -5 -1.6 2.7
 -7 0 -5 407.56 14.3
 -7 0 -5 439.76 12.7
 -8 0 -5 124.49 8.5
 -8 0 -5 128.69 7.8
 -9 0 -5 4.8 4.5
 -9 0 -5 11.9 4.9
 -10 0 -5 217.28 11.8
 -10 0 -5 237.18 10.8
 -11 0 -5 89.89 9
 -12 0 -5 21.1 5.9
 -13 0 -5 111.99 10.5
 -14 0 -5 70.59 9.3
 -15 0 -5 27.8 7.9
 -16 0 -5 28.5 8.5
 -15 1 5 9 9.6
 -14 1 5 36.7 9.8
 -13 1 5 93.79 9.8
 -13 1 5 68.29 10.6
 -12 1 5 119.19 12.2
 -12 1 5 135.09 11.1
 -11 1 5 6.4 6.7
 -11 1 5 8.9 5.8
 -10 1 5 133.99 10.7
 -10 1 5 116.09 11.1
 -9 1 5 380.26 15.4
 -9 1 5 367.06 16.9
 -8 1 5 67.49 7.2
 -8 1 5 49.99 8.5
 7 -1 -5 223.18 10.1
 -7 1 5 232.78 13.7
 6 -1 -5 508.85 15.7
 -6 1 5 511.35 18
 5 -1 -5 384.36 12.2
 -5 1 5 386.56 14.5
 4 -1 -5 248.88 8.9
 -4 1 5 245.98 10.6
 3 -1 -5 149.59 6.2
 -3 1 5 149.59 7.3
 2 -1 -5 5.4 2.2
 1 -1 -5 329.87 9.7
 0 -1 -5 1904.51 42.8
 0 -1 -5 1946.11 43.9
 -1 -1 -5 379.56 10.2
 -1 -1 -5 388.36 10.8
 -2 -1 -5 59.69 4.3
 -2 -1 -5 63.49 3.9
 -3 -1 -5 1.5 2
 -3 -1 -5 4.2 2.2
 -4 -1 -5 24.9 2.8
 -4 -1 -5 29.6 3.2
 -5 -1 -5 209.28 8.3
 -5 -1 -5 190.18 7.1
 -6 -1 -5 438.86 12.6
 -6 -1 -5 437.56 14
 -7 -1 -5 19.5 4.2
 -7 -1 -5 32 4.3
 -8 -1 -5 79.49 7
 -8 -1 -5 83.29 6.3
 -9 -1 -5 121.59 8.5
 -9 -1 -5 122.39 9.6
 -10 -1 -5 86.49 7.5
 -10 -1 -5 82.69 8.1
 -11 -1 -5 18.1 5.4
 -11 -1 -5 9.5 5
 -12 -1 -5 33.5 6.5
 -13 -1 -5 5.6 5.8
 -14 -1 -5 0.2 5.8
 -15 -1 -5 2.3 6.4
 -16 -1 -5 4.2 7.3
 -15 2 5 -9.2 8.2
 -14 2 5 8.9 8.7
 -13 2 5 5.2 7.9
 -12 2 5 -0.8 7.6
 -12 2 5 0.4 5.4
 -11 2 5 4.6 7.4
 -11 2 5 -2 5
 -10 2 5 0.4 7
 -10 2 5 -1.6 5
 -9 2 5 0.3 4.6
 -9 2 5 6.4 7.2
 8 -2 -5 0 3.8
 -8 2 5 5.5 6.6
 -8 2 5 0.4 5.1
 7 -2 -5 27.7 4.7
 -7 2 5 23.2 7.4
 6 -2 -5 17.1 3.8
 -6 2 5 9.2 5.4
 5 -2 -5 6 2.8
 -5 2 5 7.7 5.1
 4 -2 -5 166.88 7.1
 -4 2 5 160.98 8.7
 3 -2 -5 352.86 10.6
 -3 2 5 327.67 12
 2 -2 -5 117.99 5.6
 1 -2 -5 59.29 3.9
 0 -2 -5 1756.32 39.4
 -1 -2 -5 110.99 4.8
 -1 -2 -5 93.19 5.1
 -2 -2 -5 16 2.5
 -3 -2 -5 699.53 17.2
 -3 -2 -5 692.23 17.7
 -4 -2 -5 101.99 5.5
 -4 -2 -5 120.49 5.8
 -5 -2 -5 10.4 2.9
 -5 -2 -5 9.3 2.9
 -6 -2 -5 545.25 15.4
 -6 -2 -5 559.94 16.3
 -7 -2 -5 281.57 10.9
 -7 -2 -5 260.37 10.1
 -8 -2 -5 7.8 4.1
 -8 -2 -5 5.1 4.5
 -9 -2 -5 183.48 10.2
 -9 -2 -5 157.78 9.4
 -10 -2 -5 61.09 7
 -10 -2 -5 60.29 6.7
 -11 -2 -5 1 4.7
 -11 -2 -5 -1 5
 -12 -2 -5 28.3 6.5
 -12 -2 -5 19.4 6.2
 -13 -2 -5 -0.5 5.2
 -14 -2 -5 6.2 5.9
 -15 -2 -5 9.7 6.8
 -16 -2 -5 -4.6 6.7
 -15 3 5 40.3 10.9
 -14 3 5 88.39 12.3
 -13 3 5 -5 7.7
 -12 3 5 -4.7 7.4
 -11 3 5 168.98 13.6
 -11 3 5 193.08 12.2
 -10 3 5 128.89 12.1
 -10 3 5 118.89 9.3
 -9 3 5 -1.5 4.3
 -9 3 5 0 7
 8 -3 -5 138.69 8.7
 -8 3 5 113.89 10.6
 7 -3 -5 5.7 3.7
 -7 3 5 9.4 6.4
 6 -3 -5 54.19 5.2
 -6 3 5 43.9 7.1
 5 -3 -5 4.3 2.7
 -5 3 5 2.8 4.8
 4 -3 -5 13.4 2.7
 -4 3 5 18.2 1.4
 -4 3 5 14.8 4.9
 3 -3 -5 317.17 10
 -3 3 5 337.77 12.2
 -3 3 5 323.07 7.7
 2 -3 -5 139.89 6.1
 -2 3 5 137.89 4.5
 1 -3 -5 274.97 8.6
 0 -3 -5 211.58 7.4
 -1 -3 -5 85.59 4.6
 -1 -3 -5 75.89 4.3
 -2 -3 -5 331.07 9.9
 -2 -3 -5 371.06 10.5
 -3 -3 -5 972 22.5
 -3 -3 -5 885.21 22.6
 -4 -3 -5 145.39 6.6
 -4 -3 -5 147.09 6.1
 -5 -3 -5 9.2 2.6
 -5 -3 -5 7.6 3.2
 -6 -3 -5 898.61 23.3
 -6 -3 -5 868.41 22.5
 -7 -3 -5 41.9 4.8
 -7 -3 -5 41.7 5.3
 -8 -3 -5 9.4 4.9
 -8 -3 -5 5.4 3.8
 -9 -3 -5 -2.4 4.9
 -9 -3 -5 0.4 4.1
 -10 -3 -5 2.9 5.3
 -10 -3 -5 5.1 4.2
 -11 -3 -5 49.8 6.8
 -11 -3 -5 47.5 6.8
 -12 -3 -5 26.9 6.5
 -12 -3 -5 23.3 6.1
 -13 -3 -5 -3.4 5.5
 -13 -3 -5 5.4 5.6
 -14 -3 -5 -8.3 5.5
 -15 -3 -5 -0.6 5.9
 -16 -3 -5 8.1 7.6
 -17 -3 -5 -7.1 6.5
 -14 4 5 -0.7 8.5
 -13 4 5 3 8.1
 -12 4 5 -12.7 7.1
 -11 4 5 52.09 7.4
 -11 4 5 37.8 8.8
 -10 4 5 75.69 7.8
 -10 4 5 54.39 9.8
 9 -4 -5 52.79 6.1
 -9 4 5 43.6 8.4
 -9 4 5 42.9 6.1
 8 -4 -5 76.99 6.8
 -8 4 5 74.49 9.8
 7 -4 -5 20.5 4.4
 -7 4 5 16.9 7
 6 -4 -5 54.49 5.1
 -6 4 5 45 8.1
 5 -4 -5 174.18 7.8
 -5 4 5 183.18 5.3
 -5 4 5 161.48 10.6
 4 -4 -5 83.79 5.3
 -4 4 5 73.89 3.3
 -4 4 5 72.59 6.8
 3 -4 -5 291.67 9.4
 -3 4 5 260.07 7.2
 -3 4 5 270.47 11.1
 2 -4 -5 44 3.7
 -2 4 5 38 2.7
 -2 4 5 32.5 4.3
 1 -4 -5 0.9 2.2
 0 -4 -5 506.45 13.7
 -1 -4 -5 0.9 2
 -1 -4 -5 1.7 2.2
 -2 -4 -5 25.2 2.9
 -2 -4 -5 26.9 3.4
 -3 -4 -5 35.7 3.1
 -3 -4 -5 37.5 3.8
 -4 -4 -5 197.98 8.1
 -4 -4 -5 193.78 7.1
 -5 -4 -5 230.88 8.4
 -5 -4 -5 194.98 8.8
 -6 -4 -5 414.56 13
 -6 -4 -5 426.36 13.4
 -7 -4 -5 185.88 8.7
 -7 -4 -5 188.58 9.5
 -8 -4 -5 89.79 7.5
 -8 -4 -5 79.69 7.2
 -9 -4 -5 48.6 6.7
 -9 -4 -5 40.8 5.7
 -10 -4 -5 7.3 5.7
 -10 -4 -5 2.5 4.4
 -11 -4 -5 41 6.2
 -11 -4 -5 46.4 6.9
 -12 -4 -5 153.28 11.6
 -12 -4 -5 130.39 10.5
 -13 -4 -5 78.99 8.7
 -13 -4 -5 96.09 9.5
 -14 -4 -5 17.6 6.7
 -15 -4 -5 15.6 6.7
 -16 -4 -5 44.8 8.9
 -17 -4 -5 38.9 9.5
 -14 5 5 24.2 10.2
 -13 5 5 18.5 9.2
 -12 5 5 2.7 8.1
 -11 5 5 39 9.3
 -10 5 5 296.57 17.2
 -10 5 5 289.17 13.5
 9 -5 -5 263.37 11.6
 -9 5 5 271.87 16.5
 8 -5 -5 248.08 11
 -8 5 5 281.57 16.1
 7 -5 -5 53.89 5.6
 -7 5 5 51.09 8.4
 6 -5 -5 183.88 8.8
 -6 5 5 190.78 12.4
 -6 5 5 194.98 6.3
 5 -5 -5 933.21 24.3
 -5 5 5 955.1 27.5
 -5 5 5 954.2 21.3
 4 -5 -5 216.78 8.5
 -4 5 5 213.88 6.5
 -4 5 5 216.68 10.9
 3 -5 -5 11.3 2.8
 -3 5 5 14.5 2.1
 -3 5 5 12.9 4.5
 2 -5 -5 286.37 9.6
 -2 5 5 282.37 8.1
 -2 5 5 281.77 11.3
 1 -5 -5 1326.57 30.8
 -1 5 5 1281.47 28.9
 0 -5 -5 403.16 11.8
 -1 -5 -5 8.1 2.5
 -2 -5 -5 254.07 9.1
 -2 -5 -5 263.27 8.4
 -3 -5 -5 3.6 2.1
 -3 -5 -5 4.8 2.7
 -4 -5 -5 3.8 2
 -4 -5 -5 -3.1 3.1
 -5 -5 -5 -0.9 2.2
 -5 -5 -5 9.6 3.8
 -6 -5 -5 16 4.4
 -6 -5 -5 12.8 3
 -7 -5 -5 474.05 15.7
 -7 -5 -5 471.15 14.8
 -8 -5 -5 265.57 12.2
 -8 -5 -5 242.68 10.5
 -9 -5 -5 10.5 5.8
 -9 -5 -5 1.7 3.9
 -10 -5 -5 20 6.6
 -10 -5 -5 17.4 4.9
 -11 -5 -5 62.89 7.1
 -11 -5 -5 51.39 7.5
 -12 -5 -5 192.98 11.8
 -12 -5 -5 191.38 12.4
 -13 -5 -5 -2.7 6.1
 -13 -5 -5 19 5.8
 -14 -5 -5 13.7 6.1
 -14 -5 -5 -3.5 6.3
 -15 -5 -5 2.5 6.3
 -16 -5 -5 -1.9 6.2
 -14 6 5 9.3 9.4
 -13 6 5 3.6 8.5
 -12 6 5 -2.1 7.4
 -11 6 5 24.1 8.2
 -10 6 5 6.8 7.4
 9 -6 -5 6.5 4.2
 -9 6 5 -2.3 7.4
 8 -6 -5 21.6 4.6
 -8 6 5 16.7 7.6
 7 -6 -5 286.37 11.3
 -7 6 5 285.67 16.6
 6 -6 -5 215.78 9.2
 -6 6 5 211.88 7.3
 -6 6 5 243.78 13.5
 5 -6 -5 8.3 3.3
 -5 6 5 13 2.5
 -5 6 5 10.7 6.9
 4 -6 -5 462.85 13.8
 -4 6 5 448.66 11.9
 -4 6 5 453.05 16.5
 3 -6 -5 417.86 12.7
 -3 6 5 415.56 14.8
 -3 6 5 411.06 11.2
 2 -6 -5 200.98 7.9
 -2 6 5 191.28 10.1
 -2 6 5 194.78 7.2
 1 -6 -5 4.3 2.6
 -1 6 5 1.3 2.4
 0 -6 -5 347.27 11.1
 -1 -6 -5 1877.81 43.1
 -2 -6 -5 548.65 15.5
 -3 -6 -5 171.98 6.8
 -3 -6 -5 172.18 8.2
 -4 -6 -5 738.33 20.5
 -4 -6 -5 798.42 19.7
 -5 -6 -5 126.39 8.1
 -5 -6 -5 134.69 6
 -6 -6 -5 89.29 5.3
 -6 -6 -5 88.39 7.1
 -7 -6 -5 336.17 13.3
 -7 -6 -5 310.57 11.3
 -8 -6 -5 119.39 7.4
 -8 -6 -5 107.49 8.7
 -9 -6 -5 164.78 11.7
 -9 -6 -5 179.68 9.9
 -10 -6 -5 16.6 6.6
 -10 -6 -5 13.3 4.8
 -11 -6 -5 30 6.8
 -11 -6 -5 35.8 5.7
 -12 -6 -5 77.89 9.1
 -12 -6 -5 88.29 8.4
 -13 -6 -5 3.6 4.9
 -13 -6 -5 -1.9 6.5
 -14 -6 -5 -1.6 7
 -14 -6 -5 -2.7 5
 -15 -6 -5 13.9 6.5
 -14 7 5 50.29 11.6
 -13 7 5 -8.3 8.4
 -12 7 5 -4.6 8.3
 -11 7 5 47.1 9.4
 -10 7 5 104.59 11.5
 9 -7 -5 72.89 6.7
 -9 7 5 45.1 9.6
 8 -7 -5 22.4 4.6
 -8 7 5 26.3 8.2
 7 -7 -5 6.6 3.6
 -7 7 5 14.1 7.5
 6 -7 -5 216.88 9.6
 -6 7 5 235.78 14.1
 -6 7 5 215.08 7.8
 5 -7 -5 162.38 8.3
 -5 7 5 151.78 12
 -5 7 5 144.09 6.5
 4 -7 -5 126.69 6.9
 -4 7 5 107.89 9.4
 -4 7 5 124.89 6
 3 -7 -5 150.58 7.4
 -3 7 5 149.19 6.4
 -3 7 5 161.38 10.8
 2 -7 -5 187.58 7.9
 -2 7 5 171.18 7.1
 -2 7 5 168.08 9.4
 1 -7 -5 81.29 5.9
 -1 7 5 82.89 6.4
 -1 7 5 85.89 5.7
 0 -7 -5 17.4 3.4
 0 7 5 14.2 3.4
 -1 -7 -5 233.68 9.3
 -2 -7 -5 1119.29 27.8
 -3 -7 -5 671.93 18.8
 -3 -7 -5 696.83 17.9
 -4 -7 -5 136.69 6.1
 -4 -7 -5 120.79 7.4
 -5 -7 -5 147.89 8.5
 -5 -7 -5 179.28 7
 -6 -7 -5 251.97 11.1
 -6 -7 -5 276.37 9.5
 -7 -7 -5 710.63 19.4
 -7 -7 -5 726.33 21.7
 -8 -7 -5 110.39 9.1
 -8 -7 -5 102.69 6.9
 -9 -7 -5 1.4 3.7
 -9 -7 -5 4.5 6.2
 -10 -7 -5 1.4 3.5
 -10 -7 -5 4.6 6.1
 -11 -7 -5 73.49 8.7
 -11 -7 -5 108.39 8.9
 -12 -7 -5 205.08 13.7
 -12 -7 -5 259.67 12.8
 -13 -7 -5 2.7 7.2
 -13 -7 -5 9.8 5.2
 -14 -7 -5 5.6 5.1
 -14 -7 -5 -17.2 6.5
 -15 -7 -5 0.3 7.6
 -13 8 5 -12.6 8
 -12 8 5 10.7 9
 -11 8 5 9.8 7.9
 -10 8 5 -1.5 7.7
 -9 8 5 97.29 11.5
 8 -8 -5 21.5 4.6
 -8 8 5 20.7 7.5
 7 -8 -5 1.6 3.3
 -7 8 5 8.8 7.2
 6 -8 -5 142.69 7.9
 -6 8 5 132.19 6.8
 -6 8 5 121.99 11.5
 5 -8 -5 28.7 4.5
 -5 8 5 28.4 3.7
 -5 8 5 27 7.4
 4 -8 -5 31.9 4.5
 -4 8 5 24.8 7.5
 -4 8 5 26 3.8
 3 -8 -5 30.8 4.3
 -3 8 5 22.6 6.6
 -3 8 5 25.7 3.7
 2 -8 -5 38.6 4.4
 -2 8 5 40.5 6.2
 -2 8 5 37.2 4.1
 1 -8 -5 3.4 3
 -1 8 5 -0.6 4.1
 -1 8 5 5.8 3
 0 -8 -5 142.69 7.2
 0 8 5 152.58 7.4
 -1 -8 -5 20.1 4.1
 1 8 5 18.1 4.1
 -3 -8 -5 112.49 7.7
 -4 -8 -5 7.6 4.1
 -4 -8 -5 4 2.4
 -5 -8 -5 1.1 2.3
 -5 -8 -5 6.3 4.2
 -6 -8 -5 25.9 5.5
 -6 -8 -5 28.4 3.5
 -7 -8 -5 195.08 8.3
 -7 -8 -5 201.48 11
 -8 -8 -5 278.47 10.4
 -8 -8 -5 266.67 13
 -9 -8 -5 -0.5 3.3
 -9 -8 -5 5.8 6.5
 -10 -8 -5 -7.2 3.2
 -10 -8 -5 -0.9 6
 -11 -8 -5 102.99 7.9
 -11 -8 -5 83.09 9.4
 -12 -8 -5 185.18 10.5
 -12 -8 -5 176.88 13.4
 -13 -8 -5 148.29 10.8
 -13 -8 -5 136.89 12.1
 -14 -8 -5 7 8
 -15 -8 -5 29 9.2
 -13 9 5 -3.6 8.9
 -12 9 5 10.9 8.4
 -11 9 5 -9.4 7.8
 -10 9 5 70.89 11.1
 -9 9 5 195.58 14.4
 -8 9 5 75.99 10.2
 7 -9 -5 5.3 3.5
 -7 9 5 3.2 7.3
 6 -9 -5 15 3.8
 -6 9 5 0.8 6.3
 -6 9 5 9.8 3.1
 5 -9 -5 315.07 11.6
 -5 9 5 319.67 16.9
 -5 9 5 322.37 10.9
 4 -9 -5 398.16 13.5
 -4 9 5 410.66 17.7
 -4 9 5 388.06 12.3
 3 -9 -5 265.17 10.6
 -3 9 5 258.67 10
 -3 9 5 299.17 14.7
 2 -9 -5 134.49 7.7
 -2 9 5 137.09 10.8
 -2 9 5 133.29 7.6
 1 -9 -5 174.18 8.5
 -1 9 5 175.38 10.5
 -1 9 5 178.68 8.3
 0 -9 -5 467.15 15
 0 9 5 485.05 14.7
 0 9 5 497.25 15.7
 -1 -9 -5 304.27 11.6
 1 9 5 306.17 11.5
 -2 -9 -5 31.9 4.6
 2 9 5 38.4 4.9
 -3 -9 -5 425.56 14.6
 -4 -9 -5 102.79 5.7
 -4 -9 -5 112.39 8
 -5 -9 -5 2.1 2.6
 -5 -9 -5 6.6 4.5
 -6 -9 -5 204.98 12.1
 -6 -9 -5 220.28 8.4
 -7 -9 -5 18.9 6.4
 -7 -9 -5 16.5 3.4
 -8 -9 -5 93.49 9.2
 -8 -9 -5 85.59 6.5
 -9 -9 -5 11.1 6.7
 -9 -9 -5 7.6 3.6
 -10 -9 -5 25.4 6.7
 -10 -9 -5 35 4.8
 -11 -9 -5 -16.3 5.1
 -11 -9 -5 -3.2 3.3
 -12 -9 -5 29.3 8.2
 -13 -9 -5 34.8 8.6
 -14 -9 -5 7.6 7.9
 -15 -9 -5 0.5 8
 -16 -9 -5 -8.1 8
 -12 10 5 5.9 9.1
 -11 10 5 -12.3 7.2
 -10 10 5 -8.9 7.8
 -9 10 5 -1.7 7.7
 -8 10 5 5.9 7.3
 7 -10 -5 10.3 3.8
 -7 10 5 1 6.7
 6 -10 -5 23.8 4.3
 -6 10 5 23.9 7.8
 5 -10 -5 5.7 3.5
 -5 10 5 16.2 6.9
 4 -10 -5 13.7 4.1
 -4 10 5 3.4 7.4
 3 -10 -5 191.68 9.2
 -3 10 5 188.48 8.7
 -3 10 5 183.88 12.2
 2 -10 -5 -1.7 3.4
 -2 10 5 -2 6
 -2 10 5 1.5 3.4
 1 -10 -5 10.3 3.9
 -1 10 5 7 5.4
 -1 10 5 2.2 3.8
 0 -10 -5 196.88 9.7
 0 10 5 216.68 9.7
 0 10 5 211.28 11.4
 -1 -10 -5 207.08 10.1
 1 10 5 198.38 9.4
 -2 -10 -5 133.59 8.3
 2 10 5 145.39 9.2
 -3 -10 -5 207.28 10.7
 3 10 5 203.88 10
 -4 -10 -5 94.09 7.6
 -5 -10 -5 25.9 3.6
 -5 -10 -5 36.1 6.4
 -6 -10 -5 338.47 14.1
 -6 -10 -5 341.07 11
 -7 -10 -5 137.69 10.4
 -7 -10 -5 125.89 6.9
 -8 -10 -5 12.2 6.4
 -8 -10 -5 18.1 3.6
 -9 -10 -5 58.79 5.2
 -9 -10 -5 59.49 8.3
 -10 -10 -5 207.68 9.4
 -10 -10 -5 210.48 13.4
 -11 -10 -5 64.49 9.1
 -12 -10 -5 -2.6 6.9
 -13 -10 -5 21.1 8.4
 -14 -10 -5 5.2 7.8
 -15 -10 -5 14.1 9.1
 -16 -10 -5 40.3 10.6
 -12 11 5 -1.4 8
 -11 11 5 17.8 9.9
 -10 11 5 83.59 12.2
 -9 11 5 2 7.5
 -8 11 5 24.5 8.8
 -7 11 5 -6.5 7.5
 6 -11 -5 7.3 3.6
 -6 11 5 9.9 7.7
 5 -11 -5 22.3 4.4
 -5 11 5 19.1 4.2
 -5 11 5 29.8 8
 4 -11 -5 50.59 5.6
 -4 11 5 59.19 5.6
 -4 11 5 55.19 8.7
 3 -11 -5 148.19 9
 -3 11 5 136.19 8
 -3 11 5 119.79 10.7
 2 -11 -5 4 3.8
 -2 11 5 3.3 6.5
 -2 11 5 1.9 3.7
 1 -11 -5 -1 3.6
 -1 11 5 8.5 6.3
 -1 11 5 0.6 4.2
 0 -11 -5 6.8 4.3
 0 11 5 12.7 4.6
 0 11 5 7.4 5.6
 -1 -11 -5 49.4 5.8
 1 11 5 65.09 6.5
 1 11 5 50.49 6.3
 -2 -11 -5 289.37 12.6
 2 11 5 272.27 11.7
 -3 -11 -5 139.79 9.2
 3 11 5 136.99 10.1
 -4 -11 -5 64.19 7
 4 11 5 67.69 7.5
 -5 -11 -5 59.89 7.7
 -6 -11 -5 30.1 7
 -6 -11 -5 37.8 4
 -7 -11 -5 377.16 12
 -7 -11 -5 378.46 16.8
 -8 -11 -5 88.99 9.4
 -8 -11 -5 90.09 6.2
 -9 -11 -5 -2.6 5.3
 -10 -11 -5 57.39 8.4
 -11 -11 -5 90.09 10.4
 -12 -11 -5 118.59 11.6
 -13 -11 -5 7.7 7.9
 -14 -11 -5 -0.8 7.8
 -15 -11 -5 0.3 8.6
 -16 -11 -5 -4.7 8.8
 -11 12 5 23.2 10.3
 -10 12 5 3.8 9.1
 -9 12 5 -6.3 8.1
 -8 12 5 52.19 10.1
 -7 12 5 28.9 9
 -6 12 5 2.2 7.7
 5 -12 -5 9.6 3.9
 -5 12 5 1.6 6.9
 -5 12 5 12.6 3.9
 4 -12 -5 96.89 7.7
 -4 12 5 125.79 8.1
 -4 12 5 84.89 10
 3 -12 -5 9.8 4
 -3 12 5 1.8 6.7
 -3 12 5 12.2 4.1
 2 -12 -5 28.7 5
 -2 12 5 23.8 5.2
 -2 12 5 30.6 7.4
 1 -12 -5 166.88 9.9
 -1 12 5 151.48 9.5
 -1 12 5 151.78 12.8
 0 -12 -5 1.1 4.5
 0 12 5 5.2 4.7
 0 12 5 4.6 5.6
 -1 -12 -5 0.5 4.4
 1 12 5 2.1 5.3
 1 12 5 5.6 4.9
 -2 -12 -5 25.1 5.5
 2 12 5 28.8 5.7
 2 12 5 45.5 6.4
 -3 -12 -5 10.2 5.1
 3 12 5 13.4 5.6
 -4 -12 -5 5.8 5.7
 4 12 5 8.1 5.8
 -5 -12 -5 3.8 5.9
 5 12 5 5.1 5.7
 -6 -12 -5 2.2 6.1
 -7 -12 -5 20.4 7
 -8 -12 -5 55.19 8.3
 -9 -12 -5 41.4 8.1
 -10 -12 -5 24.6 7.9
 -11 -12 -5 14.6 7.2
 -12 -12 -5 74.99 10.6
 -13 -12 -5 29.2 9.3
 -14 -12 -5 1.2 8.2
 -15 -12 -5 12.4 9.5
 -16 -12 -5 51.19 11.5
 -11 13 5 10.1 9.7
 -10 13 5 25.6 10.4
 -9 13 5 111.69 13.4
 -8 13 5 114.09 13.1
 -7 13 5 51.99 9.9
 -6 13 5 17.2 8.3
 5 -13 -5 181.28 10
 -5 13 5 185.68 9.7
 -5 13 5 184.28 14.6
 4 -13 -5 460.95 15.8
 -4 13 5 462.65 19.9
 -4 13 5 474.85 16
 3 -13 -5 76.49 6.9
 -3 13 5 91.29 7.3
 -3 13 5 73.99 9.1
 2 -13 -5 47.5 5.8
 -2 13 5 40.6 7.8
 -2 13 5 38.4 5.6
 1 -13 -5 67.59 6.7
 -1 13 5 74.59 8.5
 -1 13 5 63.09 6.7
 0 -13 -5 10.5 5
 0 13 5 7.4 6.1
 0 13 5 10.4 5
 -1 -13 -5 190.08 11.1
 1 13 5 184.48 10.9
 1 13 5 185.18 11.7
 -2 -13 -5 410.16 16.4
 2 13 5 423.66 16
 2 13 5 457.65 16
 -3 -13 -5 6.4 5.8
 3 13 5 12.5 5
 3 13 5 11.2 5.9
 -4 -13 -5 44.7 7
 4 13 5 49.6 7
 -5 -13 -5 72.69 8
 5 13 5 54.99 7.7
 -6 -13 -5 98.69 9.3
 6 13 5 90.39 8.7
 -7 -13 -5 28.2 6.7
 7 13 5 9.4 5.6
 -8 -13 -5 8 6.7
 -9 -13 -5 3.7 6.8
 -10 -13 -5 48.9 8.8
 -11 -13 -5 3.7 7.3
 -12 -13 -5 -10.3 6.3
 -13 -13 -5 12.5 8.7
 -14 -13 -5 2.5 8.7
 -15 -13 -5 -7.9 8.6
 -10 14 5 -7.6 8.9
 -9 14 5 -4.2 8.9
 -8 14 5 -14.1 7.9
 -7 14 5 7 8.4
 -6 14 5 3.6 7.7
 -5 14 5 7.4 7.6
 -5 14 5 7.9 4.3
 4 -14 -5 42.7 5.8
 -4 14 5 37.1 8.8
 -4 14 5 43.8 6.1
 3 -14 -5 36.5 5.7
 -3 14 5 42.1 6
 -3 14 5 38.3 8.5
 2 -14 -5 61.89 6.5
 -2 14 5 60.89 6.7
 -2 14 5 50.19 8.4
 1 -14 -5 54.09 6.5
 -1 14 5 55.79 8
 -1 14 5 52.29 6.5
 0 -14 -5 10.5 4.9
 0 14 5 8 5.9
 0 14 5 15.2 5.3
 -1 -14 -5 138.29 10
 1 14 5 137.29 9.3
 1 14 5 152.28 10.8
 -2 -14 -5 182.58 11.4
 2 14 5 194.08 11.5
 2 14 5 164.88 10.4
 -3 -14 -5 117.59 9.5
 3 14 5 107.09 8.9
 3 14 5 136.39 10.4
 -4 -14 -5 179.38 11.9
 4 14 5 189.98 11.1
 -5 -14 -5 92.59 9.1
 5 14 5 86.99 8.7
 -6 -14 -5 196.18 11.9
 6 14 5 179.58 11.3
 -7 -14 -5 112.99 10.1
 7 14 5 120.59 10
 -8 -14 -5 58.69 8.7
 8 14 5 52.59 8
 -9 -14 -5 81.89 10.1
 9 14 5 54.39 7.9
 -10 -14 -5 49.1 8.7
 -11 -14 -5 116.89 12.1
 -12 -14 -5 43.7 10
 -13 -14 -5 -0.4 8.3
 -14 -14 -5 11.4 9.5
 14 14 5 -7.8 7.1
 -15 -14 -5 2 9.3
 15 14 5 -6.3 7.6
 -9 15 5 20.7 10.4
 -8 15 5 9.1 9.3
 -7 15 5 25.6 9.7
 -6 15 5 0.9 8.1
 -5 15 5 8.8 8
 -4 15 5 4.5 4.5
 -4 15 5 8.3 7.6
 3 -15 -5 67.49 7
 -3 15 5 57.79 7
 -3 15 5 51.69 9
 2 -15 -5 81.99 7.7
 -2 15 5 89.69 9.8
 -2 15 5 99.29 8.4
 1 -15 -5 49.9 6.4
 -1 15 5 51.39 8.1
 -1 15 5 60.79 7.1
 0 -15 -5 7.4 4.7
 0 15 5 -1.6 5.8
 0 15 5 8.6 5.1
 -1 -15 -5 -0.2 4.6
 1 15 5 3.2 5.3
 1 15 5 0.6 5
 -2 -15 -5 255.57 12.9
 2 15 5 238.78 11.7
 2 15 5 241.58 12.7
 -3 -15 -5 204.68 12.3
 3 15 5 212.38 12.2
 -4 -15 -5 62.69 8.1
 4 15 5 63.89 7.9
 -5 -15 -5 -4.7 5.6
 5 15 5 5.7 5.7
 -6 -15 -5 -0.5 5.3
 6 15 5 7 5.9
 -7 -15 -5 159.08 11.8
 7 15 5 150.88 11
 -8 -15 -5 218.68 14.3
 8 15 5 214.48 12.8
 -9 -15 -5 -3.9 6.5
 9 15 5 5.9 5.6
 -10 -15 -5 5.8 6.7
 10 15 5 11.8 6.6
 -11 -15 -5 31.2 8.9
 11 15 5 31.7 7.9
 -12 -15 -5 34.7 9.5
 12 15 5 21.7 7.8
 -13 -15 -5 5 9.1
 13 15 5 10.9 7.5
 -14 -15 -5 7.6 8.6
 14 15 5 7.8 7.6
 -15 -15 -5 -5.6 9
 15 15 5 -2.2 7.4
 -9 16 5 -0.1 9.2
 -8 16 5 9.6 9.6
 -7 16 5 -4.4 8.4
 -6 16 5 -10.6 8
 -5 16 5 -6.4 7.5
 -4 16 5 3.6 4.7
 -4 16 5 -5.8 7.7
 3 -16 -5 26.3 5.6
 -3 16 5 44.6 6.7
 -3 16 5 23.2 8.1
 2 -16 -5 16.9 5.3
 -2 16 5 19.7 5.7
 -2 16 5 28.6 7.7
 1 -16 -5 3.4 4.7
 -1 16 5 21.3 5.9
 -1 16 5 11.4 7.1
 0 -16 -5 4.3 5.1
 0 16 5 8.8 5.5
 0 16 5 -2.3 6.1
 -1 -16 -5 7.7 5.3
 1 16 5 12.8 5.8
 -2 -16 -5 21.9 6.3
 2 16 5 30.3 6.7
 -3 -16 -5 156.58 11.5
 3 16 5 164.78 10.8
 -4 -16 -5 2.3 5.9
 4 16 5 5.6 5.2
 -5 -16 -5 23.1 7.1
 5 16 5 31.6 6.9
 -6 -16 -5 7.2 6.1
 6 16 5 16 6.5
 -7 -16 -5 35.6 8.1
 7 16 5 41.8 7.7
 -8 -16 -5 107.59 11.3
 8 16 5 99.39 10.1
 -9 -16 -5 1.8 7
 9 16 5 6.8 6.5
 -10 -16 -5 26.3 8
 10 16 5 46.4 8.6
 -11 -16 -5 60.49 10
 11 16 5 58.29 9.3
 -12 -16 -5 24.9 8.7
 12 16 5 0.5 7.1
 -13 -16 -5 39.5 10.7
 13 16 5 33.3 9.3
 -14 -16 -5 14.2 10.1
 14 16 5 25.8 8.8
 -8 17 5 35.8 11
 -7 17 5 -7.9 8.6
 -6 17 5 -2.2 8.5
 -5 17 5 66.79 11.4
 -4 17 5 97.99 9
 -4 17 5 92.49 11.5
 -3 17 5 5.6 7.6
 -3 17 5 12.3 5.8
 2 -17 -5 15.7 5.6
 -2 17 5 19.1 5.9
 -2 17 5 8.6 7.8
 1 -17 -5 5.2 4.9
 -1 17 5 17.3 5.9
 0 -17 -5 46 7.2
 0 17 5 38.9 7
 -1 -17 -5 56.19 7.7
 1 17 5 55.89 8
 -2 -17 -5 41.4 7.3
 2 17 5 52.59 8.1
 -3 -17 -5 15.7 6.5
 3 17 5 12 5.7
 -4 -17 -5 28.3 7.2
 4 17 5 44.7 7.2
 -5 -17 -5 6.2 6.5
 5 17 5 6.3 5.5
 -6 -17 -5 1.7 6.1
 6 17 5 -3.7 5.5
 -7 -17 -5 1.3 6.7
 7 17 5 4.3 5.6
 -8 -17 -5 17.2 7.7
 8 17 5 23.3 6.8
 -9 -17 -5 27.4 8.6
 9 17 5 21.3 7.2
 -10 -17 -5 1.8 7
 10 17 5 3.4 6
 -11 -17 -5 -0.5 7.1
 11 17 5 -4.2 6.7
 -12 -17 -5 1.8 8.5
 12 17 5 15.9 8
 -13 -17 -5 -5 8.5
 13 17 5 8.6 7.8
 -7 18 5 -10.6 8.7
 -6 18 5 -4.8 9.1
 -5 18 5 -7 8.8
 -4 18 5 17.7 6.2
 -4 18 5 4.4 8.8
 -3 18 5 3.6 5.4
 -2 18 5 29.4 7.1
 1 -18 -5 35.5 6.6
 -1 18 5 23.3 6.4
 0 -18 -5 1 5.1
 0 18 5 4.4 5.7
 -1 -18 -5 28.8 6.5
 1 18 5 26.4 6.8
 -2 -18 -5 39.3 7.4
 2 18 5 27.3 7
 -3 -18 -5 20.4 7.1
 3 18 5 29.7 7.3
 -4 -18 -5 15.2 7
 4 18 5 21.6 6.4
 -5 -18 -5 66.29 9.4
 5 18 5 69.29 8.7
 -6 -18 -5 35.6 8.3
 6 18 5 37 7.3
 -7 -18 -5 -8.8 6.6
 7 18 5 1.2 5.9
 -8 -18 -5 3.4 7.3
 8 18 5 3.3 6.4
 -9 -18 -5 4.8 7.6
 9 18 5 1.1 6.1
 -10 -18 -5 36.4 9.2
 10 18 5 37.1 8.6
 -11 -18 -5 -2.7 7.5
 11 18 5 8.9 7
 -12 -18 -5 8.2 9
 12 18 5 0.2 7.3
 -13 -18 -5 14.2 8.9
 13 18 5 5.1 7.8
 -6 19 5 -7.9 9.1
 -3 19 5 4.7 6
 -2 19 5 95.99 10.2
 -1 19 5 37.2 7.5
 0 -19 -5 7.1 5.9
 0 19 5 11.2 6.4
 -1 -19 -5 -2.4 5.5
 1 19 5 5.2 5.5
 -2 -19 -5 83.99 9.4
 2 19 5 71.59 9.3
 -3 -19 -5 120.79 11.2
 3 19 5 89.59 10.1
 -4 -19 -5 77.39 9.9
 4 19 5 66.49 9.2
 -5 -19 -5 -4.8 6.3
 5 19 5 -5.9 5.4
 -6 -19 -5 -1.6 7
 6 19 5 12.7 6.5
 -7 -19 -5 90.69 10.7
 7 19 5 90.79 10.4
 -8 -19 -5 93.09 11.2
 8 19 5 82.89 10.3
 -9 -19 -5 35.2 9.5
 9 19 5 23.6 7.8
 -10 -19 -5 -3.5 8
 10 19 5 4.7 6.5
 -11 -19 -5 6.5 8.7
 11 19 5 0.1 7
 -12 -19 -5 18.9 9.8
 12 19 5 -3.7 7.3
 -3 20 5 9.5 6.7
 -2 20 5 10.1 6.4
 -1 20 5 29.6 7.5
 0 -20 -5 8.3 6.1
 0 20 5 10 6.6
 -1 -20 -5 1.2 6
 1 20 5 1.4 6.1
 -2 -20 -5 7.3 6.5
 2 20 5 -5.3 5.7
 -3 -20 -5 8.4 6.9
 3 20 5 15 6.9
 -4 -20 -5 8.9 7.4
 4 20 5 25.8 7.8
 -5 -20 -5 25.2 8.5
 5 20 5 16.8 7.3
 -6 -20 -5 15.1 7.4
 6 20 5 9.3 6.9
 -7 -20 -5 17.5 8.4
 7 20 5 24 7.3
 -8 -20 -5 11 8.6
 8 20 5 8 7.1
 -9 -20 -5 2 7.6
 9 20 5 10.7 7.4
 -10 -20 -5 -0.8 8.6
 10 20 5 -3.3 6.7
 -11 -20 -5 -2.2 8.8
 11 20 5 -2.3 7
 -3 21 5 54.69 8.9
 -2 21 5 51.09 9
 -1 21 5 51.89 9
 0 21 5 22.7 7.4
 -1 -21 -5 43.6 8.6
 1 21 5 32.3 7.8
 -2 -21 -5 102.39 11.3
 2 21 5 93.19 10.8
 -3 -21 -5 7.5 7.4
 3 21 5 8.8 6.2
 -4 -21 -5 2.6 7.2
 4 21 5 2.4 6.8
 -5 -21 -5 14.5 8.1
 5 21 5 21.6 8
 -6 -21 -5 4.1 8.1
 6 21 5 16.3 7.7
 -7 -21 -5 12.2 8.6
 7 21 5 21.4 8
 -8 -21 -5 -0.4 8.2
 8 21 5 -4 6.8
 -9 -21 -5 -1.3 8.6
 9 21 5 10.3 7.9
 -10 -21 -5 -3.6 8.6
 10 21 5 -7.9 6.8
 -1 22 5 1 6.6
 0 22 5 -2.9 6.4
 1 22 5 -1.3 6.4
 -2 -22 -5 2 7.1
 2 22 5 12 7.4
 -3 -22 -5 -0.5 6.9
 3 22 5 -11 6.2
 -4 -22 -5 -9.3 6.9
 4 22 5 5.1 6.9
 -5 -22 -5 54.09 10.3
 5 22 5 53.39 9.5
 -6 -22 -5 14 8.6
 6 22 5 27.7 8.5
 -7 -22 -5 -4.5 7.8
 7 22 5 -9.7 6.4
 -8 -22 -5 14.7 9.3
 8 22 5 4.8 7.7
 1 23 5 -1.6 6.7
 2 23 5 11.3 7.3
 -3 -23 -5 10.8 8.1
 3 23 5 19.8 8.1
 -4 -23 -5 18.9 8.9
 4 23 5 30 8.6
 -5 -23 -5 -1.8 8.2
 5 23 5 -1.7 6.2
 -6 -23 -5 -6.9 8
 6 23 5 1.6 6.9
 6 22 -6 -6.7 5.9
 -6 -22 6 -8.3 8.2
 5 22 -6 6.9 6.5
 4 22 -6 -1.8 6.1
 3 22 -6 3.6 5.8
 2 22 -6 -3.3 5.6
 1 22 -6 0.3 5.8
 0 22 -6 35.1 8.1
 -1 22 -6 18.1 7.4
 -2 22 -6 4.4 6.7
 8 21 -6 115.69 11.9
 -8 -21 6 109.09 14
 7 21 -6 75.59 9.9
 -7 -21 6 80.59 12.3
 6 21 -6 3.7 6.1
 -6 -21 6 -3.5 8.4
 5 21 -6 6.7 6.3
 -5 -21 6 -1 8.8
 4 21 -6 36 7.9
 3 21 -6 53.99 8.7
 2 21 -6 18.2 6.7
 1 21 -6 6.9 6.1
 0 21 -6 -3.5 5.6
 -1 21 -6 5.4 6
 -2 21 -6 16 7
 -3 21 -6 31.8 7.8
 -4 21 -6 2.6 6.2
 10 20 -6 12.1 7.2
 9 20 -6 1.7 6.2
 -9 -20 6 -12 9
 8 20 -6 1.3 6
 -8 -20 6 -7.1 8.6
 7 20 -6 -1.5 5.9
 -7 -20 6 1.8 8.9
 6 20 -6 16.7 6.3
 -6 -20 6 15.5 9.6
 5 20 -6 8.4 5.7
 -5 -20 6 4.6 8.1
 4 20 -6 -6.1 5.5
 -4 -20 6 -13.5 7
 3 20 -6 24 7
 2 20 -6 43.6 7.8
 1 20 -6 7.1 5.9
 0 20 -6 2.4 5.6
 -1 20 -6 -1.4 5.4
 -2 20 -6 2.1 5.3
 -3 20 -6 65.49 9.4
 -4 20 -6 19.8 7
 -5 20 -6 -4.6 5.8
 10 19 -6 -2.9 5.9
 -10 -19 6 3.3 9.5
 9 19 -6 -3.2 5.6
 -9 -19 6 -7.4 9
 8 19 -6 -3.1 5.6
 -8 -19 6 3.3 8.1
 7 19 -6 14.9 6.7
 -7 -19 6 17.1 9.2
 6 19 -6 29.8 7.2
 -6 -19 6 38.8 9.8
 5 19 -6 62.29 8.6
 -5 -19 6 36 9.5
 4 19 -6 9.5 5.5
 -4 -19 6 9.7 7.5
 3 19 -6 1.4 5.3
 -3 -19 6 8.1 7.4
 2 19 -6 75.09 8.9
 1 19 -6 102.59 10.1
 0 19 -6 78.09 9
 -1 19 -6 39 7.5
 -2 19 -6 21.9 6.9
 -3 19 -6 13.5 6.1
 -4 19 -6 124.19 11.5
 -5 19 -6 57.29 8.9
 -6 19 -6 -2.5 6.2
 -7 19 -6 22 7.4
 -11 -18 6 -14.3 9.4
 10 18 -6 3.8 6.2
 -10 -18 6 -4 9.4
 9 18 -6 -1.8 5.8
 -9 -18 6 -11.3 8.5
 8 18 -6 -2.6 5.4
 -8 -18 6 -5.2 8.2
 7 18 -6 3 5.6
 -7 -18 6 -8.3 7.8
 6 18 -6 13.8 6
 -6 -18 6 22.1 8.4
 5 18 -6 2.1 5
 -5 -18 6 -9.3 6.8
 4 18 -6 9.6 5.6
 -4 -18 6 7 7.3
 3 18 -6 -2.3 4.4
 -3 -18 6 1.2 6.4
 2 18 -6 4.6 5.2
 -2 -18 6 -0.4 6.4
 1 18 -6 13.4 5.6
 0 18 -6 0.2 4.9
 -1 18 -6 -4.4 4.1
 -2 18 -6 23.8 6.6
 -3 18 -6 8 5.5
 -4 18 -6 18.9 6.6
 -5 18 -6 12.8 6.5
 -6 18 -6 6.3 6.4
 -7 18 -6 27.9 7.7
 -8 18 -6 15.6 7.1
 -12 -17 6 99.79 14
 -11 -17 6 107.59 13.5
 10 17 -6 7.2 6.4
 -10 -17 6 18.4 9.2
 9 17 -6 7.1 5.9
 -9 -17 6 0.5 8.7
 8 17 -6 30.3 7.1
 -8 -17 6 25 9.6
 7 17 -6 145.89 11.4
 -7 -17 6 144.49 13.4
 6 17 -6 93.69 9.4
 -6 -17 6 110.69 11.8
 5 17 -6 -0.3 4.8
 -5 -17 6 11.1 7.5
 4 17 -6 15.9 5.6
 -4 -17 6 6.7 7.3
 3 17 -6 95.99 9
 -3 -17 6 101.09 10.3
 2 17 -6 37.6 6.6
 -2 -17 6 56.39 8
 1 17 -6 0.3 4.3
 -1 -17 6 -0.7 5.6
 0 17 -6 19.7 5.9
 -1 17 -6 5.8 4.7
 -2 17 -6 -4.1 4.8
 -3 17 -6 100.99 9.8
 -4 17 -6 -6.8 4.7
 -5 17 -6 14.1 6.1
 -6 17 -6 27.2 7.2
 -7 17 -6 -0.7 5.8
 -8 17 -6 10.2 6.8
 -8 17 -6 6.2 7
 -9 17 -6 -5.9 7.1
 -9 17 -6 -1.6 5.6
 -13 -16 6 -1.7 9.7
 -12 -16 6 5.9 9.8
 -11 -16 6 5.8 9.4
 10 16 -6 32.8 7
 -10 -16 6 23.2 9.2
 9 16 -6 3.6 5.5
 -9 -16 6 1.2 8.3
 8 16 -6 -2.5 4.6
 -8 -16 6 -0.8 7.2
 7 16 -6 20.5 6
 -7 -16 6 20.9 8.5
 6 16 -6 1.4 5
 -6 -16 6 4.2 6.8
 5 16 -6 11.1 5.5
 -5 -16 6 10.2 7.5
 4 16 -6 25.7 6
 -4 -16 6 16.5 7.3
 3 16 -6 31 5.9
 -3 -16 6 29.1 7.2
 2 16 -6 42.6 6.5
 -2 -16 6 45.2 7.5
 1 16 -6 37.6 6.5
 -1 -16 6 45.6 7.1
 0 16 -6 9.8 5.2
 -1 16 -6 -0.7 4.4
 -2 16 -6 29.3 6.5
 -3 16 -6 79.89 8.7
 -4 16 -6 32.6 6.6
 -5 16 -6 6.3 5.5
 -5 16 -6 -5.8 5.2
 -6 16 -6 9.9 6.4
 -6 16 -6 2.5 5.6
 -7 16 -6 -5.2 5.7
 -7 16 -6 -5.5 5.3
 -8 16 -6 -4.5 5.6
 -8 16 -6 -13 5.9
 -9 16 -6 33.8 8.8
 -9 16 -6 30.6 7.4
 -10 16 -6 0.7 5.5
 -13 -15 6 -2.5 9.4
 -12 -15 6 14.3 8.9
 -11 -15 6 -12.4 7.5
 10 15 -6 29.9 6.8
 -10 -15 6 35.3 9.7
 9 15 -6 17.2 5.8
 -9 -15 6 21.2 8.7
 8 15 -6 -8.5 4.4
 -8 -15 6 6.3 8
 7 15 -6 4.1 5
 -7 -15 6 -1.2 6.7
 6 15 -6 94.29 8.7
 -6 -15 6 106.49 10.7
 5 15 -6 15.2 5.4
 -5 -15 6 9.6 7
 4 15 -6 -4.3 4.3
 -4 -15 6 7.9 6.9
 3 15 -6 170.08 10.7
 -3 -15 6 156.98 11.8
 2 15 -6 20.8 5.6
 -2 -15 6 23 6.4
 1 15 -6 12.7 5
 -1 -15 6 11.2 5.8
 0 15 -6 84.99 8.2
 0 -15 6 80.49 7.7
 -1 15 -6 12.2 4.7
 -2 15 -6 19.5 5.3
 -3 15 -6 41.7 5.9
 -3 15 -6 34.5 6.4
 -4 15 -6 52.99 7.3
 -4 15 -6 58.79 7.2
 -5 15 -6 18.6 5.9
 -5 15 -6 26.9 6.3
 -6 15 -6 14 6.4
 -6 15 -6 36.4 6.9
 -7 15 -6 11.3 5.9
 -7 15 -6 1.1 6.2
 -8 15 -6 9.5 6.7
 -8 15 -6 9.8 5.8
 -9 15 -6 58.89 8.1
 -9 15 -6 51.89 9.4
 -10 15 -6 14.3 6.2
 -10 15 -6 11.2 7.8
 -14 -14 6 -9.2 9.1
 -13 -14 6 -2.6 9.2
 -12 -14 6 0.2 8.9
 -11 -14 6 5.2 8.7
 10 14 -6 3.2 5.2
 -10 -14 6 18.4 8.8
 9 14 -6 5.8 4.9
 -9 -14 6 2.2 7.2
 8 14 -6 0.4 4.7
 -8 -14 6 -2.1 7.2
 7 14 -6 7.1 4.9
 -7 -14 6 -0.3 7.1
 6 14 -6 3.4 4.6
 -6 -14 6 -12 6.5
 5 14 -6 10.1 4.9
 -5 -14 6 25.3 7.5
 4 14 -6 117.69 9.2
 -4 -14 6 114.19 10.2
 3 14 -6 56.89 6.8
 -3 -14 6 63.99 8.1
 2 14 -6 0.1 3.9
 -2 -14 6 8.5 6
 1 14 -6 3.5 4.1
 -1 -14 6 -3.5 5.2
 0 14 -6 53.09 6.6
 0 -14 6 32.9 5.8
 -1 14 -6 60.29 7
 -2 14 -6 55.59 5.8
 -2 14 -6 47.7 6.7
 -3 14 -6 23.5 5.6
 -3 14 -6 16.6 4.8
 -4 14 -6 7.1 4.7
 -4 14 -6 6 4.5
 -5 14 -6 151.08 10
 -5 14 -6 146.29 10.6
 -6 14 -6 45 7.6
 -6 14 -6 62.49 7.9
 -7 14 -6 0.9 5
 -7 14 -6 -2.9 5.4
 -8 14 -6 17.1 5.9
 -8 14 -6 19 7
 -9 14 -6 14.8 7.7
 -9 14 -6 20.8 6.5
 -10 14 -6 62.09 10
 -10 14 -6 84.49 9.5
 -11 14 -6 24.1 8.7
 -14 -13 6 14.8 9.5
 -13 -13 6 30.4 10.6
 -12 -13 6 42.5 10.7
 -11 -13 6 206.18 14.8
 10 13 -6 90.99 8.3
 -10 -13 6 85.19 11.4
 9 13 -6 0.8 4.6
 -9 -13 6 0.3 6.8
 8 13 -6 76.89 7.6
 -8 -13 6 78.69 10.4
 7 13 -6 166.48 10.2
 -7 -13 6 147.29 12.4
 6 13 -6 85.29 7.8
 -6 -13 6 90.59 10
 5 13 -6 188.88 10.7
 -5 -13 6 207.38 13.4
 4 13 -6 23 5.2
 -4 -13 6 11 6.7
 3 13 -6 6.3 3.9
 -3 -13 6 -0.9 5.9
 2 13 -6 114.09 8.3
 -2 -13 6 94.69 8.8
 1 13 -6 29.6 5.4
 -1 -13 6 32.2 6.6
 0 13 -6 68.49 6.9
 0 -13 6 68.99 7.1
 -1 13 -6 3.8 3.4
 -1 13 -6 15.1 4.5
 1 -13 6 8.2 4.7
 -2 13 -6 2.6 3.7
 -2 13 -6 7.3 4.5
 -3 13 -6 54.99 6.1
 -3 13 -6 46.8 6.6
 -4 13 -6 23.5 5.5
 -4 13 -6 34 6
 -5 13 -6 13.8 5.8
 -5 13 -6 29.4 5.6
 -6 13 -6 5.6 5.6
 -6 13 -6 10.6 5.2
 -7 13 -6 1.5 4.8
 -7 13 -6 -6.9 5.1
 -8 13 -6 69.59 9.2
 -8 13 -6 76.89 8.3
 -9 13 -6 11.2 7
 -9 13 -6 5.9 5.4
 -10 13 -6 11.7 6
 -10 13 -6 4.3 7
 -11 13 -6 -11.6 4.8
 -11 13 -6 -0.4 6.9
 -12 13 -6 -4.8 7
 -14 -12 6 21.5 10.1
 -13 -12 6 -11.6 8.6
 -12 -12 6 6.9 8.5
 -11 -12 6 -2.5 7.8
 10 12 -6 18.2 5.4
 -10 -12 6 22.3 8.4
 9 12 -6 37.8 6.1
 -9 -12 6 47.8 9.4
 8 12 -6 -4.8 3.8
 -8 -12 6 1.5 6.9
 7 12 -6 9.4 4.5
 -7 -12 6 1.3 6.7
 6 12 -6 49 6.1
 -6 -12 6 49.2 8.3
 5 12 -6 45.8 6
 -5 -12 6 40.7 7.6
 4 12 -6 3.4 4.3
 -4 -12 6 9.4 6.1
 3 12 -6 6.8 4.4
 -3 -12 6 15.9 6.5
 2 12 -6 126.29 8.4
 -2 -12 6 140.99 10.6
 1 12 -6 20.7 5.1
 -1 -12 6 24.7 5.9
 0 12 -6 14.8 3.2
 0 12 -6 15.9 4.8
 0 -12 6 29.7 5.7
 -1 12 -6 27.8 5.3
 -1 12 -6 26.2 4.1
 1 -12 6 27 5.2
 -2 12 -6 9.9 4.3
 -2 12 -6 -0.5 3.6
 2 -12 6 4.2 3.9
 -3 12 -6 4.5 3.8
 -3 12 -6 -2.1 4
 -4 12 -6 14.7 4.7
 -4 12 -6 9.7 4.5
 -5 12 -6 114.49 9.1
 -5 12 -6 107.69 8.8
 -6 12 -6 2 5
 -6 12 -6 0.3 4.5
 -7 12 -6 12.8 5.2
 -7 12 -6 11.4 5.9
 -8 12 -6 17.3 5.4
 -8 12 -6 15.2 6.6
 -9 12 -6 14.1 7
 -9 12 -6 19.2 5.7
 -10 12 -6 4.6 7
 -10 12 -6 12.8 5.8
 -11 12 -6 4.6 5.5
 -11 12 -6 -6.4 6
 -12 12 -6 -6.9 6.7
 -14 -11 6 -11.1 8.6
 -13 -11 6 -12.1 8
 -12 -11 6 55.99 9.9
 -11 -11 6 -2.7 6.7
 -10 -11 6 79.29 10.3
 9 11 -6 114.49 9
 -9 -11 6 94.39 10.8
 8 11 -6 3.1 4.3
 -8 -11 6 -0.3 6.6
 7 11 -6 1.3 3.8
 -7 -11 6 9 6.8
 6 11 -6 145.49 9.2
 -6 -11 6 156.38 11.7
 5 11 -6 252.37 11.4
 -5 -11 6 247.48 13.3
 4 11 -6 273.37 11.8
 -4 -11 6 268.67 14.1
 3 11 -6 193.88 10
 -3 -11 6 174.78 11.6
 2 11 -6 15.7 4.5
 -2 -11 6 16.9 5.9
 1 11 -6 339.77 9.8
 1 11 -6 339.77 13.2
 -1 -11 6 343.37 13.4
 0 11 -6 207.28 9.8
 0 11 -6 193.88 7.6
 0 -11 6 200.08 10.2
 -1 11 -6 231.78 10.3
 -1 11 -6 211.38 9.1
 1 -11 6 229.18 10
 -2 11 -6 171.28 9.1
 -2 11 -6 165.58 9.3
 2 -11 6 166.38 8.2
 -3 11 -6 17.8 4.7
 -3 11 -6 10 4.8
 -4 11 -6 110.59 8.6
 -4 11 -6 115.89 9.4
 -5 11 -6 217.48 12.2
 -5 11 -6 220.88 10.8
 -6 11 -6 73.09 7.1
 -6 11 -6 64.79 7.6
 -7 11 -6 10.5 5.8
 -7 11 -6 15.2 5.1
 -8 11 -6 26.2 5.6
 -8 11 -6 44.8 7.9
 -9 11 -6 74.89 7.9
 -9 11 -6 72.89 9.4
 -10 11 -6 120.09 11.8
 -10 11 -6 127.79 10.1
 -11 11 -6 7.5 5.7
 -11 11 -6 0.6 6
 -12 11 -6 6.2 6.7
 -13 11 -6 12.1 8.1
 -15 -10 6 2 9.5
 -14 -10 6 3.9 9.1
 -13 -10 6 9.3 8
 -12 -10 6 16.9 7.9
 -11 -10 6 5 7.5
 -10 -10 6 36.6 7.9
 9 10 -6 -1.8 3.9
 -9 -10 6 -4.2 6.4
 8 10 -6 7.8 4.2
 -8 -10 6 9.6 6.1
 7 10 -6 184.08 9.9
 -7 -10 6 169.68 11.9
 6 10 -6 34.7 5.1
 -6 -10 6 36.5 7.4
 5 10 -6 21.9 4.5
 -5 -10 6 24.1 6.9
 4 10 -6 10.1 4
 -4 -10 6 8.1 6
 3 10 -6 -5.3 3
 -3 -10 6 0.8 5.2
 2 10 -6 10.7 3.7
 2 10 -6 11.5 1.9
 -2 -10 6 3.8 5
 1 10 -6 12 2.4
 1 10 -6 14.6 4.3
 -1 -10 6 11.2 4.8
 0 10 -6 -2.2 2.3
 0 10 -6 4.2 3.7
 0 -10 6 -1.2 4.3
 -1 10 -6 32.1 4.6
 -1 10 -6 30.7 4.1
 1 -10 6 29.7 4.8
 -2 10 -6 60.59 6.3
 -2 10 -6 62.29 5.4
 2 -10 6 73.69 5
 -3 10 -6 4.7 4.1
 -3 10 -6 7.2 4.2
 3 -10 6 2 2.5
 -4 10 -6 56.89 6.4
 -4 10 -6 54.59 6.2
 -5 10 -6 68.19 7
 -5 10 -6 69.99 7.4
 -6 10 -6 89.79 8.5
 -6 10 -6 97.29 8
 -7 10 -6 31.7 5.6
 -7 10 -6 22.3 6.3
 -8 10 -6 -4.7 3.9
 -8 10 -6 -4.3 5.1
 -9 10 -6 83.29 9.8
 -9 10 -6 74.59 7.6
 -10 10 -6 186.48 13.7
 -10 10 -6 189.58 11.4
 -11 10 -6 52.59 9.2
 -12 10 -6 13.2 7.5
 -13 10 -6 37.9 9.2
 -15 -9 6 86.69 13.2
 -14 -9 6 23.5 9.8
 -13 -9 6 3.7 8.5
 -12 -9 6 134.49 12.4
 -11 -9 6 202.98 13.7
 -10 -9 6 105.69 10.9
 9 9 -6 34.6 5.1
 -9 -9 6 25.1 7
 8 9 -6 147.09 8.6
 -8 -9 6 158.68 11.5
 7 9 -6 575.54 17.3
 -7 -9 6 575.14 20.3
 6 9 -6 288.67 11.4
 -6 -9 6 280.37 13.8
 5 9 -6 146.29 8.8
 -5 -9 6 148.89 10.4
 4 9 -6 -0.5 3.2
 -4 -9 6 -0.7 5.3
 3 9 -6 92.29 6.9
 -3 -9 6 85.49 7.6
 2 9 -6 222.68 6.6
 2 9 -6 228.68 9.3
 -2 -9 6 232.58 10.7
 1 9 -6 -0.5 2.8
 1 9 -6 2.2 1.8
 -1 -9 6 0.5 4.1
 0 9 -6 163.48 8.4
 0 9 -6 152.28 6.4
 0 -9 6 160.68 8.4
 -1 9 -6 3.8 2.8
 -1 9 -6 3.5 3.4
 1 -9 6 -2.2 3.5
 -2 9 -6 304.47 11.1
 -2 9 -6 295.17 11.6
 2 -9 6 306.07 9.6
 -3 9 -6 8.3 3.6
 -3 9 -6 3.2 3.6
 3 -9 6 3.1 2.4
 -4 9 -6 30.2 5.4
 -4 9 -6 28 5.1
 -5 9 -6 67.99 6.8
 -5 9 -6 66.99 7.2
 -6 9 -6 23.3 5.2
 -6 9 -6 35.1 6.5
 -7 9 -6 120.79 8.5
 -7 9 -6 134.79 10.7
 -8 9 -6 0.9 4
 -8 9 -6 -2.5 5.2
 -9 9 -6 0.1 4.2
 -9 9 -6 -2.6 5.4
 -10 9 -6 53.49 7
 -10 9 -6 50.49 8.4
 -11 9 -6 0.6 6.1
 -12 9 -6 40.8 8.6
 -13 9 -6 8.6 6.8
 -14 9 -6 -2 7.3
 -15 -8 6 3.2 9.3
 -14 -8 6 8.4 9
 -13 -8 6 -0.9 7.8
 -12 -8 6 8.5 7.5
 -11 -8 6 27 8.3
 -10 -8 6 -5.4 6.3
 9 8 -6 11.9 4
 -9 -8 6 8.1 6.5
 8 8 -6 75.19 6
 -8 -8 6 85.49 9.2
 7 8 -6 2.3 3.8
 -7 -8 6 -6.4 3.9
 -7 -8 6 8.5 6.5
 6 8 -6 218.48 9.6
 -6 -8 6 220.28 11.9
 -6 -8 6 217.38 9
 5 8 -6 248.48 9.9
 -5 -8 6 239.98 8.6
 -5 -8 6 239.48 12.5
 4 8 -6 15.6 3.6
 -4 -8 6 5.5 4.9
 -4 -8 6 12.3 2.8
 3 8 -6 89.29 6.3
 -3 -8 6 99.39 7.4
 2 8 -6 217.08 6.5
 2 8 -6 211.68 8.5
 -2 -8 6 222.98 9.8
 1 8 -6 481.15 12.6
 1 8 -6 487.55 14.6
 -1 -8 6 512.45 14.9
 0 8 -6 322.87 11.3
 0 8 -6 318.07 9.6
 0 -8 6 331.17 11
 -1 8 -6 22 3.2
 -1 8 -6 24.7 3.7
 1 -8 6 22.2 3.7
 -2 8 -6 48.6 4.4
 -2 8 -6 34.5 4.6
 2 -8 6 45.6 3.7
 -3 8 -6 63.59 5.8
 -3 8 -6 59.49 5.5
 3 -8 6 63.69 3.8
 -4 8 -6 65.89 6.2
 -4 8 -6 73.09 6.1
 -5 8 -6 131.89 8.6
 -5 8 -6 100.59 8.2
 -6 8 -6 67.39 7.7
 -6 8 -6 82.19 7.1
 -7 8 -6 11.9 4.6
 -7 8 -6 13.6 5.7
 -8 8 -6 17.8 5.9
 -8 8 -6 11.4 4.5
 -9 8 -6 11.4 5.7
 -9 8 -6 7 4.5
 -10 8 -6 4.3 6.1
 -11 8 -6 2.3 6.3
 -12 8 -6 17 7.4
 -13 8 -6 -0.1 6.8
 -14 8 -6 3 7.3
 -15 -7 6 14.8 9.3
 -14 -7 6 -9.3 7.7
 -13 -7 6 -4.3 7.4
 -12 -7 6 12 7.6
 -11 -7 6 0.1 6.2
 -10 -7 6 32.1 7.7
 -9 -7 6 31.8 7.4
 -9 -7 6 33.8 5.9
 8 7 -6 72.19 5.7
 -8 -7 6 61.29 6.5
 -8 -7 6 51.59 8.1
 7 7 -6 15.6 3.8
 -7 -7 6 24.5 5.1
 -7 -7 6 20.2 6.2
 6 7 -6 135.39 7.4
 -6 -7 6 132.89 8.1
 -6 -7 6 134.59 9.8
 5 7 -6 275.27 9.9
 -5 -7 6 270.27 9.7
 -5 -7 6 275.57 12.8
 4 7 -6 143.49 6.9
 -4 -7 6 134.99 6.4
 -4 -7 6 165.18 9.7
 3 7 -6 966.7 23.4
 -3 -7 6 950.4 25.2
 2 7 -6 4.3 1.7
 2 7 -6 3.5 2.7
 -2 -7 6 0.7 3.5
 1 7 -6 84.29 4.1
 1 7 -6 84.19 5.3
 -1 -7 6 92.79 6.4
 0 7 -6 1167.98 27.9
 0 7 -6 1172.38 27.5
 0 -7 6 1139.89 27.7
 -1 7 -6 630.54 17.1
 -1 7 -6 608.04 16.4
 1 -7 6 620.04 15.9
 -2 7 -6 424.36 13.1
 -2 7 -6 447.56 13.6
 2 -7 6 442.26 11.6
 -3 7 -6 191.98 8.8
 -3 7 -6 174.98 8.4
 3 -7 6 166.38 5.3
 -4 7 -6 16.4 4.1
 -4 7 -6 27.5 4.6
 -5 7 -6 470.25 15.4
 -5 7 -6 476.95 16
 -6 7 -6 288.27 11.8
 -6 7 -6 280.07 13.3
 -7 7 -6 106.79 9.2
 -7 7 -6 106.49 7.6
 -8 7 -6 65.19 6.6
 -8 7 -6 49.1 7.1
 -9 7 -6 0.8 5.3
 -9 7 -6 7.8 4.4
 -10 7 -6 128.09 11.1
 -11 7 -6 12.4 6.6
 -12 7 -6 -0.2 6.2
 -13 7 -6 9.4 6.9
 -14 7 -6 -7.5 6.4
 -15 -6 6 14.4 8.9
 -14 -6 6 8.7 8.8
 -13 -6 6 27.4 8.6
 -12 -6 6 14.7 7.4
 -11 -6 6 26.8 7.6
 -11 -6 6 19.7 6.3
 -10 -6 6 2.4 5.3
 -10 -6 6 1.3 6.2
 -9 -6 6 -2.8 5.2
 -9 -6 6 1.8 5.1
 8 6 -6 31.7 4.2
 -8 -6 6 29.5 7.3
 -8 -6 6 30.1 6.3
 7 6 -6 49.2 4.5
 -7 -6 6 50.79 6
 -7 -6 6 31.4 7
 6 6 -6 16.9 3.4
 -6 -6 6 10.2 5.8
 -6 -6 6 13.3 4.6
 5 6 -6 11.7 3
 -5 -6 6 5.6 3.8
 -5 -6 6 7.2 4.4
 4 6 -6 12.7 2.9
 -4 -6 6 7.5 4.4
 -4 -6 6 13 3.2
 3 6 -6 39 3.6
 -3 -6 6 33.8 4.9
 2 6 -6 11.2 2.7
 -2 -6 6 13.4 3.7
 1 6 -6 11 2
 1 6 -6 10.6 2.8
 -1 -6 6 13.2 3.4
 0 6 -6 129.29 5.4
 0 6 -6 145.89 6.4
 0 -6 6 148.99 6.6
 -1 6 -6 107.09 5.6
 -1 6 -6 119.39 6.3
 1 -6 6 111.89 5.3
 -2 6 -6 3 2.5
 -2 6 -6 -0.2 2.3
 2 -6 6 2.1 2.1
 -3 6 -6 162.98 7.7
 -3 6 -6 153.88 7.6
 -4 6 -6 303.57 11.6
 -4 6 -6 321.37 11.4
 -5 6 -6 19.4 4.6
 -5 6 -6 16.3 3.9
 -6 6 -6 142.39 8.4
 -6 6 -6 148.09 10.1
 -7 6 -6 332.17 14.8
 -7 6 -6 331.57 12.8
 -8 6 -6 1.2 4
 -8 6 -6 1.1 5.4
 -9 6 -6 16.2 5.6
 -10 6 -6 175.58 11.7
 -11 6 -6 64.49 8.9
 -12 6 -6 96.59 10.1
 -13 6 -6 33.6 8.1
 -14 6 -6 2.4 7
 -15 6 -6 13.5 7.5
 -15 -5 6 48.9 10.5
 -14 -5 6 8.9 8.4
 -13 -5 6 58.79 9.7
 -12 -5 6 -2.6 6
 -12 -5 6 0.1 6
 -11 -5 6 112.49 10
 -11 -5 6 109.59 10.6
 -10 -5 6 633.24 22.1
 -10 -5 6 672.93 22
 -9 -5 6 3.4 5.7
 -9 -5 6 9.2 6.3
 8 5 -6 63.59 4.6
 -8 -5 6 46.2 7.1
 -8 -5 6 58.69 8.2
 7 5 -6 312.97 9.9
 -7 -5 6 322.27 13.1
 -7 -5 6 289.87 14.1
 6 5 -6 165.38 6.9
 -6 -5 6 164.48 9.7
 -6 -5 6 182.58 10
 5 5 -6 535.95 14.2
 -5 -5 6 550.74 17.6
 -5 -5 6 578.44 16.2
 4 5 -6 78.19 4.8
 -4 -5 6 70.49 5.8
 -4 -5 6 76.19 6.3
 3 5 -6 6 2.4
 -3 -5 6 7.2 3.6
 2 5 -6 383.56 11
 -2 -5 6 385.16 12.2
 1 5 -6 725.43 17.8
 1 5 -6 718.23 17.6
 -1 -5 6 707.53 18.5
 0 5 -6 251.07 7.8
 0 5 -6 246.78 8.4
 0 -5 6 244.98 8.1
 -1 5 -6 176.08 7
 -1 5 -6 147.69 6.2
 1 -5 6 158.18 6
 -2 5 -6 33.7 3.6
 -2 5 -6 34 3.6
 2 -5 6 30.2 2.6
 -3 5 -6 10.2 3.1
 -3 5 -6 12.7 3.1
 -4 5 -6 385.86 12.5
 -4 5 -6 397.16 13.2
 -5 5 -6 175.18 8.8
 -5 5 -6 172.58 8
 -6 5 -6 0.5 3.5
 -6 5 -6 3.5 4.3
 -7 5 -6 238.18 10.5
 -7 5 -6 246.68 12.5
 -8 5 -6 12.8 4.5
 -8 5 -6 14.4 5.4
 -9 5 -6 68.99 7.7
 -10 5 -6 14.2 5.9
 -11 5 -6 43.9 7.4
 -12 5 -6 51.49 8.5
 -13 5 -6 2.5 6.3
 -14 5 -6 4.6 6.9
 -15 5 -6 -2.1 6.8
 -15 -4 6 5.8 8.4
 -14 -4 6 11.9 7.9
 -14 -4 6 5.3 7.8
 -13 -4 6 -1.6 6.7
 -13 -4 6 -10.7 6.2
 -12 -4 6 3.2 6.6
 -12 -4 6 2.4 6.4
 -11 -4 6 -11.2 6
 -11 -4 6 -2.1 6
 -10 -4 6 -1.7 5.7
 -10 -4 6 -8.6 5.6
 -9 -4 6 24.6 6.8
 -9 -4 6 20.1 6.7
 8 4 -6 29.8 3.4
 -8 -4 6 31 6.9
 -8 -4 6 30.8 6.9
 7 4 -6 67.59 4.9
 -7 -4 6 63.29 7.2
 -7 -4 6 60.19 6.9
 6 4 -6 8.5 2.5
 -6 -4 6 12.6 5
 -6 -4 6 12 5.1
 5 4 -6 73.29 4.4
 -5 -4 6 67.09 6.1
 -5 -4 6 67.79 5.7
 4 4 -6 75.39 4.3
 -4 -4 6 74.79 6.1
 -4 -4 6 71.29 6
 3 4 -6 1.8 1.9
 -3 -4 6 1.6 2.9
 2 4 -6 770.42 18.2
 -2 -4 6 761.52 19.8
 1 4 -6 230.88 7.2
 1 4 -6 228.28 8
 1 4 -6 243.18 7.6
 -1 -4 6 223.18 8
 0 4 -6 23.5 2.7
 0 4 -6 27.9 2.9
 0 4 -6 31 2.7
 0 -4 6 31.3 3.2
 -1 4 -6 220.78 7.8
 -1 4 -6 231.48 7.6
 -1 4 -6 222.48 6.8
 -2 4 -6 238.18 8.4
 -2 4 -6 238.88 8.2
 -2 4 -6 232.68 6.6
 2 -4 6 237.88 6.8
 -3 4 -6 3.2 2.3
 -3 4 -6 4.7 2.6
 3 -4 6 4 1.3
 -4 4 -6 41.6 4.5
 -4 4 -6 38.1 4
 -5 4 -6 354.06 11.6
 -5 4 -6 360.06 12.6
 -6 4 -6 54.09 5.8
 -6 4 -6 56.99 5.3
 -7 4 -6 33.8 5.5
 -7 4 -6 40.4 5.2
 -8 4 -6 72.49 7.8
 -9 4 -6 5 5.3
 -10 4 -6 0.3 4.6
 -11 4 -6 5.5 5.8
 -12 4 -6 1.3 5.8
 -13 4 -6 4.5 6
 -14 4 -6 3.2 6.1
 -15 4 -6 2.6 6.9
 -15 -3 6 23.8 8.9
 -15 -3 6 40.3 10.3
 -14 -3 6 -0.2 8
 -14 -3 6 11.6 8.4
 -13 -3 6 -6.6 6.6
 -13 -3 6 18.4 7.5
 -12 -3 6 28.1 7.7
 -12 -3 6 21.7 7.8
 -11 -3 6 19.8 7.6
 -11 -3 6 25.4 6.6
 -10 -3 6 -5.3 5.6
 -10 -3 6 -3.8 5.9
 -9 -3 6 10.2 6.4
 -9 -3 6 -0.5 5
 -8 -3 6 17.3 6.3
 -8 -3 6 19 6.5
 7 3 -6 83.39 4.4
 -7 -3 6 67.59 7.4
 -7 -3 6 75.49 7.3
 6 3 -6 -3.4 1.8
 -6 -3 6 5.2 4.4
 -6 -3 6 -3.5 4.7
 5 3 -6 8.1 2
 -5 -3 6 11.1 3.8
 -5 -3 6 9.6 4.1
 4 3 -6 257.47 7.2
 4 3 -6 249.78 9.9
 -4 -3 6 251.87 9.5
 -4 -3 6 270.67 10.5
 3 3 -6 107.19 4.3
 3 3 -6 93.49 5.6
 2 3 -6 29.2 2.6
 2 3 -6 24.8 3.1
 1 3 -6 13.8 2.2
 1 3 -6 12.3 2.1
 1 3 -6 11.5 2.6
 0 3 -6 214.18 7.1
 0 3 -6 210.78 6.9
 0 3 -6 217.58 7.2
 -1 3 -6 149.49 5.9
 -1 3 -6 147.79 5.3
 -1 3 -6 150.28 5.9
 -2 3 -6 311.67 9.8
 -2 3 -6 322.47 8.3
 -2 3 -6 323.77 10
 -3 3 -6 91.79 5.1
 -3 3 -6 88.19 5.7
 -3 3 -6 93.19 3.2
 -4 3 -6 10.6 3
 -4 3 -6 1.6 2.3
 -4 3 -6 7.4 1.1
 -5 3 -6 725.23 18.9
 -5 3 -6 687.13 19.8
 -6 3 -6 351.66 11.9
 -6 3 -6 372.86 13.5
 -7 3 -6 123.89 9.4
 -7 3 -6 124.19 4.6
 -8 3 -6 111.39 8.8
 -9 3 -6 7.3 5.5
 -10 3 -6 101.19 9
 -11 3 -6 181.58 12.5
 -12 3 -6 16.1 6.7
 -13 3 -6 0.5 5.3
 -14 3 -6 3.9 6.4
 -15 3 -6 -6.8 6.3
 -16 3 -6 7.8 7.8
 -15 -2 6 -1.1 8.4
 -15 -2 6 2.2 7.9
 -14 -2 6 -9.8 7.1
 -14 -2 6 -1.7 7.1
 -13 -2 6 10.4 7.5
 -13 -2 6 7 6.8
 -12 -2 6 28.8 7.2
 -12 -2 6 13 7.4
 -11 -2 6 3.9 6
 -11 -2 6 -3.1 6.3
 -10 -2 6 13.5 5.9
 -10 -2 6 -2.1 6.2
 -9 -2 6 15.5 6.8
 -9 -2 6 8.6 5.9
 -8 -2 6 1.1 5.4
 -8 -2 6 3.9 6.4
 7 2 -6 5.9 1.8
 -7 -2 6 10.6 6
 -7 -2 6 9.8 5.2
 6 2 -6 3.9 1.6
 -6 -2 6 3.9 3.9
 -6 -2 6 4.7 5
 5 2 -6 47.1 2.7
 5 2 -6 48.7 5.1
 -5 -2 6 51.89 5.5
 -5 -2 6 40.5 5.4
 4 2 -6 -1 1.3
 4 2 -6 2.1 2.8
 -4 -2 6 0.3 3.4
 3 2 -6 0 2.1
 3 2 -6 -0.4 1.3
 2 2 -6 16.1 2.9
 2 2 -6 16.2 1.8
 1 2 -6 187.28 6.5
 1 2 -6 191.58 6.9
 1 2 -6 190.98 6
 0 2 -6 19.6 2.4
 0 2 -6 19.3 2.4
 0 2 -6 18.7 2.5
 -1 2 -6 3.8 2.1
 -1 2 -6 6.3 1.7
 -1 2 -6 6 1.9
 -2 2 -6 200.88 5.8
 -2 2 -6 182.18 6.9
 -2 2 -6 179.88 7.1
 -3 2 -6 10.4 2.5
 -3 2 -6 10 2.5
 -3 2 -6 13.4 1.7
 -4 2 -6 3.6 2.8
 -4 2 -6 1.7 2.3
 -4 2 -6 3.9 1.4
 -5 2 -6 91.39 6.8
 -5 2 -6 88.29 3.7
 -6 2 -6 216.88 9.5
 -6 2 -6 215.18 6.5
 -7 2 -6 288.37 8.6
 -7 2 -6 296.97 12.6
 -8 2 -6 33.7 3.7
 -8 2 -6 36.8 5.7
 -9 2 -6 9.3 5
 -10 2 -6 74.09 7.9
 -11 2 -6 130.69 11
 -12 2 -6 238.28 13.5
 -13 2 -6 103.39 10.5
 -14 2 -6 10.2 6.6
 -15 2 -6 16.6 7.7
 -16 2 -6 58.39 9.9
 -15 -1 6 59.29 11.4
 -14 -1 6 14.3 8.1
 -14 -1 6 18.7 8.7
 -13 -1 6 21.4 7.2
 -13 -1 6 0.1 7.4
 -12 -1 6 27.9 8.4
 -12 -1 6 46.3 8.1
 -11 -1 6 45.6 7.6
 -11 -1 6 35.7 8.2
 -10 -1 6 261.67 15.4
 -10 -1 6 297.47 14
 -9 -1 6 163.08 13.1
 -9 -1 6 162.58 11.2
 -8 -1 6 1.3 5.3
 -8 -1 6 4.2 6.6
 -7 -1 6 -1.4 4.7
 -7 -1 6 4.3 5.9
 6 1 -6 37.4 5.1
 -6 -1 6 37.2 5.4
 -6 -1 6 32.6 6.1
 5 1 -6 323.97 11.6
 -5 -1 6 335.37 12.9
 4 1 -6 487.05 14.4
 -4 -1 6 478.35 15
 3 1 -6 281.37 6.8
 2 1 -6 23.5 1.9
 2 1 -6 28.7 3.2
 1 1 -6 180.68 6.7
 1 1 -6 181.78 5.6
 0 1 -6 17.7 2.4
 0 1 -6 15.2 2.1
 0 1 -6 14.1 2.4
 -1 1 -6 270.87 8
 -1 1 -6 279.17 8.2
 -1 1 -6 287.57 8.7
 -2 1 -6 485.15 12
 -2 1 -6 496.65 13.4
 -2 1 -6 460.25 12.6
 -3 1 -6 34.7 2.4
 -3 1 -6 29.9 3.3
 -3 1 -6 28.2 3.1
 -4 1 -6 503.45 14.8
 -4 1 -6 503.05 12.3
 -5 1 -6 348.87 9.4
 -5 1 -6 349.77 11.7
 -6 1 -6 13.1 3.5
 -6 1 -6 13.9 2.6
 -7 1 -6 135.19 6.4
 -7 1 -6 147.59 9.1
 -8 1 -6 65.39 6.9
 -8 1 -6 75.19 5.2
 -9 1 -6 57.49 6.9
 -9 1 -6 60.79 5.4
 -10 1 -6 28.1 6.2
 -11 1 -6 64.09 7.7
 -12 1 -6 49.9 7.8
 -13 1 -6 46.1 7.8
 -14 1 -6 4.8 6.3
 -15 1 -6 7.9 6.9
 -16 1 -6 63.69 10.3
 -15 0 6 -8.6 8.2
 -14 0 6 -14.9 7.6
 -13 0 6 10.1 6.7
 -13 0 6 1 8
 -12 0 6 17.2 8.3
 -12 0 6 34.5 7.4
 -11 0 6 21.8 8.2
 -11 0 6 42.3 7.3
 -10 0 6 2.6 7
 -10 0 6 5.5 5.4
 -9 0 6 12.3 5.6
 -9 0 6 2.5 6.9
 -8 0 6 74.69 7.6
 -8 0 6 68.99 8.4
 7 0 -6 0.1 3.8
 -7 0 6 3.6 4.8
 -7 0 6 -1.2 6.4
 6 0 -6 209.08 9.2
 -6 0 6 180.58 11.7
 5 0 -6 211.38 9
 -5 0 6 235.28 11.2
 4 0 -6 0.4 2.4
 -4 0 6 -1.6 3.8
 3 0 -6 -1.1 1.9
 2 0 -6 133.09 5.8
 1 0 -6 521.05 13.9
 0 0 -6 15.7 2.3
 0 0 -6 17.8 2.5
 -1 0 -6 1.1 2
 -1 0 -6 2.9 1.8
 -2 0 -6 390.66 11.2
 -2 0 -6 397.06 10.4
 -3 0 -6 82.49 3.9
 -3 0 -6 93.79 5
 -4 0 -6 -2.2 1.8
 -4 0 -6 2.1 2.4
 -5 0 -6 79.69 4.4
 -5 0 -6 70.69 5.5
 -6 0 -6 227.88 9.8
 -6 0 -6 222.38 7.8
 -7 0 -6 126.59 8.5
 -7 0 -6 135.49 6.7
 -8 0 -6 19.8 5.1
 -8 0 -6 26.1 4.3
 -9 0 -6 37.7 6.2
 -9 0 -6 37.1 5.2
 -10 0 -6 264.67 11
 -10 0 -6 274.47 12.9
 -11 0 -6 0.1 4.4
 -12 0 -6 2.1 5.3
 -13 0 -6 0.5 5
 -14 0 -6 4.4 6.1
 -15 0 -6 0 6.3
 -16 0 -6 0.1 6.8
 -15 1 6 37.1 10.6
 -14 1 6 5.7 8.6
 -13 1 6 -6.8 8.1
 -13 1 6 16.8 7.4
 -12 1 6 81.89 9.1
 -12 1 6 66.29 10.5
 -11 1 6 98.59 9.3
 -11 1 6 87.59 11.1
 -10 1 6 85.39 8.7
 -10 1 6 87.79 10.6
 -9 1 6 47.1 8.7
 -9 1 6 46.4 6.8
 8 -1 -6 204.48 10.6
 -8 1 6 209.78 14.6
 -8 1 6 219.58 11.9
 7 -1 -6 15.6 4.2
 -7 1 6 18.5 7.2
 6 -1 -6 115.59 7.6
 -6 1 6 131.59 9.9
 5 -1 -6 25.5 4.1
 -5 1 6 25.3 5.6
 4 -1 -6 375.46 12.2
 -4 1 6 397.66 13.9
 3 -1 -6 503.55 14.2
 2 -1 -6 6.5 2.2
 1 -1 -6 444.96 12.3
 0 -1 -6 401.76 11.1
 0 -1 -6 407.96 11.5
 -1 -1 -6 174.18 6.6
 -1 -1 -6 183.68 6.5
 -2 -1 -6 126.69 5.2
 -2 -1 -6 131.49 5.6
 -3 -1 -6 55.69 4.4
 -3 -1 -6 49.6 3.8
 -4 -1 -6 488.15 12.9
 -4 -1 -6 487.15 14.1
 -5 -1 -6 454.35 13.8
 -5 -1 -6 439.56 12.2
 -6 -1 -6 553.74 16.6
 -6 -1 -6 563.54 15.1
 -7 -1 -6 7.3 3.5
 -7 -1 -6 4.7 3.3
 -8 -1 -6 3.2 4.1
 -8 -1 -6 9.9 4.2
 -9 -1 -6 22.8 5.5
 -9 -1 -6 25 5.3
 -10 -1 -6 195.88 11.7
 -10 -1 -6 180.38 10.4
 -11 -1 -6 289.07 14.1
 -11 -1 -6 277.87 11.9
 -12 -1 -6 24.7 6.5
 -13 -1 -6 9.1 5.8
 -14 -1 -6 11.4 6.5
 -15 -1 -6 23.2 7.6
 -16 -1 -6 61.59 9.8
 -15 2 6 -19 8
 -14 2 6 -8.2 8.1
 -13 2 6 32.7 9.6
 -12 2 6 16.1 6.4
 -12 2 6 16.7 8.2
 -11 2 6 9 7.9
 -11 2 6 3.3 5.6
 -10 2 6 20.5 6.1
 -10 2 6 0.6 7.1
 -9 2 6 34.5 6.2
 -9 2 6 27.3 7.9
 8 -2 -6 23 5.1
 -8 2 6 21.6 8
 7 -2 -6 3 3.8
 -7 2 6 -2.7 6.7
 6 -2 -6 103.29 7.2
 -6 2 6 113.09 9.1
 5 -2 -6 61.99 5.3
 -5 2 6 51.09 6.9
 4 -2 -6 34.9 4
 -4 2 6 35.2 5.2
 3 -2 -6 92.19 5.2
 -3 2 6 91.39 6.6
 2 -2 -6 20.6 3
 1 -2 -6 74.59 4.7
 0 -2 -6 10.1 2.3
 -1 -2 -6 67.09 4.5
 -1 -2 -6 62.69 4.6
 -2 -2 -6 47.5 3.7
 -2 -2 -6 40.2 3.5
 -3 -2 -6 13.6 2.6
 -3 -2 -6 15.3 2.7
 -4 -2 -6 25.1 3.1
 -4 -2 -6 29.4 3.2
 -5 -2 -6 5.2 2.7
 -5 -2 -6 3.2 2.9
 -6 -2 -6 429.46 12.9
 -6 -2 -6 427.66 13.8
 -7 -2 -6 9.1 3.9
 -7 -2 -6 7.5 3.7
 -8 -2 -6 3.9 4.4
 -8 -2 -6 -4.3 3.7
 -9 -2 -6 69.39 6.7
 -9 -2 -6 67.89 7
 -10 -2 -6 8.7 5.4
 -10 -2 -6 12 4.8
 -11 -2 -6 96.09 8
 -11 -2 -6 91.99 8.7
 -12 -2 -6 109.99 9.8
 -12 -2 -6 103.39 8.8
 -13 -2 -6 30.8 6.9
 -14 -2 -6 36.9 7.6
 -15 -2 -6 22.5 7.6
 -16 -2 -6 53.49 9.3
 -14 3 6 -1.2 8.5
 -13 3 6 42 9.5
 -12 3 6 11 8.4
 -12 3 6 43.9 7.5
 -11 3 6 215.78 15.1
 -11 3 6 235.98 13.4
 -10 3 6 296.17 17.3
 -10 3 6 283.07 14
 9 -3 -6 123.89 8.6
 -9 3 6 131.69 10.1
 -9 3 6 117.09 10.9
 8 -3 -6 81.49 7.1
 -8 3 6 69.09 9.1
 7 -3 -6 244.78 10.9
 -7 3 6 281.47 15.7
 6 -3 -6 346.37 12.4
 -6 3 6 337.97 15.1
 5 -3 -6 486.45 14.8
 -5 3 6 482.35 17.7
 4 -3 -6 1033.5 26.6
 -4 3 6 1118.79 29.2
 3 -3 -6 3.1 2.4
 -3 3 6 4.8 4.2
 -3 3 6 2.2 1.2
 2 -3 -6 3.5 2.3
 1 -3 -6 441.36 12.5
 0 -3 -6 51.49 3.9
 -1 -3 -6 305.67 9.6
 -1 -3 -6 294.87 9.2
 -2 -3 -6 17.8 2.7
 -2 -3 -6 15.3 2.7
 -3 -3 -6 1.8 2.4
 -3 -3 -6 -0.2 2
 -4 -3 -6 101.99 5.6
 -4 -3 -6 119.79 5.6
 -5 -3 -6 401.36 12.3
 -5 -3 -6 414.86 12.7
 -6 -3 -6 28.5 4.2
 -6 -3 -6 26.2 3.7
 -7 -3 -6 101.29 7.2
 -7 -3 -6 110.89 7.4
 -8 -3 -6 14.2 4.9
 -8 -3 -6 18.6 4.6
 -9 -3 -6 14.3 4.9
 -9 -3 -6 21.2 5.7
 -10 -3 -6 66.79 7.4
 -10 -3 -6 55.29 6.8
 -11 -3 -6 0.7 4.5
 -11 -3 -6 -3.2 4.7
 -12 -3 -6 34.2 6.6
 -12 -3 -6 47.1 7.1
 -13 -3 -6 4.8 5.3
 -14 -3 -6 3.5 5.5
 -15 -3 -6 -7.6 5.8
 -16 -3 -6 -7.8 6
 -17 -3 -6 -1.8 7.4
 -14 4 6 11.8 8.6
 -13 4 6 -9.9 8.1
 -12 4 6 -10.1 7.5
 -11 4 6 1.1 7.6
 -11 4 6 1.4 5.4
 -10 4 6 -1.7 7.7
 -10 4 6 -0.2 4.9
 9 -4 -6 24.9 5.2
 -9 4 6 19.2 8
 8 -4 -6 23.1 4.8
 -8 4 6 20.1 7.2
 7 -4 -6 122.49 7.9
 -7 4 6 127.99 11.2
 6 -4 -6 26.5 4.3
 -6 4 6 30.7 7.6
 5 -4 -6 2.9 3
 -5 4 6 1.2 5.9
 4 -4 -6 91.89 5.8
 -4 4 6 88.89 7.8
 -4 4 6 85.89 3.4
 3 -4 -6 6.6 2.7
 -3 4 6 9 1.7
 -3 4 6 10.9 4.8
 2 -4 -6 0.2 2.4
 -2 4 6 3.5 1.9
 1 -4 -6 117.59 6
 0 -4 -6 231.98 8
 -1 -4 -6 36.4 3.4
 -1 -4 -6 27.4 3.3
 -2 -4 -6 107.59 5.5
 -2 -4 -6 108.99 5.5
 -3 -4 -6 948.71 23.7
 -3 -4 -6 957.9 23.5
 -4 -4 -6 183.88 7.3
 -4 -4 -6 181.68 7.9
 -5 -4 -6 29.4 3.5
 -5 -4 -6 20.8 3.7
 -6 -4 -6 38.6 4.2
 -6 -4 -6 35.4 4.6
 -7 -4 -6 51.19 5.7
 -7 -4 -6 53.69 5.2
 -8 -4 -6 219.78 10.7
 -8 -4 -6 223.88 10.4
 -9 -4 -6 162.78 10.2
 -9 -4 -6 146.09 9.6
 -10 -4 -6 30.8 6.4
 -10 -4 -6 30.1 5.6
 -11 -4 -6 63.59 7.7
 -11 -4 -6 59.19 7.1
 -12 -4 -6 3.7 5.1
 -12 -4 -6 7.1 6.1
 -13 -4 -6 5.5 6.4
 -13 -4 -6 4.6 5.5
 -14 -4 -6 3 6
 -15 -4 -6 21.2 7.2
 -16 -4 -6 14.6 7.7
 -17 -4 -6 3.1 7
 -14 5 6 27.1 10.3
 -13 5 6 9 9.2
 -12 5 6 21 8.4
 -11 5 6 77.79 11.1
 -10 5 6 19.7 8
 -10 5 6 40.2 6.8
 9 -5 -6 55.19 6.5
 -9 5 6 48.7 9.5
 8 -5 -6 18.6 4.5
 -8 5 6 14 7.1
 7 -5 -6 64.09 6.2
 -7 5 6 70.19 9.3
 6 -5 -6 256.57 10.4
 -6 5 6 258.07 15.3
 5 -5 -6 13.9 3.7
 -5 5 6 4.6 1.8
 -5 5 6 5.8 6
 4 -5 -6 274.97 10.1
 -4 5 6 264.07 13.2
 -4 5 6 278.47 7.6
 3 -5 -6 337.17 10.9
 -3 5 6 317.77 13.5
 -3 5 6 334.47 8.9
 2 -5 -6 187.98 7.8
 -2 5 6 186.08 6.3
 -2 5 6 179.68 9.8
 1 -5 -6 18.9 3.2
 0 -5 -6 206.08 8.1
 -1 -5 -6 513.75 14.5
 -2 -5 -6 831.92 20.9
 -2 -5 -6 804.12 20.8
 -3 -5 -6 362.96 11.2
 -3 -5 -6 378.56 11.9
 -4 -5 -6 9.7 2.5
 -4 -5 -6 6.2 3.1
 -5 -5 -6 81.09 5.2
 -5 -5 -6 88.69 6.9
 -6 -5 -6 595.24 17.4
 -6 -5 -6 581.74 16.7
 -7 -5 -6 122.59 7.3
 -7 -5 -6 111.69 8.6
 -8 -5 -6 115.19 9.4
 -8 -5 -6 113.09 7.8
 -9 -5 -6 75.39 6.7
 -9 -5 -6 71.99 7.5
 -10 -5 -6 -0.3 4
 -10 -5 -6 -4.9 5.2
 -11 -5 -6 285.77 13.6
 -11 -5 -6 267.07 13.4
 -12 -5 -6 54.99 7.9
 -12 -5 -6 56.09 7.4
 -13 -5 -6 -5.6 5.9
 -13 -5 -6 -2.5 4.8
 -14 -5 -6 11.9 5.9
 -15 -5 -6 -3 5.8
 -16 -5 -6 28.4 8.1
 -17 -5 -6 25.3 8.3
 -14 6 6 -6.4 8.7
 -13 6 6 -12.7 8.2
 -12 6 6 0.2 8.5
 -11 6 6 29 9.3
 10 -6 -6 4.2 4.7
 -10 6 6 1.2 7.1
 -10 6 6 9.4 5.5
 9 -6 -6 31.8 5.4
 -9 6 6 16.8 8.5
 8 -6 -6 24.4 4.9
 -8 6 6 18.4 7.9
 7 -6 -6 7.5 3.9
 -7 6 6 11 7.8
 6 -6 -6 34.4 5.1
 -6 6 6 24.2 8.2
 5 -6 -6 27.3 4.2
 -5 6 6 19.4 2.6
 -5 6 6 29.2 7.6
 4 -6 -6 2.2 3.1
 -4 6 6 3.6 5.6
 -4 6 6 -1.4 2
 3 -6 -6 247.08 9.6
 -3 6 6 246.08 11.8
 -3 6 6 262.37 8
 2 -6 -6 234.38 9.1
 -2 6 6 223.78 7.5
 -2 6 6 215.48 10.2
 1 -6 -6 109.99 6.5
 -1 6 6 118.39 6.1
 0 -6 -6 3.2 2.5
 -1 -6 -6 83.69 6.1
 -2 -6 -6 87.29 6.3
 -2 -6 -6 87.69 5.3
 -3 -6 -6 -0.5 2.1
 -3 -6 -6 -1.5 2.8
 -4 -6 -6 157.68 6.8
 -4 -6 -6 160.08 8.3
 -5 -6 -6 22.1 3.3
 -5 -6 -6 24.3 4.7
 -6 -6 -6 45 5.3
 -6 -6 -6 39.4 4.2
 -7 -6 -6 0.6 3.1
 -7 -6 -6 -0.6 4.8
 -8 -6 -6 91.79 7.7
 -8 -6 -6 88.39 8.1
 -9 -6 -6 76.59 6.7
 -9 -6 -6 88.19 8.5
 -10 -6 -6 -1.6 5.4
 -10 -6 -6 -0.1 4.2
 -11 -6 -6 -1.2 3.9
 -11 -6 -6 0.3 5.6
 -12 -6 -6 105.09 9.8
 -12 -6 -6 105.59 9
 -13 -6 -6 43.6 8.4
 -13 -6 -6 39.5 7.1
 -14 -6 -6 18.2 7.4
 -14 -6 -6 29.2 6.9
 -15 -6 -6 17.8 6.5
 -16 -6 -6 13.7 6.8
 -13 7 6 14.8 9.8
 -12 7 6 -2.4 8.5
 -11 7 6 33.1 9.6
 -10 7 6 60.89 10.3
 9 -7 -6 228.38 11
 -9 7 6 214.08 16.1
 8 -7 -6 127.69 7.9
 -8 7 6 100.09 10.7
 7 -7 -6 48.3 5.6
 -7 7 6 47.3 9.1
 6 -7 -6 193.48 9.2
 -6 7 6 214.08 14.1
 5 -7 -6 598.74 17.8
 -5 7 6 620.44 22.4
 -5 7 6 624.14 15.4
 4 -7 -6 628.04 18.2
 -4 7 6 636.74 15.9
 -4 7 6 633.64 22
 3 -7 -6 26.6 4.2
 -3 7 6 34.7 3.5
 -3 7 6 26.3 6
 2 -7 -6 140.79 7.5
 -2 7 6 145.19 10.1
 -2 7 6 164.48 6.8
 1 -7 -6 495.25 14.8
 -1 7 6 494.75 13.8
 0 -7 -6 886.61 23
 0 7 6 906.51 22.2
 -1 -7 -6 955.7 24.4
 -2 -7 -6 18 3.7
 -3 -7 -6 5.5 3.3
 -3 -7 -6 0.6 2.5
 -4 -7 -6 608.94 17.8
 -4 -7 -6 594.64 16.4
 -5 -7 -6 45.6 5.7
 -5 -7 -6 47.9 4.1
 -6 -7 -6 81.99 5.5
 -6 -7 -6 74.09 6.7
 -7 -7 -6 17.5 3.6
 -7 -7 -6 11.9 5.3
 -8 -7 -6 61.99 5.6
 -8 -7 -6 69.19 8
 -9 -7 -6 49.9 7.7
 -9 -7 -6 59.39 5.8
 -10 -7 -6 5.8 4.1
 -10 -7 -6 -1.7 5.7
 -11 -7 -6 13.8 6.4
 -11 -7 -6 0.2 4.2
 -12 -7 -6 49.5 8.4
 -12 -7 -6 62.59 7.2
 -13 -7 -6 39.2 6.8
 -13 -7 -6 49 8.7
 -14 -7 -6 5.3 5.2
 -14 -7 -6 -3.2 6.5
 -15 -7 -6 3 8.1
 -15 -7 -6 8.1 6.3
 -13 8 6 -15.7 8.2
 -12 8 6 15.5 9.8
 -11 8 6 -1.7 8.2
 -10 8 6 -2.2 7.7
 -9 8 6 -0.4 7.8
 8 -8 -6 3.5 3.9
 -8 8 6 -0.1 7.6
 7 -8 -6 7.1 3.8
 -7 8 6 3.5 7.3
 6 -8 -6 53.79 5.5
 -6 8 6 39.7 8.6
 5 -8 -6 18.2 4.4
 -5 8 6 23.8 3.4
 -5 8 6 14.2 8
 4 -8 -6 69.29 6
 -4 8 6 74.19 5.6
 -4 8 6 56.79 8.2
 3 -8 -6 32.4 4.6
 -3 8 6 35.5 7.3
 -3 8 6 26.2 3.6
 2 -8 -6 170.98 8.4
 -2 8 6 164.48 11.2
 -2 8 6 160.88 7.6
 1 -8 -6 143.19 7.5
 -1 8 6 166.88 7.4
 -1 8 6 165.58 9.9
 0 -8 -6 0.7 3.2
 0 8 6 4 3.3
 -1 -8 -6 324.47 11.4
 -2 -8 -6 488.35 15.1
 -3 -8 -6 330.17 11.9
 -4 -8 -6 206.38 9.6
 -4 -8 -6 204.98 7.9
 -5 -8 -6 4.6 4.5
 -5 -8 -6 1.4 2.6
 -6 -8 -6 181.68 8
 -6 -8 -6 188.08 10.7
 -7 -8 -6 342.07 14.4
 -7 -8 -6 297.27 11
 -8 -8 -6 45 7.6
 -8 -8 -6 52.09 5.2
 -9 -8 -6 235.58 10.3
 -9 -8 -6 222.98 13.2
 -10 -8 -6 49.5 7.7
 -10 -8 -6 48.3 5.6
 -11 -8 -6 -2.1 3.5
 -11 -8 -6 -1.9 6
 -12 -8 -6 38.2 6.3
 -12 -8 -6 41.5 8.2
 -13 -8 -6 4.3 5
 -13 -8 -6 0.9 6.7
 -14 -8 -6 -0.3 7.1
 -15 -8 -6 4.4 8.5
 -12 9 6 -1.5 9
 -11 9 6 31.4 9.6
 -10 9 6 36.3 9.7
 -9 9 6 38.2 9
 8 -9 -6 14 4.4
 -8 9 6 6.6 8
 7 -9 -6 25.8 4.7
 -7 9 6 16.3 7.4
 6 -9 -6 90.09 7
 -6 9 6 81.49 9.8
 5 -9 -6 47.3 5.3
 -5 9 6 60.09 4.8
 -5 9 6 48.7 9.1
 4 -9 -6 4 3.6
 -4 9 6 2.4 3
 -4 9 6 -3.3 7
 3 -9 -6 85.39 6.7
 -3 9 6 98.89 6.7
 -3 9 6 93.39 9.2
 2 -9 -6 42.8 5
 -2 9 6 39.9 6.5
 -2 9 6 51.99 4.9
 1 -9 -6 202.68 9.6
 -1 9 6 219.38 11.7
 -1 9 6 196.18 8.8
 0 -9 -6 1.6 3.2
 0 9 6 2 3.9
 -1 -9 -6 293.37 11.5
 1 9 6 282.77 11.2
 -2 -9 -6 23.2 4.7
 -3 -9 -6 99.09 7.5
 -4 -9 -6 134.89 8.7
 -4 -9 -6 139.59 6.9
 -5 -9 -6 14.7 3.2
 -5 -9 -6 11.5 4.7
 -6 -9 -6 197.48 11.1
 -6 -9 -6 214.58 8.7
 -7 -9 -6 254.27 13.1
 -7 -9 -6 238.38 9.5
 -8 -9 -6 233.58 9.6
 -8 -9 -6 225.08 13.5
 -9 -9 -6 106.89 9.8
 -9 -9 -6 108.19 7.3
 -10 -9 -6 16.6 4.1
 -10 -9 -6 11.3 6.6
 -11 -9 -6 67.39 6.5
 -11 -9 -6 71.29 9.1
 -12 -9 -6 130.99 9
 -12 -9 -6 181.28 13.4
 -13 -9 -6 36 8.6
 -14 -9 -6 -7.8 7.2
 -15 -9 -6 -2.8 8.4
 -16 -9 -6 5.7 9.1
 -12 10 6 -6.3 8.8
 -11 10 6 -10.7 8.2
 -10 10 6 -5 7.2
 -9 10 6 6.7 7.7
 -8 10 6 16.3 7.9
 7 -10 -6 6.4 3.9
 -7 10 6 12.4 7.9
 6 -10 -6 5.3 3.5
 -6 10 6 -0.2 6.5
 5 -10 -6 -1.9 3.2
 -5 10 6 3.3 6.5
 -5 10 6 1.7 3
 4 -10 -6 31.4 4.8
 -4 10 6 21.8 4.2
 -4 10 6 27.8 8.1
 3 -10 -6 39.1 5.3
 -3 10 6 46.6 5
 -3 10 6 42.9 8.3
 2 -10 -6 19.9 4.5
 -2 10 6 9.9 3.9
 -2 10 6 14.3 6.7
 1 -10 -6 11.6 4.1
 -1 10 6 5.1 5.8
 -1 10 6 1.8 3.8
 0 -10 -6 2.5 3.7
 0 10 6 5.9 4.1
 0 10 6 0.3 4.8
 -1 -10 -6 9.8 4.1
 1 10 6 4.1 4.1
 -2 -10 -6 19.2 4.8
 2 10 6 11.5 4.9
 -3 -10 -6 6.3 4.9
 -4 -10 -6 1.9 4.9
 -5 -10 -6 2 5.2
 -5 -10 -6 -3.1 2.9
 -6 -10 -6 -6.5 5
 -6 -10 -6 10.4 3.3
 -7 -10 -6 1.2 3.2
 -7 -10 -6 1.6 6.1
 -8 -10 -6 284.77 14.8
 -8 -10 -6 285.77 10.6
 -9 -10 -6 188.18 12.5
 -9 -10 -6 156.98 8.3
 -10 -10 -6 2.6 3.5
 -10 -10 -6 3.9 6.2
 -11 -10 -6 -3.8 6.6
 -12 -10 -6 170.38 13.5
 -13 -10 -6 197.88 14.5
 -14 -10 -6 11.1 8.2
 -15 -10 -6 0.7 8.2
 -16 -10 -6 95.39 12.9
 -12 11 6 9 8.9
 -11 11 6 -3.8 9.2
 -10 11 6 31.8 9.4
 -9 11 6 134.79 13.8
 -8 11 6 113.89 12.7
 -7 11 6 77.19 10.9
 6 -11 -6 2.1 3.6
 -6 11 6 0.2 6.6
 5 -11 -6 106.39 7.9
 -5 11 6 83.39 10.3
 -5 11 6 101.69 7.2
 4 -11 -6 426.66 15
 -4 11 6 442.26 14.1
 -4 11 6 434.56 19.2
 3 -11 -6 57.29 6
 -3 11 6 48 8.6
 -3 11 6 46.5 5.5
 2 -11 -6 15.9 4.7
 -2 11 6 11.6 4.2
 -2 11 6 13.5 7
 1 -11 -6 191.38 9.9
 -1 11 6 164.58 12
 -1 11 6 182.38 9.6
 0 -11 -6 248.88 11.5
 0 11 6 242.18 11
 0 11 6 247.08 12.7
 -1 -11 -6 141.69 9.5
 1 11 6 177.18 10.9
 1 11 6 153.28 9.8
 -2 -11 -6 320.67 13.5
 2 11 6 323.17 13.6
 -3 -11 -6 1.2 5
 3 11 6 4.4 4.8
 -4 -11 -6 27.5 5.8
 -5 -11 -6 185.58 11.6
 -6 -11 -6 95.49 8.8
 -6 -11 -6 101.79 6.7
 -7 -11 -6 176.08 8.3
 -7 -11 -6 189.68 11.7
 -8 -11 -6 10.5 6.4
 -8 -11 -6 2 3.1
 -9 -11 -6 0.9 6.2
 -10 -11 -6 8.1 7
 -11 -11 -6 13.5 7.5
 -12 -11 -6 -11 6.5
 -13 -11 -6 43.7 9.4
 -14 -11 -6 9.7 8.5
 -15 -11 -6 -3.9 8.1
 -16 -11 -6 -4.2 8.6
 -11 12 6 -2.7 9.2
 -10 12 6 7.2 9
 -9 12 6 -4.7 8.5
 -8 12 6 13.4 8.2
 -7 12 6 2.2 7.9
 6 -12 -6 1.4 3.7
 -6 12 6 -12.9 7
 5 -12 -6 -1.1 3.5
 -5 12 6 8.9 3.9
 -5 12 6 9.3 7.4
 4 -12 -6 23.9 4.7
 -4 12 6 15 7.4
 3 -12 -6 -0.3 3.9
 -3 12 6 2.3 3.6
 -3 12 6 3.1 6.6
 2 -12 -6 3.7 4.3
 -2 12 6 -1.2 3.8
 -2 12 6 4.6 6.6
 1 -12 -6 26.7 5.4
 -1 12 6 26.2 5.4
 -1 12 6 34.6 7.5
 0 -12 -6 -2.2 4.4
 0 12 6 7.3 4.8
 0 12 6 7.3 5.9
 -1 -12 -6 5.3 4.9
 1 12 6 12.2 5
 1 12 6 0.9 5.2
 -2 -12 -6 46.3 6.3
 2 12 6 59.09 6.8
 -3 -12 -6 29.3 6.2
 3 12 6 13.6 5.6
 -4 -12 -6 40.2 6.9
 4 12 6 46.4 7.1
 -5 -12 -6 8.3 6
 -6 -12 -6 55.79 8
 -7 -12 -6 177.18 8.1
 -7 -12 -6 156.38 11.3
 -8 -12 -6 28.9 6.7
 -9 -12 -6 -4.1 5.4
 -10 -12 -6 29.1 8
 -11 -12 -6 141.99 12.1
 -12 -12 -6 17.6 8.1
 -13 -12 -6 4.7 7.4
 -14 -12 -6 8.3 8.8
 -15 -12 -6 -3.9 8.6
 -16 -12 -6 -2.8 8.9
 -10 13 6 30 10.7
 -9 13 6 10 9.4
 -8 13 6 -3.1 8.6
 -7 13 6 79.89 11.5
 -6 13 6 -3.7 7.6
 5 -13 -6 156.38 9.3
 -5 13 6 106.59 11.7
 4 -13 -6 50.99 6.1
 -4 13 6 56.59 6.1
 -4 13 6 41.8 9
 3 -13 -6 121.09 8.6
 -3 13 6 115.29 10.8
 -3 13 6 150.48 9.2
 2 -13 -6 6.5 4.2
 -2 13 6 7.1 4.5
 -2 13 6 -3.6 6.3
 1 -13 -6 29.2 5.4
 -1 13 6 26.7 6.9
 -1 13 6 17.5 5
 0 -13 -6 2.3 4.4
 0 13 6 -0.6 5.7
 0 13 6 2.1 4.7
 -1 -13 -6 80.89 7.8
 1 13 6 70.89 7.9
 1 13 6 94.59 7.8
 -2 -13 -6 168.98 11.2
 2 13 6 176.18 11.3
 2 13 6 175.98 11
 -3 -13 -6 45.8 7
 3 13 6 60.99 7.7
 -4 -13 -6 87.49 8.7
 4 13 6 64.19 7.8
 -5 -13 -6 16.2 6.5
 5 13 6 15.2 6.3
 -6 -13 -6 109.59 9.8
 -7 -13 -6 182.58 12.7
 -8 -13 -6 300.87 15.4
 -9 -13 -6 99.79 10.4
 -10 -13 -6 -6 6
 -11 -13 -6 103.89 11.4
 -12 -13 -6 279.57 16.8
 -13 -13 -6 84.39 11.5
 -14 -13 -6 24.3 9.6
 -15 -13 -6 13.9 9.4
 -10 14 6 20 10.5
 -9 14 6 -15.8 8.5
 -8 14 6 -0.8 9.3
 -7 14 6 16.4 9.3
 -6 14 6 7 8.5
 -5 14 6 4.6 7.9
 4 -14 -6 30.8 5.6
 -4 14 6 34.9 5.6
 3 -14 -6 3.9 4.4
 -3 14 6 14.6 7.5
 -3 14 6 11.5 4.5
 2 -14 -6 -3.6 3.8
 -2 14 6 -4.8 6.2
 -2 14 6 -0.3 4.3
 1 -14 -6 30.4 5.8
 -1 14 6 25.8 6.9
 -1 14 6 17.4 5.4
 0 -14 -6 43.1 6.2
 0 14 6 31.2 7
 0 14 6 43.2 6.5
 -1 -14 -6 22.2 5.7
 1 14 6 26.8 5.9
 -2 -14 -6 31.5 6.1
 2 14 6 37.6 6.1
 2 14 6 38.8 6.3
 -3 -14 -6 12.7 5.4
 3 14 6 6.1 5.5
 3 14 6 11.1 5.3
 -4 -14 -6 103.59 9
 4 14 6 103.59 9.1
 -5 -14 -6 3.5 5.3
 5 14 6 6.6 5.9
 -6 -14 -6 5.5 5.5
 6 14 6 5.1 5.4
 -7 -14 -6 -4.6 5.9
 7 14 6 10.3 6
 -8 -14 -6 18.3 7.3
 -9 -14 -6 1.5 6.2
 -10 -14 -6 -2.4 6.8
 -11 -14 -6 1.4 6.5
 -12 -14 -6 48.3 9.8
 -13 -14 -6 22.2 9.3
 -14 -14 -6 0.3 8.6
 -15 -14 -6 -1.4 8.8
 -9 15 6 98.79 13.9
 -8 15 6 81.49 12.7
 -7 15 6 0.7 9
 -6 15 6 5.8 8.8
 -5 15 6 68.09 10.6
 4 -15 -6 98.49 8.2
 -4 15 6 89.69 11
 -4 15 6 96.59 8.3
 3 -15 -6 129.79 9.3
 -3 15 6 146.49 9.6
 -3 15 6 142.69 12.1
 2 -15 -6 17 5.1
 -2 15 6 25.3 5.7
 -2 15 6 14.4 7.4
 1 -15 -6 50.29 6.9
 -1 15 6 56.19 7.2
 -1 15 6 63.59 8.6
 0 -15 -6 38.7 6.4
 0 15 6 40.5 7.5
 0 15 6 42.5 6.7
 -1 -15 -6 61.99 7.5
 1 15 6 55.69 7.4
 1 15 6 61.89 7.7
 -2 -15 -6 64.39 7.7
 2 15 6 55.59 7
 2 15 6 61.79 7.6
 -3 -15 -6 -6.5 5.1
 3 15 6 5.2 5.4
 -4 -15 -6 68.59 8.3
 4 15 6 50.19 7.3
 -5 -15 -6 11.8 6.3
 5 15 6 21.2 6.5
 -6 -15 -6 14.2 6.2
 6 15 6 11.7 6.4
 -7 -15 -6 74.19 9.1
 7 15 6 77.39 9.1
 -8 -15 -6 -3.7 5.9
 8 15 6 1.4 6
 -9 -15 -6 14.8 7.7
 9 15 6 19.7 7.1
 -10 -15 -6 14.3 7.7
 10 15 6 28 7.5
 -11 -15 -6 -0.5 7.5
 11 15 6 1.7 6.7
 -12 -15 -6 -7.4 7.7
 12 15 6 -16.1 6.2
 -13 -15 -6 -14.1 7.9
 13 15 6 -10.2 6.9
 -14 -15 -6 38.3 10.6
 14 15 6 41.4 9.4
 15 15 6 -13 7.6
 -8 16 6 -5.5 8.9
 -7 16 6 2.6 9.6
 -6 16 6 -1.9 8.5
 -5 16 6 38 9.9
 -4 16 6 8.5 8
 -4 16 6 6.4 5
 3 -16 -6 -0.7 4.4
 -3 16 6 1 5
 -3 16 6 1.1 7.7
 2 -16 -6 55.69 7.2
 -2 16 6 52.79 7.3
 -2 16 6 45.2 9.1
 1 -16 -6 86.19 8.4
 -1 16 6 78.89 9.4
 -1 16 6 60.39 7.8
 0 -16 -6 5.2 4.9
 0 16 6 8.3 6.7
 0 16 6 2.8 5.3
 -1 -16 -6 -5.5 4.9
 1 16 6 8.7 6.2
 1 16 6 0.4 5.4
 -2 -16 -6 19.4 5.8
 2 16 6 17.5 6.3
 -3 -16 -6 27 7
 3 16 6 43.6 7.5
 -4 -16 -6 78.69 8.9
 4 16 6 79.39 8.8
 -5 -16 -6 84.29 9.5
 5 16 6 66.29 8.8
 -6 -16 -6 7.7 6.6
 6 16 6 8.6 5.9
 -7 -16 -6 56.89 8.8
 7 16 6 35.7 7.7
 -8 -16 -6 9.3 7.1
 8 16 6 14.7 7
 -9 -16 -6 -16.5 6.3
 9 16 6 -2 5.6
 -10 -16 -6 52.49 9.4
 10 16 6 69.69 9.5
 -11 -16 -6 69.49 10.3
 11 16 6 65.79 9.5
 -12 -16 -6 3.7 8.3
 12 16 6 1.4 7.1
 -13 -16 -6 22.9 9.3
 13 16 6 17.5 8
 -14 -16 -6 -4 7.9
 14 16 6 -5.5 7.2
 -7 17 6 -1.6 9.4
 -6 17 6 -14 8.9
 -5 17 6 13.2 9.4
 -4 17 6 2.2 8.4
 -3 17 6 7.9 5.4
 -3 17 6 1.2 8.3
 2 -17 -6 79.49 8.1
 -2 17 6 91.59 8.8
 -2 17 6 80.09 10.6
 1 -17 -6 14.7 5.7
 -1 17 6 1.2 5.3
 -1 17 6 -4.8 6.8
 0 -17 -6 9.9 5.5
 0 17 6 18.3 6
 -1 -17 -6 3 5.8
 1 17 6 26.8 6.6
 -2 -17 -6 14.9 6.2
 2 17 6 11.2 6.1
 -3 -17 -6 47 7.5
 3 17 6 50.59 7.8
 -4 -17 -6 131.39 11.2
 4 17 6 115.79 10.2
 -5 -17 -6 0.4 5.6
 5 17 6 7.5 5.5
 -6 -17 -6 0.1 6.3
 6 17 6 -3.2 5.9
 -7 -17 -6 88.29 10.4
 7 17 6 55.89 8.3
 -8 -17 -6 104.59 11.3
 8 17 6 131.79 11.4
 -9 -17 -6 34.8 8.8
 9 17 6 40.2 8.4
 -10 -17 -6 -7.3 7.2
 10 17 6 -5 6.5
 -11 -17 -6 -2 8
 11 17 6 -9.6 6.8
 -12 -17 -6 83.99 12.4
 12 17 6 83.69 11
 -13 -17 -6 60.19 11.8
 13 17 6 60.29 10.5
 -6 18 6 -5.2 9.7
 -5 18 6 -6.7 8.3
 -4 18 6 -2.1 8.6
 -3 18 6 30 9.6
 -3 18 6 9.2 5.6
 -2 18 6 22.3 6.4
 1 -18 -6 33.9 6.7
 -1 18 6 34.5 7.1
 0 -18 -6 -4.9 4.8
 0 18 6 8.5 6
 -1 -18 -6 6.6 5.6
 1 18 6 -2.2 5.6
 -2 -18 -6 4 5.8
 2 18 6 4.9 6.1
 -3 -18 -6 -1.1 6
 3 18 6 2.6 6.1
 -4 -18 -6 -2.7 6.1
 4 18 6 4.7 5.4
 -5 -18 -6 15.4 6.6
 5 18 6 15 6.3
 -6 -18 -6 -7.7 6.1
 6 18 6 7.9 6.4
 -7 -18 -6 -0.8 6.8
 7 18 6 0.9 5.9
 -8 -18 -6 -2.1 7.1
 8 18 6 4.1 6.4
 -9 -18 -6 -2.7 7.4
 9 18 6 5.4 7
 -10 -18 -6 4.5 8.2
 10 18 6 1.3 6.5
 -11 -18 -6 28 9.6
 11 18 6 7.2 7.6
 -12 -18 -6 -6.5 8.3
 12 18 6 -7 7
 -13 -18 -6 6.4 9.4
 13 18 6 5.6 7.7
 -3 19 6 183.08 12.7
 -2 19 6 6.5 6.4
 1 -19 -6 16.8 6.1
 -1 19 6 27 7
 0 -19 -6 53.39 8.4
 0 19 6 60.89 8.7
 -1 -19 -6 40.1 7.7
 1 19 6 37 7.9
 -2 -19 -6 112.49 10.7
 2 19 6 117.19 11.1
 -3 -19 -6 73.09 9.5
 3 19 6 80.09 9.8
 -4 -19 -6 6.1 6.7
 4 19 6 7 6.1
 -5 -19 -6 12.6 6.7
 5 19 6 5.7 6.1
 -6 -19 -6 7.4 7.4
 6 19 6 8 6.1
 -7 -19 -6 0.3 7.4
 7 19 6 10.5 6.9
 -8 -19 -6 -2 7.3
 8 19 6 9.3 7
 -9 -19 -6 2 8.1
 9 19 6 1.7 7
 -10 -19 -6 -6.7 7.8
 10 19 6 7.5 6.8
 -11 -19 -6 -4.2 8.4
 11 19 6 -2.7 7.3
 -12 -19 -6 -8.8 8
 12 19 6 -8.3 6.3
 -2 20 6 -5.4 5.8
 -1 20 6 12.6 7.2
 0 -20 -6 -3.8 5.6
 0 20 6 1.8 6.6
 -1 -20 -6 -3.4 6
 1 20 6 -5.4 5.8
 -2 -20 -6 2.2 6.3
 2 20 6 4.3 6.3
 -3 -20 -6 4.7 6.9
 3 20 6 10.6 6.5
 -4 -20 -6 6.6 7.1
 4 20 6 -0.1 6.6
 -5 -20 -6 14.8 7.9
 5 20 6 29.5 7.7
 -6 -20 -6 7.8 7.9
 6 20 6 0.7 6.5
 -7 -20 -6 -0.9 7.3
 7 20 6 2.4 6.7
 -8 -20 -6 0.8 7.9
 8 20 6 0.3 6.8
 -9 -20 -6 -9.5 7.9
 9 20 6 -7.1 6.4
 -10 -20 -6 3.1 8.7
 10 20 6 -2.6 6.3
 -11 -20 -6 36.6 10.4
 11 20 6 33.2 9.1
 -2 21 6 7.2 6.5
 -1 21 6 25.2 7.6
 0 21 6 -0.3 6.3
 -1 -21 -6 -9.6 5.8
 1 21 6 12.4 7.1
 -2 -21 -6 14.6 7.6
 2 21 6 4.3 7
 -3 -21 -6 50.29 9.3
 3 21 6 43.3 8.8
 -4 -21 -6 54.09 9.8
 4 21 6 71.89 10.1
 -5 -21 -6 15.7 8.2
 5 21 6 18.9 7.9
 -6 -21 -6 7 8.1
 6 21 6 7 7.3
 -7 -21 -6 48.5 10
 7 21 6 32.4 8.3
 -8 -21 -6 63.99 10.6
 8 21 6 63.59 10.1
 -9 -21 -6 100.09 12.9
 9 21 6 112.59 12.3
 -10 -21 -6 -0.9 8.6
 10 21 6 0.2 7.5
 -1 22 6 5.9 7.6
 0 22 6 7 7.1
 1 22 6 8.7 7.2
 -2 -22 -6 -3.3 6.7
 2 22 6 -7.6 6.4
 -3 -22 -6 -3.2 6.7
 3 22 6 10.2 7.3
 -4 -22 -6 -0.9 7.3
 4 22 6 0.3 6.8
 -5 -22 -6 -2.7 7.7
 5 22 6 -1.2 7
 -6 -22 -6 0.4 8
 6 22 6 12.1 7.7
 -7 -22 -6 -5 8.3
 7 22 6 1.5 7.1
 -8 -22 -6 -12.8 7.8
 8 22 6 0.6 7.2
 2 23 6 42.4 9.5
 -3 -23 -6 -6.8 7.6
 3 23 6 -4.7 6.8
 -4 -23 -6 5.6 8.3
 4 23 6 0.2 7.1
 -5 -23 -6 -2.9 8
 5 23 6 -6.8 6.7
 6 22 -7 1.2 6.4
 -6 -22 7 -10.6 8.8
 5 22 -7 -3.2 6.1
 4 22 -7 2.3 6
 3 22 -7 45.4 8.5
 2 22 -7 -4.7 5.5
 1 22 -7 5.7 5.9
 0 22 -7 8.6 6.4
 -1 22 -7 -3.7 5.9
 8 21 -7 2.5 6.7
 -8 -21 7 -0.3 9.7
 7 21 -7 9.9 6.9
 -7 -21 7 -8.9 9.3
 6 21 -7 16.5 6.6
 -6 -21 7 21.4 9.5
 5 21 -7 49.3 8.7
 -5 -21 7 57.29 10.6
 4 21 -7 6.7 6.2
 3 21 -7 3.7 5.9
 2 21 -7 20.4 6.9
 1 21 -7 61.79 8.6
 0 21 -7 42.2 7.9
 -1 21 -7 7.5 6.5
 -2 21 -7 4.4 6.3
 -3 21 -7 16.5 7.4
 -4 21 -7 11.2 6.7
 9 20 -7 -5.2 6.3
 -9 -20 7 -6.8 9.4
 8 20 -7 -4 5.8
 -8 -20 7 0.4 9.1
 7 20 -7 10.5 6.5
 -7 -20 7 3.2 9
 6 20 -7 12.2 6.7
 -6 -20 7 -17.1 8
 5 20 -7 7.9 6.3
 -5 -20 7 -1.1 8.1
 4 20 -7 -0.3 5.4
 -4 -20 7 -12.6 6.9
 3 20 -7 -7.7 5.4
 2 20 -7 4.9 5.7
 1 20 -7 10.6 6
 0 20 -7 0.1 5.4
 -1 20 -7 45.8 8.5
 -2 20 -7 27.3 7.6
 -3 20 -7 9.5 6.6
 -4 20 -7 9.9 6.8
 -5 20 -7 18.6 7.2
 10 19 -7 -4.2 5.8
 -10 -19 7 3.7 9.7
 9 19 -7 -0.3 5.8
 -9 -19 7 -1.2 9.2
 8 19 -7 20 7
 -8 -19 7 16.8 9.7
 7 19 -7 98.39 10.5
 -7 -19 7 126.49 13.3
 6 19 -7 29.7 7.2
 -6 -19 7 16.1 8.9
 5 19 -7 12.4 6.1
 -5 -19 7 3.9 7.9
 4 19 -7 -9.1 4.8
 -4 -19 7 0.1 7.3
 3 19 -7 3.5 5.7
 -3 -19 7 7.1 7.2
 2 19 -7 92.19 9.7
 1 19 -7 6.5 5.6
 0 19 -7 8.8 5.7
 -1 19 -7 11.3 5.8
 -2 19 -7 5.9 5.4
 -3 19 -7 1.4 5.3
 -4 19 -7 4.7 5.9
 -5 19 -7 50.49 8.7
 -6 19 -7 14.6 7.2
 -11 -18 7 -18.2 9
 10 18 -7 6.5 6.1
 -10 -18 7 8.5 10.2
 9 18 -7 -5.2 5.9
 -9 -18 7 -7.5 8.8
 8 18 -7 -5 5.3
 -8 -18 7 -7.9 8.5
 7 18 -7 0.1 5.4
 -7 -18 7 4.3 8.4
 6 18 -7 2.8 5.1
 -6 -18 7 10.8 8.3
 5 18 -7 -1.1 4.5
 -5 -18 7 5.6 7.5
 4 18 -7 1.9 5.2
 -4 -18 7 -4.2 7.1
 3 18 -7 45.9 7.4
 -3 -18 7 36.1 8.5
 2 18 -7 24.1 6
 -2 -18 7 19.9 7.2
 1 18 -7 10 5.2
 0 18 -7 8.5 5.3
 -1 18 -7 17.5 6.1
 -2 18 -7 4.5 5.5
 -3 18 -7 32.7 7.3
 -4 18 -7 40.4 7.7
 -5 18 -7 1 5.9
 -6 18 -7 3.3 6
 -7 18 -7 2.5 6.3
 -8 18 -7 9.5 6.4
 -12 -17 7 -6.6 9.2
 -11 -17 7 51.99 11.3
 10 17 -7 30.3 7.5
 -10 -17 7 29.1 10.7
 9 17 -7 -1.5 5.3
 -9 -17 7 -2 8
 8 17 -7 -1 5.1
 -8 -17 7 1.1 7.7
 7 17 -7 0.5 5.1
 -7 -17 7 -14.6 7.6
 6 17 -7 83.49 8.9
 -6 -17 7 70.59 10.5
 5 17 -7 77.59 8.3
 -5 -17 7 78.69 10.2
 4 17 -7 2.1 4.9
 -4 -17 7 -11.3 6.3
 3 17 -7 -0.6 4.8
 -3 -17 7 -2.9 6.6
 2 17 -7 30.6 6.5
 -2 -17 7 22.5 7.4
 1 17 -7 64.09 8
 0 17 -7 92.59 8.7
 -1 17 -7 56.39 7.8
 -2 17 -7 -1 4.6
 -3 17 -7 18.4 6.2
 -4 17 -7 82.09 9.3
 -5 17 -7 80.69 9.5
 -6 17 -7 20.5 6.9
 -7 17 -7 5.2 6.4
 -8 17 -7 34 8.4
 -8 17 -7 25.4 7.7
 -9 17 -7 11.4 6.6
 -12 -16 7 -3.9 9.1
 -11 -16 7 4 9.3
 10 16 -7 -0.5 5.3
 -10 -16 7 6.1 8.3
 9 16 -7 5.6 5.6
 -9 -16 7 14.8 8.4
 8 16 -7 13.9 6.1
 -8 -16 7 0.3 8.1
 7 16 -7 -2.3 4.7
 -7 -16 7 2.8 7.6
 6 16 -7 3.7 5
 -6 -16 7 6.8 7.8
 5 16 -7 12.2 5.1
 -5 -16 7 20 7.7
 4 16 -7 34 6.4
 -4 -16 7 30.9 7.9
 3 16 -7 10.9 5.2
 -3 -16 7 16.3 6.9
 2 16 -7 0.8 4.2
 -2 -16 7 -0.6 6
 1 16 -7 10.1 4.8
 -1 -16 7 -1.7 5.7
 0 16 -7 3.2 4.4
 -1 16 -7 35.8 6.3
 -2 16 -7 24.6 6.2
 -3 16 -7 10.7 5.2
 -4 16 -7 3.5 4.7
 -5 16 -7 31.6 7.2
 -6 16 -7 -4.3 5.1
 -6 16 -7 -4.3 5.6
 -7 16 -7 -6.2 5.5
 -7 16 -7 -3 5.7
 -8 16 -7 20.7 6.8
 -8 16 -7 14.5 7.6
 -9 16 -7 31.8 8.4
 -9 16 -7 47.4 8.2
 -13 -15 7 3.6 9.7
 -12 -15 7 54.69 11.2
 -11 -15 7 88.79 12.8
 10 15 -7 12.2 5.8
 -10 -15 7 13.9 8.3
 9 15 -7 -2.3 4.7
 -9 -15 7 -7.3 7.6
 8 15 -7 16 5.9
 -8 -15 7 14.8 7.7
 7 15 -7 90.59 8.8
 -7 -15 7 99.39 10.9
 6 15 -7 159.48 10.8
 -6 -15 7 157.18 13
 5 15 -7 0.4 4.6
 -5 -15 7 1.1 6.9
 4 15 -7 20.4 5.5
 -4 -15 7 16.3 7
 3 15 -7 -5.8 4.2
 -3 -15 7 10 6.7
 2 15 -7 93.49 8.5
 -2 -15 7 105.39 9.2
 1 15 -7 208.08 11.2
 -1 -15 7 206.28 12.2
 0 15 -7 1.5 4.1
 0 -15 7 3.2 5.3
 -1 15 -7 40.6 6.5
 -2 15 -7 1.2 4.3
 -3 15 -7 52.09 7.2
 -4 15 -7 2.9 4.8
 -4 15 -7 3.2 4.5
 -5 15 -7 19 6.2
 -5 15 -7 26.7 6.5
 -6 15 -7 20.5 6.3
 -6 15 -7 10.9 6.2
 -7 15 -7 0.7 5.7
 -7 15 -7 5.5 5.6
 -8 15 -7 11.2 5.9
 -8 15 -7 11.5 6.7
 -9 15 -7 2.3 5.6
 -9 15 -7 -4 6.5
 -10 15 -7 9 6.2
 -10 15 -7 16.5 8.2
 -13 -14 7 1.9 9.3
 -12 -14 7 -5.7 8.8
 -11 -14 7 -8.9 8.1
 -10 -14 7 1.1 7.5
 9 14 -7 2.8 4.6
 -9 -14 7 11.8 8.1
 8 14 -7 -5 4.5
 -8 -14 7 0.5 7.4
 7 14 -7 8.9 5
 -7 -14 7 9.6 7
 6 14 -7 10.3 4.8
 -6 -14 7 13.6 7.5
 5 14 -7 30.5 5.7
 -5 -14 7 23.2 7.5
 4 14 -7 0.1 4.3
 -4 -14 7 -1.3 6
 3 14 -7 142.49 9.8
 -3 -14 7 105.59 9.5
 2 14 -7 18.2 5.1
 -2 -14 7 0 5.9
 1 14 -7 18.1 5.1
 -1 -14 7 7.5 5.6
 0 14 -7 30.4 5.8
 0 -14 7 36.8 6.3
 -1 14 -7 30.9 5.5
 -2 14 -7 23.3 4.7
 -2 14 -7 27.4 5.5
 -3 14 -7 26.1 5.6
 -3 14 -7 20.6 4.9
 -4 14 -7 77.99 7.6
 -4 14 -7 70.99 8.1
 -5 14 -7 13.5 5.2
 -5 14 -7 -1.6 4.6
 -6 14 -7 -3.8 4.8
 -6 14 -7 1.6 4.8
 -7 14 -7 2 5
 -7 14 -7 -0.3 5.8
 -8 14 -7 -3.4 4.9
 -8 14 -7 -5.1 5.8
 -9 14 -7 1.4 6.3
 -9 14 -7 -3.7 5
 -10 14 -7 6.1 7
 -10 14 -7 -2.5 5.7
 -11 14 -7 9.7 6.3
 -11 14 -7 8.2 7.7
 -14 -13 7 2.3 9.4
 -13 -13 7 3.9 9.5
 -12 -13 7 -6.3 8.7
 -11 -13 7 0.4 8.2
 -10 -13 7 57.49 10.2
 9 13 -7 12.8 5
 -9 -13 7 16.5 8.2
 8 13 -7 -2.4 4.4
 -8 -13 7 -8.8 6.1
 7 13 -7 25.4 5.5
 -7 -13 7 29 7.7
 6 13 -7 87.19 7.9
 -6 -13 7 91.89 9.6
 5 13 -7 73.89 7.1
 -5 -13 7 73.69 8.7
 4 13 -7 3.5 4.2
 -4 -13 7 1.6 6.2
 3 13 -7 35.1 5.8
 -3 -13 7 25.8 7.2
 2 13 -7 193.48 10.7
 -2 -13 7 190.38 12.5
 1 13 -7 160.28 10.1
 -1 -13 7 173.88 11.4
 0 13 -7 187.88 10.1
 0 -13 7 181.68 10.4
 -1 13 -7 53.59 4.9
 -1 13 -7 45.6 6
 1 -13 7 62.29 6.2
 -2 13 -7 35.6 4.8
 -2 13 -7 34.6 5.6
 -3 13 -7 139.39 9.7
 -3 13 -7 124.99 8.6
 -4 13 -7 132.29 9.7
 -4 13 -7 115.69 9.4
 -5 13 -7 260.17 13.3
 -5 13 -7 251.67 12.4
 -6 13 -7 76.49 8.3
 -6 13 -7 87.89 8.7
 -7 13 -7 3.7 5.6
 -7 13 -7 9.5 5.3
 -8 13 -7 78.89 8.5
 -8 13 -7 74.79 9.2
 -9 13 -7 95.79 9.5
 -9 13 -7 90.69 10.6
 -10 13 -7 25.4 6.7
 -10 13 -7 17.4 7.5
 -11 13 -7 31.7 7.6
 -11 13 -7 10.3 7.6
 -14 -12 7 20.9 10.3
 -13 -12 7 6.3 9.2
 -12 -12 7 3.3 8.4
 -11 -12 7 21.9 8.4
 -10 -12 7 35.5 9.1
 9 12 -7 1.5 4.3
 -9 -12 7 -0.8 6.6
 8 12 -7 16.3 4.7
 -8 -12 7 9.2 7.3
 7 12 -7 74.19 6.9
 -7 -12 7 61.39 8.7
 6 12 -7 2.6 4
 -6 -12 7 -3.7 6.3
 5 12 -7 10.7 4.4
 -5 -12 7 3.8 6
 4 12 -7 37.4 5.5
 -4 -12 7 23.4 7.2
 3 12 -7 1.2 4.2
 -3 -12 7 4.3 6.1
 2 12 -7 -4.7 3.9
 -2 -12 7 -3.2 5.7
 1 12 -7 2.5 4.3
 -1 -12 7 3.3 5.6
 0 12 -7 10.8 4.5
 0 12 -7 12.7 3
 0 -12 7 11.1 5.4
 -1 12 -7 3.1 3.3
 -1 12 -7 9.9 4.6
 1 -12 7 -1.5 4.6
 -2 12 -7 3.7 3.6
 -2 12 -7 -0.7 3.6
 -3 12 -7 2.3 3.8
 -3 12 -7 -0.9 4.1
 -4 12 -7 -2.5 4
 -4 12 -7 2.1 4.3
 -5 12 -7 -1.4 4.5
 -5 12 -7 5.5 4.7
 -6 12 -7 28.2 6.1
 -6 12 -7 27.7 6.1
 -7 12 -7 10 4.9
 -7 12 -7 8.5 5.7
 -8 12 -7 6.1 5.8
 -8 12 -7 11.9 5.4
 -9 12 -7 56.79 8.8
 -9 12 -7 63.09 7.8
 -10 12 -7 28.6 6.5
 -10 12 -7 22.6 7.7
 -11 12 -7 -11.1 6.3
 -11 12 -7 -6.4 5.6
 -12 12 -7 18.9 8.1
 -14 -11 7 4.3 9.6
 -13 -11 7 27.8 10.2
 -12 -11 7 69.69 10.6
 -11 -11 7 105.79 12.1
 -10 -11 7 100.89 11.2
 9 11 -7 13.3 4.8
 -9 -11 7 4.4 7.3
 8 11 -7 136.39 9.3
 -8 -11 7 157.08 12.5
 7 11 -7 116.79 8.3
 -7 -11 7 99.69 10
 6 11 -7 39.4 5.5
 -6 -11 7 35.4 7.4
 5 11 -7 159.28 9.4
 -5 -11 7 142.49 11.3
 4 11 -7 6.1 4.1
 -4 -11 7 -2.1 6.2
 3 11 -7 0.4 3.5
 -3 -11 7 -2.1 5.7
 2 11 -7 291.27 11.8
 -2 -11 7 303.37 13.5
 1 11 -7 63.89 4.4
 1 11 -7 66.59 6.5
 -1 -11 7 70.39 7
 0 11 -7 -6 3.6
 0 11 -7 -3.8 2.5
 0 -11 7 1.2 4.7
 -1 11 -7 6 4.2
 -1 11 -7 6 3.3
 1 -11 7 13.4 4.9
 -2 11 -7 93.59 6.7
 -2 11 -7 97.89 7.8
 2 -11 7 87.29 6.9
 -3 11 -7 44.3 5.8
 -3 11 -7 35.4 5.1
 -4 11 -7 31.5 5.4
 -4 11 -7 23 5
 -5 11 -7 72.59 7.4
 -5 11 -7 67.09 7.2
 -6 11 -7 3.6 5.1
 -6 11 -7 16 5
 -7 11 -7 -3.3 4.9
 -7 11 -7 0.3 4.4
 -8 11 -7 6.4 5.8
 -8 11 -7 8.2 4.8
 -9 11 -7 10.7 6.4
 -9 11 -7 16.4 5.5
 -10 11 -7 4 5.7
 -10 11 -7 -0.4 5
 -11 11 -7 6.9 5.6
 -11 11 -7 13.1 7.2
 -12 11 -7 61.79 10.2
 -13 11 -7 -2.6 6.9
 -14 -10 7 9.1 9.3
 -13 -10 7 34.5 9.3
 -12 -10 7 0.8 7.7
 -11 -10 7 -4 6.5
 -10 -10 7 8.5 7.5
 9 10 -7 18.5 4.5
 -9 -10 7 -1.1 6.9
 8 10 -7 4.4 3.7
 -8 -10 7 7.3 6.7
 7 10 -7 65.59 6.2
 -7 -10 7 67.09 9
 6 10 -7 119.79 8
 -6 -10 7 113.89 10
 5 10 -7 17.2 4.6
 -5 -10 7 5.4 6.6
 4 10 -7 -1.5 3.4
 -4 -10 7 -1.5 5.8
 3 10 -7 71.39 6.3
 -3 -10 7 58.09 6.9
 2 10 -7 145.79 8.7
 2 10 -7 134.39 5.2
 -2 -10 7 136.89 10.7
 1 10 -7 55.09 4.3
 1 10 -7 50.09 5.7
 -1 -10 7 43.8 6.1
 0 10 -7 17.1 4.1
 0 10 -7 18.6 3.1
 0 -10 7 23.7 5.1
 -1 10 -7 19.3 3.5
 -1 10 -7 15.3 4.5
 1 -10 7 18.8 4.6
 -2 10 -7 3.5 3.4
 -2 10 -7 2.6 3.9
 2 -10 7 5.6 3.7
 -3 10 -7 8 4.1
 -3 10 -7 13.4 4.3
 -4 10 -7 1.8 4.3
 -4 10 -7 8.4 4.4
 -5 10 -7 27.7 5.4
 -5 10 -7 24.1 5.4
 -6 10 -7 -1.7 4
 -6 10 -7 -2.3 4.4
 -7 10 -7 3.7 3.9
 -7 10 -7 1.6 5
 -8 10 -7 9.3 4.8
 -8 10 -7 10.3 5.9
 -9 10 -7 -4.3 4.3
 -9 10 -7 -1.9 5.3
 -10 10 -7 1.1 4.7
 -10 10 -7 -6.2 5.9
 -11 10 -7 -2.7 6.4
 -12 10 -7 -7.7 6.3
 -13 10 -7 -4.5 6.5
 -15 -9 7 -2.1 9.1
 -14 -9 7 8.8 9.1
 -13 -9 7 2.4 7.6
 -12 -9 7 36.2 9.1
 -11 -9 7 -5.2 7
 -10 -9 7 10.2 7.3
 -9 -9 7 187.58 12.5
 8 9 -7 98.09 7.7
 -8 -9 7 91.29 9.3
 7 9 -7 20.4 4.4
 -7 -9 7 14.8 6.8
 6 9 -7 5.6 3.9
 -6 -9 7 -7.4 6
 5 9 -7 209.78 9.4
 -5 -9 7 215.98 11.8
 4 9 -7 526.95 15.7
 -4 -9 7 503.85 13.4
 -4 -9 7 558.34 18.4
 3 9 -7 156.78 8.3
 -3 -9 7 150.58 10
 2 9 -7 45.6 3.6
 2 9 -7 49.5 5.2
 -2 -9 7 57.39 6.2
 1 9 -7 194.88 9.4
 1 9 -7 217.58 7.1
 -1 -9 7 198.18 10.2
 0 9 -7 271.47 11.1
 0 9 -7 296.37 9.4
 0 -9 7 292.87 11.1
 -1 9 -7 262.17 10.9
 -1 9 -7 257.27 9.7
 1 -9 7 265.77 10
 -2 9 -7 279.57 10.8
 -2 9 -7 293.37 11.3
 2 -9 7 280.27 9.6
 -3 9 -7 21.9 4.7
 -3 9 -7 17.8 4.3
 3 -9 7 20.1 3
 -4 9 -7 129.09 8.7
 -4 9 -7 124.19 8.6
 -5 9 -7 265.87 11.7
 -5 9 -7 265.87 12.5
 -6 9 -7 53.59 6.9
 -6 9 -7 49.2 6.3
 -7 9 -7 55.99 7.2
 -7 9 -7 52.79 6.4
 -8 9 -7 12.8 5.9
 -8 9 -7 10.8 4.5
 -9 9 -7 -1.7 5.4
 -9 9 -7 2.6 4.5
 -10 9 -7 165.28 12.6
 -10 9 -7 173.18 10.7
 -11 9 -7 14.8 6.9
 -12 9 -7 -1.6 6.4
 -13 9 -7 -1.3 6.7
 -14 9 -7 -5 6
 -15 -8 7 5.2 9.1
 -14 -8 7 27.2 9.7
 -13 -8 7 4.2 8.1
 -12 -8 7 -8.8 7
 -11 -8 7 26.1 7.6
 -10 -8 7 -1.2 6.3
 -9 -8 7 1.5 6.2
 8 8 -7 9.6 3.5
 -8 -8 7 10.2 5.9
 7 8 -7 11 3.8
 -7 -8 7 9.6 4.7
 -7 -8 7 5.7 5.9
 6 8 -7 14.5 3.9
 -6 -8 7 15.7 4.5
 -6 -8 7 5.6 5.7
 5 8 -7 34.7 4.6
 -5 -8 7 38 6.5
 -5 -8 7 35.7 4.3
 4 8 -7 3.8 3.1
 -4 -8 7 5.8 3
 -4 -8 7 7.3 5.1
 3 8 -7 276.27 10.2
 -3 -8 7 269.77 12
 2 8 -7 71.29 4.1
 2 8 -7 79.19 6.2
 -2 -8 7 73.19 6.4
 1 8 -7 56.19 5.2
 1 8 -7 63.79 4.2
 -1 -8 7 60.49 5.6
 0 8 -7 51.39 4.9
 0 8 -7 61.19 4.5
 0 -8 7 53.19 5
 -1 8 -7 4.6 3.2
 -1 8 -7 -0.5 2.3
 1 -8 7 0.4 3.2
 -2 8 -7 364.36 12
 -2 8 -7 340.67 12.4
 2 -8 7 352.06 10.5
 -3 8 -7 214.48 9.4
 -3 8 -7 205.48 9.4
 3 -8 7 195.98 6.6
 -4 8 -7 109.29 8
 -4 8 -7 100.39 7.2
 -5 8 -7 106.39 8.8
 -5 8 -7 113.49 7.8
 -6 8 -7 252.47 11.7
 -6 8 -7 267.67 13
 -7 8 -7 333.47 14.9
 -7 8 -7 333.97 13.4
 -8 8 -7 11.4 5.7
 -8 8 -7 12.6 4.6
 -9 8 -7 3.7 5.5
 -9 8 -7 0.7 4.2
 -10 8 -7 14.3 6
 -11 8 -7 127.49 11.6
 -12 8 -7 96.39 10.9
 -13 8 -7 1.7 6.8
 -14 8 -7 -2.9 6.7
 -15 -7 7 36.6 10.5
 -14 -7 7 21.4 9.1
 -13 -7 7 33.4 9.3
 -12 -7 7 18.6 8
 -11 -7 7 94.49 10.7
 -10 -7 7 212.08 13.7
 -9 -7 7 101.39 8.1
 -9 -7 7 124.59 10.6
 8 7 -7 19.8 3.8
 -8 -7 7 24.2 6.5
 -8 -7 7 27 5.8
 7 7 -7 61.19 5
 -7 -7 7 51.49 8.1
 -7 -7 7 53.79 6.3
 6 7 -7 427.56 13.1
 -6 -7 7 439.56 14.4
 -6 -7 7 456.35 16.7
 5 7 -7 418.36 12.5
 -5 -7 7 360.16 14.7
 -5 -7 7 401.36 12.6
 4 7 -7 175.88 7.7
 -4 -7 7 158.68 7.1
 -4 -7 7 154.88 9.3
 3 7 -7 171.18 7.6
 -3 -7 7 180.18 9.7
 2 7 -7 263.37 7.8
 2 7 -7 258.87 9.3
 -2 -7 7 227.98 9.7
 1 7 -7 294.37 8.8
 1 7 -7 292.57 10.2
 -1 -7 7 301.67 10.7
 0 7 -7 167.38 7.9
 0 7 -7 173.68 6.6
 0 -7 7 171.88 7.8
 -1 7 -7 10 3.3
 -1 7 -7 7.8 2.7
 1 -7 7 9.4 3
 -2 7 -7 2 2.6
 -2 7 -7 8.6 3.2
 2 -7 7 -1.4 2.4
 -3 7 -7 101.79 7.4
 -3 7 -7 102.09 7.1
 3 -7 7 99.29 4.5
 -4 7 -7 16 4.1
 -4 7 -7 13.5 4
 -5 7 -7 1.5 4.1
 -5 7 -7 0 3.8
 -6 7 -7 26.1 5.7
 -6 7 -7 25.1 5.1
 -7 7 -7 58.09 6.2
 -7 7 -7 57.19 7.2
 -8 7 -7 150.58 10.8
 -8 7 -7 122.59 8.8
 -9 7 -7 1 4.7
 -9 7 -7 -1.4 4
 -10 7 -7 -3.9 5.3
 -11 7 -7 67.19 9.1
 -12 7 -7 18 6.6
 -13 7 -7 29.3 8
 -14 7 -7 6.3 7
 -15 -6 7 15.7 9.1
 -14 -6 7 0.2 8
 -13 -6 7 3.6 7.4
 -12 -6 7 32.4 8.4
 -11 -6 7 5.9 6.7
 -11 -6 7 -1.7 5.8
 -10 -6 7 10 6.1
 -10 -6 7 -6.1 5.8
 -9 -6 7 49.3 7.5
 -9 -6 7 40.2 6.6
 8 6 -7 39.3 4.1
 -8 -6 7 35.6 6.4
 -8 -6 7 34.1 7.4
 7 6 -7 52.79 4.5
 -7 -6 7 57.89 7.5
 -7 -6 7 55.49 6.8
 6 6 -7 3.6 2.9
 -6 -6 7 6.6 4.8
 -6 -6 7 2.9 5.4
 5 6 -7 0.2 2.5
 -5 -6 7 -0.6 3.9
 -5 -6 7 -3.1 4.2
 4 6 -7 -3.8 2.3
 -4 -6 7 -3.2 3.1
 -4 -6 7 -1.5 4
 3 6 -7 73.09 5
 -3 -6 7 85.29 6.7
 2 6 -7 296.57 8.8
 2 6 -7 302.97 9.7
 -2 -6 7 301.57 11.1
 1 6 -7 96.49 5.7
 1 6 -7 100.49 4.7
 -1 -6 7 96.69 6.5
 0 6 -7 247.18 8.9
 0 6 -7 245.98 8.2
 0 -6 7 234.68 8.7
 -1 6 -7 236.08 8.1
 -1 6 -7 245.88 8.8
 1 -6 7 215.18 8
 -2 6 -7 170.18 7.3
 -2 6 -7 151.38 7.2
 2 -6 7 163.08 6
 -3 6 -7 33.5 4.3
 -3 6 -7 30 4
 3 -6 7 28.3 2.4
 -4 6 -7 273.87 11.1
 -4 6 -7 282.97 10.9
 -5 6 -7 95.69 8
 -5 6 -7 91.49 7.2
 -6 6 -7 13.6 5
 -6 6 -7 17.8 4.2
 -7 6 -7 232.08 10.9
 -7 6 -7 217.98 12.3
 -8 6 -7 28 5.3
 -8 6 -7 20.5 5.5
 -9 6 -7 3.1 5.2
 -10 6 -7 1.1 4.9
 -11 6 -7 4.8 5.3
 -12 6 -7 8.3 6.2
 -13 6 -7 -5.3 5.2
 -14 6 -7 8.1 7.1
 -15 6 -7 -10.5 6.2
 -15 -5 7 13.2 9.4
 -14 -5 7 -1.5 7.8
 -13 -5 7 1.4 7.5
 -12 -5 7 -0.4 6.5
 -12 -5 7 8.1 7.2
 -11 -5 7 70.59 9
 -11 -5 7 78.99 9.7
 -10 -5 7 0 6.1
 -10 -5 7 9.2 6.4
 -9 -5 7 88.69 9.2
 -9 -5 7 83.79 8.5
 -8 -5 7 0.4 6.2
 -8 -5 7 11.5 6.1
 7 5 -7 21.2 3.2
 -7 -5 7 16.7 6.1
 -7 -5 7 24.8 6.1
 6 5 -7 14.7 3
 -6 -5 7 5 5.3
 -6 -5 7 16.4 5.2
 5 5 -7 85.99 5.2
 -5 -5 7 86.59 7.2
 -5 -5 7 81.69 7.3
 4 5 -7 436.96 12
 -4 -5 7 450.35 14.6
 -4 -5 7 431.66 13.3
 3 5 -7 87.39 5
 -3 -5 7 68.09 5.7
 2 5 -7 0.5 2
 -2 -5 7 1.4 3.2
 1 5 -7 229.78 7.9
 1 5 -7 213.48 7.2
 -1 -5 7 196.38 8.2
 0 5 -7 538.75 14.3
 0 5 -7 533.05 14
 0 -5 7 502.85 14.1
 -1 5 -7 487.95 13.5
 -1 5 -7 478.85 13.4
 1 -5 7 466.35 12.7
 -2 5 -7 1085.59 26.5
 -2 5 -7 1048.3 25.6
 2 -5 7 1044.5 24.3
 -3 5 -7 701.73 19.3
 -3 5 -7 732.03 18.9
 3 -5 7 670.33 16
 -4 5 -7 123.49 7.3
 -4 5 -7 135.09 7.7
 -5 5 -7 385.06 13.5
 -5 5 -7 382.86 12.8
 -6 5 -7 668.53 20.6
 -6 5 -7 650.03 19.1
 -7 5 -7 181.88 10.4
 -7 5 -7 169.68 9.4
 -8 5 -7 178.58 9.9
 -8 5 -7 198.78 12
 -9 5 -7 154.48 10.4
 -10 5 -7 85.59 8.7
 -11 5 -7 235.78 13.5
 -12 5 -7 28.2 7.2
 -13 5 -7 4 6.1
 -14 5 -7 1.6 6.5
 -15 5 -7 25.9 8.4
 -15 -4 7 -0.5 8.3
 -14 -4 7 11.9 8.4
 -13 -4 7 42.6 8.7
 -13 -4 7 55.39 9.4
 -12 -4 7 3.5 6.7
 -12 -4 7 16.3 7.3
 -11 -4 7 7.6 6.7
 -11 -4 7 -8.2 6.4
 -10 -4 7 37.7 7.8
 -10 -4 7 22 7.2
 -9 -4 7 13.1 6.2
 -9 -4 7 17 6.3
 -8 -4 7 21.9 6.7
 -8 -4 7 33.8 7.2
 7 4 -7 231.88 7.4
 -7 -4 7 228.98 12.5
 -7 -4 7 228.38 12.9
 6 4 -7 69.69 4.6
 -6 -4 7 76.09 7
 -6 -4 7 76.89 7.3
 5 4 -7 34.2 3
 -5 -4 7 35.6 5.2
 4 4 -7 99.19 4.8
 -4 -4 7 103.59 7.7
 -4 -4 7 97.39 6.9
 3 4 -7 47.3 3.7
 3 4 -7 48.6 4.6
 -3 -4 7 48.1 4.9
 2 4 -7 10.7 3.1
 2 4 -7 11.1 2.4
 -2 -4 7 9.3 3.4
 1 4 -7 213.68 7.3
 1 4 -7 210.48 7.9
 1 4 -7 211.38 7.2
 0 4 -7 457.65 12.5
 0 4 -7 444.06 12.4
 0 4 -7 461.25 12.5
 -1 4 -7 9.8 2.6
 -1 4 -7 12.1 2.2
 -1 4 -7 13.7 2.5
 -2 4 -7 9.9 2.7
 -2 4 -7 9.8 2.7
 -2 4 -7 8.9 1.9
 -3 4 -7 306.67 10.3
 -3 4 -7 289.87 10
 -3 4 -7 308.17 7.9
 -4 4 -7 38.1 4.3
 -4 4 -7 28.8 4.2
 -5 4 -7 124.99 7.9
 -5 4 -7 107.69 6.5
 -6 4 -7 34.4 5.3
 -6 4 -7 33.2 4.6
 -7 4 -7 45.2 5.6
 -7 4 -7 48.6 6.3
 -8 4 -7 -4.4 4.6
 -9 4 -7 18.4 5.9
 -10 4 -7 146.79 11
 -11 4 -7 213.88 12.6
 -12 4 -7 60.99 8.6
 -13 4 -7 12.4 6.6
 -14 4 -7 -1 6.4
 -15 4 -7 9.5 6.9
 -15 -3 7 80.79 12
 -14 -3 7 65.49 10.4
 -14 -3 7 42 9.7
 -13 -3 7 40.3 9
 -13 -3 7 29.5 8.7
 -12 -3 7 16.8 8
 -12 -3 7 22.9 7.4
 -11 -3 7 90.89 9.9
 -11 -3 7 80.79 9.6
 -10 -3 7 421.86 18.1
 -10 -3 7 419.46 17.7
 -9 -3 7 151.88 11.3
 -9 -3 7 134.29 10.7
 -8 -3 7 42.6 7.6
 -8 -3 7 31 7
 -7 -3 7 5 5.8
 -7 -3 7 -2 4.7
 6 3 -7 388.76 10
 -6 -3 7 413.66 15
 -6 -3 7 391.56 15
 5 3 -7 1505.35 36.9
 5 3 -7 1490.75 31.9
 -5 -3 7 1481.15 36.6
 -5 -3 7 1442.16 36.8
 4 3 -7 88.99 4
 4 3 -7 73.59 5.9
 -4 -3 7 82.59 6
 -4 -3 7 79.69 6.6
 3 3 -7 346.27 11.6
 3 3 -7 340.07 9.2
 2 3 -7 161.78 7.3
 2 3 -7 158.88 5.8
 1 3 -7 534.65 14.3
 1 3 -7 546.25 13.7
 1 3 -7 537.45 14.6
 0 3 -7 314.17 9.4
 0 3 -7 318.17 9.3
 0 3 -7 305.97 9.5
 -1 3 -7 10.5 2.4
 -1 3 -7 8.1 2.4
 -1 3 -7 11 2.1
 -2 3 -7 6.3 2.3
 -2 3 -7 7.4 2.4
 -2 3 -7 8.6 1.8
 -3 3 -7 2.3 2.3
 -3 3 -7 0.4 1.4
 -3 3 -7 4.7 2.4
 -4 3 -7 22.2 1.8
 -4 3 -7 21.9 3.8
 -4 3 -7 21.9 3.5
 -5 3 -7 22.4 3.8
 -5 3 -7 18.6 3.9
 -5 3 -7 20.4 1.7
 -6 3 -7 25.4 4.8
 -6 3 -7 32.2 4.7
 -7 3 -7 218.78 10.5
 -7 3 -7 175.28 5.4
 -8 3 -7 220.78 11.3
 -9 3 -7 10.7 5.4
 -10 3 -7 80.49 8.5
 -11 3 -7 70.19 8.4
 -12 3 -7 456.75 19.3
 -13 3 -7 17.1 6.7
 -14 3 -7 -11.3 4.9
 -15 3 -7 38.1 8.9
 -16 3 -7 7 7.7
 -15 -2 7 -8.3 7.7
 -15 -2 7 -7.4 7.4
 -14 -2 7 -3.7 7
 -14 -2 7 -10.2 7.4
 -13 -2 7 12.3 8
 -13 -2 7 19.9 7.7
 -12 -2 7 30.4 8.4
 -12 -2 7 44.7 8.2
 -11 -2 7 12.9 6.8
 -11 -2 7 24.8 7.9
 -10 -2 7 -3.7 6.3
 -10 -2 7 4.4 5.7
 -9 -2 7 7.3 5.6
 -9 -2 7 4.4 6.3
 -8 -2 7 -1.9 4.8
 -8 -2 7 -4.4 6.6
 -7 -2 7 392.76 16.1
 -7 -2 7 378.76 15.2
 6 2 -7 85.09 7
 -6 -2 7 80.79 7.7
 -6 -2 7 78.09 7
 5 2 -7 38.1 2.5
 5 2 -7 35.2 4.6
 -5 -2 7 40.9 5.6
 4 2 -7 39.5 2.7
 4 2 -7 38.9 4.4
 -4 -2 7 34.5 4.9
 3 2 -7 112.39 4.2
 3 2 -7 102.19 6.3
 2 2 -7 26.5 2.4
 2 2 -7 34.3 3.8
 1 2 -7 200.28 6.4
 1 2 -7 201.08 7.2
 1 2 -7 190.68 7.3
 0 2 -7 154.68 6
 0 2 -7 163.28 5.9
 0 2 -7 146.49 6.2
 -1 2 -7 2.9 1.9
 -1 2 -7 4.2 1.8
 -1 2 -7 -1.3 1.8
 -2 2 -7 983.2 23.6
 -2 2 -7 999 23.1
 -2 2 -7 1027.7 25
 -3 2 -7 4.9 1.6
 -3 2 -7 5 2.6
 -3 2 -7 3.5 2.3
 -4 2 -7 4.9 2.7
 -4 2 -7 8.3 3
 -4 2 -7 6.7 1.7
 -5 2 -7 246.28 9.7
 -5 2 -7 229.58 6.7
 -6 2 -7 56.19 5.6
 -6 2 -7 50.69 3.5
 -7 2 -7 36.3 3.1
 -7 2 -7 38.2 5.7
 -8 2 -7 -2.7 2.7
 -8 2 -7 5.4 4.7
 -9 2 -7 25.2 6
 -10 2 -7 9.8 5.3
 -11 2 -7 31.8 6.4
 -12 2 -7 7 5.7
 -13 2 -7 -0.2 5.5
 -14 2 -7 2.2 6.4
 -15 2 -7 6.7 6.8
 -16 2 -7 10.4 7.2
 -15 -1 7 48.8 11.4
 -14 -1 7 11.4 7.6
 -14 -1 7 -9.3 7.8
 -13 -1 7 -6.6 7.5
 -13 -1 7 7 7.2
 -12 -1 7 10.2 6.6
 -12 -1 7 7.5 7.4
 -11 -1 7 17.6 8
 -11 -1 7 35.7 7.5
 -10 -1 7 63.29 8.1
 -10 -1 7 50.59 8.9
 -9 -1 7 33.5 6.6
 -9 -1 7 44.5 8.2
 -8 -1 7 29.9 6.5
 -8 -1 7 24.8 7.7
 7 1 -7 90.69 7.5
 -7 -1 7 104.49 8.5
 -7 -1 7 91.19 8.9
 6 1 -7 7.5 4
 -6 -1 7 1.1 5.6
 5 1 -7 239.38 9.9
 -5 -1 7 238.28 11.3
 4 1 -7 55.99 5.2
 -4 -1 7 59.19 5.7
 3 1 -7 12.2 1.5
 3 1 -7 7.1 2.9
 2 1 -7 1.2 2.2
 2 1 -7 0.1 1.3
 1 1 -7 894.01 22
 1 1 -7 899.81 22.2
 1 1 -7 880.41 20
 0 1 -7 1.3 1.8
 0 1 -7 1.6 2.1
 0 1 -7 -1.6 1.7
 -1 1 -7 253.47 7.8
 -1 1 -7 248.28 8.3
 -1 1 -7 240.88 7.8
 -2 1 -7 2107.09 46.4
 -2 1 -7 2116.79 47.1
 -2 1 -7 2178.38 49.3
 -3 1 -7 6.9 2.3
 -3 1 -7 7.4 1.9
 -4 1 -7 48.5 3.4
 -4 1 -7 48.7 4.3
 -5 1 -7 143.69 7.8
 -5 1 -7 132.79 5.3
 -6 1 -7 272.27 11.4
 -6 1 -7 288.87 8.5
 -7 1 -7 621.34 19.5
 -7 1 -7 637.34 16
 -8 1 -7 70.89 5.6
 -8 1 -7 76.19 7.3
 -9 1 -7 0.2 3.6
 -9 1 -7 4.4 4.8
 -10 1 -7 199.08 11.9
 -11 1 -7 161.38 11.5
 -12 1 -7 -1.1 5.2
 -13 1 -7 -0.7 4.9
 -14 1 -7 24.1 7.3
 -15 1 -7 1.9 6.7
 -16 1 -7 4 7.1
 -15 0 7 -4.6 8.8
 -14 0 7 9.3 7.8
 -14 0 7 -11.9 7.9
 -13 0 7 8.6 8.6
 -13 0 7 24.2 8.1
 -12 0 7 26.4 7.4
 -12 0 7 18.6 8.4
 -11 0 7 3 5.7
 -11 0 7 -9.3 7.2
 -10 0 7 15.5 7.8
 -10 0 7 -1.8 5.5
 -9 0 7 12.3 7.3
 -9 0 7 13.7 5.6
 8 0 -7 10.9 4.9
 -8 0 7 10 5.7
 -8 0 7 10.4 7.4
 7 0 -7 37.8 5.4
 -7 0 7 39.8 7.8
 6 0 -7 44.9 5.6
 -6 0 7 53.69 7.6
 5 0 -7 -0.4 2.8
 -5 0 7 -2.8 4.7
 4 0 -7 74.89 5.8
 -4 0 7 59.09 6
 3 0 -7 0.6 2.3
 2 0 -7 121.59 6.1
 1 0 -7 77.49 4.8
 0 0 -7 23.7 3
 0 0 -7 24.6 2.8
 -1 0 -7 -3.6 1.7
 -1 0 -7 0.5 1.9
 -2 0 -7 22.2 3
 -2 0 -7 30.8 2.8
 -3 0 -7 203.08 7.9
 -3 0 -7 204.88 6.7
 -4 0 -7 135.39 5.4
 -4 0 -7 140.69 7.1
 -5 0 -7 7.6 2.8
 -5 0 -7 7.6 2.5
 -6 0 -7 106.99 7
 -6 0 -7 120.09 5.8
 -7 0 -7 5.4 3.2
 -7 0 -7 5.1 4
 -8 0 -7 234.28 9.1
 -8 0 -7 228.08 11.5
 -9 0 -7 155.68 9.9
 -9 0 -7 161.38 8.3
 -10 0 -7 39.3 6.5
 -10 0 -7 42.8 5.4
 -11 0 -7 134.19 10.8
 -12 0 -7 32.7 7.1
 -13 0 -7 58.39 8.6
 -14 0 -7 80.89 9.8
 -15 0 -7 39.6 8.6
 -16 0 -7 25.6 8.1
 -15 1 7 19.2 10.3
 -14 1 7 21.7 9.6
 -13 1 7 29.2 9.7
 -13 1 7 32.7 8
 -12 1 7 101.29 10.2
 -12 1 7 83.99 11.2
 -11 1 7 117.69 10.3
 -11 1 7 117.89 12.2
 -10 1 7 61.19 7.9
 -10 1 7 55.49 9.6
 -9 1 7 205.18 14.4
 -9 1 7 193.18 11.5
 8 -1 -7 67.19 7.1
 -8 1 7 57.69 9.4
 -8 1 7 53.49 7.3
 7 -1 -7 74.99 6.7
 -7 1 7 79.89 8.7
 6 -1 -7 555.34 17.7
 -6 1 7 585.94 20.3
 5 -1 -7 470.95 14.9
 -5 1 7 489.15 17.1
 4 -1 -7 104.19 6.4
 -4 1 7 114.59 8.8
 3 -1 -7 45 4.2
 2 -1 -7 1.1 2.1
 1 -1 -7 1306.17 30.8
 0 -1 -7 1135.19 27.8
 0 -1 -7 1155.38 27.2
 -1 -1 -7 204.88 7.6
 -1 -1 -7 194.08 6.9
 -2 -1 -7 453.85 13.1
 -2 -1 -7 480.25 12.6
 -3 -1 -7 166.58 7.1
 -3 -1 -7 176.08 6.5
 -4 -1 -7 34.3 3.2
 -4 -1 -7 32.9 3.6
 -5 -1 -7 2.1 2.8
 -5 -1 -7 4.2 2.6
 -6 -1 -7 202.98 9.3
 -6 -1 -7 183.98 7.5
 -7 -1 -7 2.2 3.4
 -7 -1 -7 5.8 3.5
 -8 -1 -7 186.68 8.7
 -8 -1 -7 178.98 10.4
 -9 -1 -7 76.69 7.6
 -9 -1 -7 76.29 6.5
 -10 -1 -7 106.49 8.5
 -10 -1 -7 103.49 8.8
 -11 -1 -7 44.7 7
 -12 -1 -7 56.89 7.8
 -13 -1 -7 36.5 7.3
 -14 -1 -7 0.3 5.8
 -15 -1 -7 14.1 7.1
 -16 -1 -7 20.4 7.8
 -14 2 7 -5 8.4
 -13 2 7 -1.5 8.2
 -12 2 7 -9.5 7.6
 -12 2 7 0.2 6.2
 -11 2 7 108.39 10
 -11 2 7 94.49 11.6
 -10 2 7 1.8 5.2
 -10 2 7 4.2 7.1
 9 -2 -7 116.09 8.7
 -9 2 7 100.89 10.8
 -9 2 7 111.99 9.1
 8 -2 -7 41 5.9
 -8 2 7 29.7 8.4
 7 -2 -7 174.08 9.8
 -7 2 7 195.08 14.2
 6 -2 -7 30.2 4.9
 -6 2 7 32.6 7.5
 5 -2 -7 34.9 4.7
 -5 2 7 34.5 6.2
 4 -2 -7 121.99 6.7
 -4 2 7 113.29 8.4
 3 -2 -7 23.5 3.5
 2 -2 -7 21.2 3.1
 1 -2 -7 537.35 14.7
 0 -2 -7 80.69 4.9
 0 -2 -7 84.69 5.3
 -1 -2 -7 2.8 2.2
 -1 -2 -7 -0.3 2
 -2 -2 -7 463.95 12.7
 -2 -2 -7 453.55 13
 -3 -2 -7 153.98 6.5
 -3 -2 -7 149.79 6.4
 -4 -2 -7 60.29 4.7
 -4 -2 -7 52.89 4.4
 -5 -2 -7 29.3 3.6
 -5 -2 -7 23.9 3.5
 -6 -2 -7 14.5 3.6
 -6 -2 -7 18.1 3.6
 -7 -2 -7 90.99 7.1
 -7 -2 -7 93.89 7.5
 -8 -2 -7 132.69 8.3
 -8 -2 -7 111.79 8.1
 -9 -2 -7 9.9 4.8
 -9 -2 -7 -1.1 4.6
 -10 -2 -7 82.99 7.7
 -10 -2 -7 81.79 7.2
 -11 -2 -7 41.2 6.8
 -11 -2 -7 36 6.1
 -12 -2 -7 6.1 5.5
 -13 -2 -7 7.2 5.7
 -14 -2 -7 11.1 6.3
 -15 -2 -7 25.1 8.1
 -16 -2 -7 -6.1 6.3
 -14 3 7 0.3 8.8
 -13 3 7 -3.8 8.5
 -12 3 7 6.8 6.1
 -12 3 7 -2.3 8
 -11 3 7 113.79 12.5
 -10 3 7 195.08 15.5
 -10 3 7 190.98 12.4
 9 -3 -7 10.8 4.6
 -9 3 7 5.9 7.6
 8 -3 -7 204.18 10.4
 -8 3 7 212.18 15.1
 7 -3 -7 6.8 4.2
 -7 3 7 6.7 7.6
 6 -3 -7 55.69 5.7
 -6 3 7 43.4 7.6
 5 -3 -7 0.8 3.2
 -5 3 7 -3.6 5.2
 4 -3 -7 76.99 5.8
 -4 3 7 60.09 6.6
 3 -3 -7 266.97 9.8
 -3 3 7 266.67 6.7
 -3 3 7 280.27 11.3
 2 -3 -7 6.7 2.5
 1 -3 -7 41.3 3.9
 0 -3 -7 112.89 5.6
 -1 -3 -7 279.97 9.4
 -1 -3 -7 270.17 9
 -2 -3 -7 278.57 9.1
 -2 -3 -7 291.67 9.5
 -3 -3 -7 409.76 12
 -3 -3 -7 395.16 11.8
 -4 -3 -7 79.69 5.1
 -4 -3 -7 91.59 5.8
 -5 -3 -7 133.29 6.8
 -5 -3 -7 126.39 6.8
 -6 -3 -7 1167.88 28.4
 -6 -3 -7 1139.69 29.4
 -7 -3 -7 442.56 14.1
 -7 -3 -7 434.96 14.8
 -8 -3 -7 32.6 5.2
 -8 -3 -7 30.6 5.2
 -9 -3 -7 82.49 7.4
 -9 -3 -7 80.59 7.2
 -10 -3 -7 22.7 5.4
 -10 -3 -7 22.7 5.9
 -11 -3 -7 221.38 11.5
 -11 -3 -7 200.88 12
 -12 -3 -7 35.2 6.6
 -12 -3 -7 31.7 6.7
 -13 -3 -7 -1.6 5.2
 -14 -3 -7 0.3 5.6
 -15 -3 -7 -1.4 6.1
 -16 -3 -7 19.5 8
 -14 4 7 -1.4 8.8
 -13 4 7 -3.2 8.4
 -12 4 7 1.7 8.4
 -11 4 7 0.8 8
 -11 4 7 6 5.7
 -10 4 7 33.2 6.6
 -10 4 7 34.1 9.4
 9 -4 -7 24.6 5.3
 -9 4 7 30.3 8.6
 8 -4 -7 -0.9 3.7
 -8 4 7 0.8 7
 7 -4 -7 75.39 6.8
 -7 4 7 62.69 9.2
 6 -4 -7 74.29 6.4
 -6 4 7 66.09 9.1
 5 -4 -7 14.5 3.9
 -5 4 7 15.8 6.8
 4 -4 -7 9.4 3.3
 -4 4 7 7.3 1.4
 -4 4 7 6.2 5.2
 3 -4 -7 36.5 4.2
 -3 4 7 34.8 2.5
 -3 4 7 30.9 5.3
 2 -4 -7 380.56 12.1
 -2 4 7 406.16 10.2
 1 -4 -7 480.45 14.1
 0 -4 -7 -3.3 2.1
 -1 -4 -7 347.97 10.8
 -1 -4 -7 352.76 11
 -2 -4 -7 428.16 12.7
 -2 -4 -7 417.76 12.4
 -3 -4 -7 92.09 5.5
 -3 -4 -7 90.29 5.4
 -4 -4 -7 2.1 2.1
 -4 -4 -7 1.2 2.7
 -5 -4 -7 4 2.7
 -5 -4 -7 4 3.3
 -6 -4 -7 52.39 4.7
 -6 -4 -7 64.79 5.6
 -7 -4 -7 245.68 10.4
 -7 -4 -7 241.68 10.6
 -8 -4 -7 324.87 12.8
 -8 -4 -7 322.57 12.6
 -9 -4 -7 39.7 6.6
 -9 -4 -7 33.6 5.6
 -10 -4 -7 117.19 9.2
 -10 -4 -7 109.89 8.6
 -11 -4 -7 6.4 5.6
 -11 -4 -7 7.4 5
 -12 -4 -7 113.29 9.8
 -12 -4 -7 117.69 9.6
 -13 -4 -7 1 5.1
 -13 -4 -7 -3.4 5.9
 -14 -4 -7 32 7.3
 -15 -4 -7 5 6.6
 -16 -4 -7 -0.7 6.3
 -17 -4 -7 38.1 9
 -14 5 7 45.4 11.3
 -13 5 7 15.3 9.8
 -12 5 7 8.1 8.8
 -11 5 7 36.5 7.3
 -11 5 7 40.7 9.8
 10 -5 -7 164.38 10.1
 -10 5 7 170.28 11.1
 -10 5 7 140.39 13.5
 9 -5 -7 195.88 10.4
 -9 5 7 195.28 15.2
 8 -5 -7 229.28 11.1
 -8 5 7 224.08 15.5
 7 -5 -7 151.18 8.6
 -7 5 7 135.09 12
 6 -5 -7 191.18 9.7
 -6 5 7 191.08 14.1
 5 -5 -7 624.24 18.4
 -5 5 7 629.44 14.2
 -5 5 7 625.84 21.5
 4 -5 -7 572.84 16.7
 -4 5 7 573.54 19.6
 -4 5 7 534.25 13
 3 -5 -7 164.28 7.5
 -3 5 7 176.08 10.8
 -3 5 7 159.48 5.7
 2 -5 -7 354.76 11.8
 -2 5 7 364.66 9.9
 1 -5 -7 1129.99 28
 0 -5 -7 534.15 15.1
 -1 -5 -7 274.17 9.8
 -2 -5 -7 202.88 8
 -2 -5 -7 195.88 8.4
 -3 -5 -7 14.3 2.9
 -3 -5 -7 16.2 3.6
 -4 -5 -7 2.9 3.3
 -4 -5 -7 2.9 2.5
 -5 -5 -7 243.88 9.2
 -5 -5 -7 246.48 9.6
 -6 -5 -7 114.09 6.6
 -6 -5 -7 106.99 7.8
 -7 -5 -7 33.9 4.5
 -7 -5 -7 32 5.5
 -8 -5 -7 5.9 5.1
 -8 -5 -7 12.8 4.2
 -9 -5 -7 18.1 4.8
 -9 -5 -7 25 6.4
 -10 -5 -7 11.9 5.6
 -10 -5 -7 -0.9 4
 -11 -5 -7 1.4 5.4
 -11 -5 -7 8.2 4.7
 -12 -5 -7 145.59 11.7
 -12 -5 -7 121.69 10.3
 -13 -5 -7 5.6 6.2
 -13 -5 -7 -4.3 4.7
 -14 -5 -7 37.2 7.2
 -15 -5 -7 -0.4 5.8
 -16 -5 -7 22.8 7.4
 -17 -5 -7 4.6 7.2
 -13 6 7 -17.2 8.4
 -12 6 7 5.6 9.2
 -11 6 7 -4.6 7.3
 10 -6 -7 11 5
 -10 6 7 5.4 8.3
 9 -6 -7 37.1 5.9
 -9 6 7 21 8.6
 8 -6 -7 2.8 4.1
 -8 6 7 9.5 7
 7 -6 -7 71.09 6.5
 -7 6 7 67.29 9.7
 6 -6 -7 126.79 7.8
 -6 6 7 112.49 10.6
 5 -6 -7 13.1 4
 -5 6 7 12 2.2
 -5 6 7 8.8 6.6
 4 -6 -7 -3.5 3.1
 -4 6 7 -2.6 2
 -4 6 7 0.2 6.2
 3 -6 -7 186.58 8.6
 -3 6 7 183.58 6.7
 -3 6 7 183.08 11.8
 2 -6 -7 67.19 5.5
 -2 6 7 66.39 6.5
 -2 6 7 57.89 4.1
 1 -6 -7 28.8 4
 -1 6 7 24.6 3.6
 0 -6 -7 107.99 6.3
 -1 -6 -7 247.38 9.4
 -2 -6 -7 74.59 5.6
 -2 -6 -7 77.59 5.5
 -3 -6 -7 296.97 10.2
 -3 -6 -7 302.37 11.1
 -4 -6 -7 281.57 10.5
 -4 -6 -7 281.47 9.9
 -5 -6 -7 19.5 4.5
 -5 -6 -7 14.9 3.1
 -6 -6 -7 19.3 3.6
 -6 -6 -7 22.2 4.9
 -7 -6 -7 11 4.6
 -7 -6 -7 9.9 3.4
 -8 -6 -7 14 5
 -8 -6 -7 16.8 4.1
 -9 -6 -7 132.59 8.8
 -9 -6 -7 147.19 10.8
 -10 -6 -7 -5.9 5.6
 -10 -6 -7 0.7 3.8
 -11 -6 -7 11.4 4.9
 -11 -6 -7 13.3 6
 -12 -6 -7 13.7 5.2
 -12 -6 -7 7.4 6.2
 -13 -6 -7 -9.6 5.8
 -13 -6 -7 3.1 4.9
 -14 -6 -7 -1.6 6.4
 -14 -6 -7 0.8 5.5
 -15 -6 -7 6.9 6.3
 -16 -6 -7 6.1 6.7
 -13 7 7 10.4 9.8
 -12 7 7 14.6 9.9
 -11 7 7 62.19 10.6
 -10 7 7 98.29 12.2
 9 -7 -7 22.6 5.4
 -9 7 7 15.1 7.9
 8 -7 -7 12.8 4.4
 -8 7 7 9.3 7.1
 7 -7 -7 54.89 5.9
 -7 7 7 55.89 9.1
 6 -7 -7 182.98 9.5
 -6 7 7 188.08 14.8
 5 -7 -7 -1.4 3.4
 -5 7 7 4.2 7.4
 -5 7 7 0.8 2.3
 4 -7 -7 3.9 3.5
 -4 7 7 1.4 6.8
 -4 7 7 -2 2.3
 3 -7 -7 11.5 3.8
 -3 7 7 9.7 2.9
 -3 7 7 0.9 5.5
 2 -7 -7 133.59 7.2
 -2 7 7 133.79 6.4
 -2 7 7 146.99 10.4
 1 -7 -7 61.49 5.2
 -1 7 7 54.39 4.7
 0 -7 -7 9 3.4
 -1 -7 -7 148.59 7.5
 -2 -7 -7 482.55 14.8
 -3 -7 -7 446.46 14.3
 -3 -7 -7 444.46 13.6
 -4 -7 -7 429.06 14.1
 -4 -7 -7 434.26 13.4
 -5 -7 -7 348.27 11.8
 -5 -7 -7 353.86 12.8
 -6 -7 -7 342.17 13.5
 -6 -7 -7 336.77 11.8
 -7 -7 -7 841.52 23.3
 -7 -7 -7 883.01 24.8
 -8 -7 -7 167.78 11.2
 -8 -7 -7 176.88 9
 -9 -7 -7 7.8 4.2
 -9 -7 -7 13.6 6.2
 -10 -7 -7 180.68 9.4
 -10 -7 -7 190.38 11.9
 -11 -7 -7 249.48 13.8
 -11 -7 -7 298.77 13.3
 -12 -7 -7 138.79 10.8
 -12 -7 -7 172.58 12.2
 -13 -7 -7 23.3 7.9
 -13 -7 -7 32.6 6.2
 -14 -7 -7 49.99 9.2
 -14 -7 -7 50.89 7.5
 -15 -7 -7 -2.5 5.5
 -13 8 7 -14.7 8.8
 -12 8 7 -5.1 8.8
 -11 8 7 -8.4 8.5
 -10 8 7 -4.8 7.2
 9 -8 -7 3.2 4.1
 -9 8 7 -7.5 7.6
 8 -8 -7 12.2 4.3
 -8 8 7 7.9 7.9
 7 -8 -7 -3.1 3.6
 -7 8 7 0.3 7.4
 6 -8 -7 10.2 3.8
 -6 8 7 8.1 6.9
 5 -8 -7 163.68 8.9
 -5 8 7 170.28 14.3
 -5 8 7 152.48 6.9
 4 -8 -7 31.6 4.8
 -4 8 7 41.8 7.9
 -4 8 7 36.3 3.8
 3 -8 -7 24.7 4.5
 -3 8 7 16.7 7
 -3 8 7 28.9 3.9
 2 -8 -7 101.99 7.5
 -2 8 7 111.39 9.2
 -2 8 7 123.99 6.9
 1 -8 -7 259.77 10.6
 -1 8 7 243.58 9.4
 0 -8 -7 19.5 4.3
 0 8 7 29.9 4.3
 -1 -8 -7 0.9 3.2
 -2 -8 -7 79.09 6.4
 -3 -8 -7 26.4 4.6
 -4 -8 -7 230.58 10.1
 -4 -8 -7 220.68 9
 -5 -8 -7 19.6 5.3
 -5 -8 -7 15.5 3.4
 -6 -8 -7 55.09 5
 -6 -8 -7 57.09 6.8
 -7 -8 -7 135.29 7.9
 -7 -8 -7 132.59 9.7
 -8 -8 -7 29.8 4.5
 -8 -8 -7 23.7 6
 -9 -8 -7 9.5 6.3
 -9 -8 -7 14.9 4.2
 -10 -8 -7 3.6 3.7
 -10 -8 -7 -2.7 4.9
 -11 -8 -7 27.4 7.3
 -11 -8 -7 33.8 5.5
 -12 -8 -7 108.09 10.3
 -12 -8 -7 90.09 7.9
 -13 -8 -7 18.1 7.7
 -13 -8 -7 7.5 5.1
 -14 -8 -7 12.5 5.8
 -14 -8 -7 1.9 7.2
 -15 -8 -7 49.1 10
 -12 9 7 17.7 9.8
 -11 9 7 1.9 8.9
 -10 9 7 57.99 11.2
 -9 9 7 240.98 17.3
 8 -9 -7 127.99 8.6
 -8 9 7 117.69 12.1
 7 -9 -7 9.2 4.1
 -7 9 7 -2.5 6.9
 6 -9 -7 22.7 4.6
 -6 9 7 32.5 8.3
 5 -9 -7 312.27 12.2
 -5 9 7 312.47 15.9
 4 -9 -7 294.17 12
 -4 9 7 306.17 10.4
 -4 9 7 314.37 16.8
 3 -9 -7 306.17 12.1
 -3 9 7 312.77 10.8
 -3 9 7 285.97 15.7
 2 -9 -7 36.3 5.1
 -2 9 7 43.5 4.8
 -2 9 7 33.1 7.3
 1 -9 -7 222.38 10.2
 -1 9 7 216.88 12.2
 -1 9 7 205.58 9
 0 -9 -7 528.35 16.5
 0 9 7 517.55 15.7
 -1 -9 -7 152.68 9.2
 1 9 7 173.58 9.2
 -2 -9 -7 122.79 7.9
 -3 -9 -7 82.49 6.9
 -4 -9 -7 25 5.5
 -4 -9 -7 20.6 3.8
 -5 -9 -7 210.58 11.2
 -5 -9 -7 201.58 8.8
 -6 -9 -7 345.07 12
 -6 -9 -7 354.46 14.8
 -7 -9 -7 10.3 6.2
 -7 -9 -7 8.8 3.5
 -8 -9 -7 173.88 9
 -8 -9 -7 177.98 12.2
 -9 -9 -7 12 3.9
 -9 -9 -7 8.6 5.6
 -10 -9 -7 97.89 9.7
 -10 -9 -7 118.19 8
 -11 -9 -7 3.2 3.9
 -11 -9 -7 -11.4 5.9
 -12 -9 -7 12.3 4.8
 -12 -9 -7 0.6 6.7
 -13 -9 -7 14.9 7.5
 -14 -9 -7 0 7.4
 -15 -9 -7 -8.2 8
 -12 10 7 8.7 9.7
 -11 10 7 -3.1 9
 -10 10 7 -15.7 7.9
 -9 10 7 14.3 8.9
 -8 10 7 -1.8 7.9
 7 -10 -7 41.3 5.7
 -7 10 7 29.6 9
 6 -10 -7 5.5 3.6
 -6 10 7 -3.5 7.4
 5 -10 -7 9.7 4
 -5 10 7 -2.2 7.1
 4 -10 -7 13.2 4.3
 -4 10 7 5.9 7.3
 -4 10 7 21.5 4
 3 -10 -7 -0.3 3.8
 -3 10 7 -1.5 3.6
 -3 10 7 -4.4 7
 2 -10 -7 4.2 3.6
 -2 10 7 9.4 6.1
 -2 10 7 2.4 3.9
 1 -10 -7 36.9 5.4
 -1 10 7 26.5 6.8
 -1 10 7 35.9 5.1
 0 -10 -7 6.9 4.2
 0 10 7 1.5 4.2
 0 10 7 2.6 5.4
 -1 -10 -7 20.6 4.8
 1 10 7 18 5.2
 -2 -10 -7 8.6 4.9
 -3 -10 -7 98.29 8
 -4 -10 -7 65.79 7.2
 -5 -10 -7 7.7 3.3
 -5 -10 -7 3.1 5.2
 -6 -10 -7 15.8 6.1
 -6 -10 -7 19.5 3.9
 -7 -10 -7 62.59 8
 -7 -10 -7 42.2 4.8
 -8 -10 -7 1.1 5.5
 -8 -10 -7 5.6 3.4
 -9 -10 -7 27.4 4.5
 -9 -10 -7 25.5 6.9
 -10 -10 -7 59.69 5.9
 -10 -10 -7 68.79 8.4
 -11 -10 -7 3.9 3.9
 -11 -10 -7 9.1 7
 -12 -10 -7 -0.8 6.9
 -13 -10 -7 -3.7 7
 -14 -10 -7 3.8 7.8
 -15 -10 -7 11.1 9.2
 -16 -10 -7 -12.6 7.9
 -11 11 7 -3.3 9.5
 -10 11 7 25.2 10.3
 -9 11 7 1.2 8.7
 -8 11 7 -7.2 8
 7 -11 -7 12.8 4.6
 -7 11 7 8.7 8.4
 6 -11 -7 -0.8 3.7
 -6 11 7 -3.8 7.7
 5 -11 -7 3 3.7
 -5 11 7 -0.9 6.4
 4 -11 -7 -4.4 3.2
 -4 11 7 5.3 3.6
 -4 11 7 5.6 7
 3 -11 -7 23.9 5.1
 -3 11 7 32.1 7.9
 -3 11 7 26.8 4.6
 2 -11 -7 133.09 8.8
 -2 11 7 113.39 8.5
 -2 11 7 101.89 10
 1 -11 -7 3.4 4.4
 -1 11 7 6.8 6.9
 -1 11 7 9.6 4.5
 0 -11 -7 -7.3 4
 0 11 7 3.4 6.1
 0 11 7 1.6 4.4
 -1 -11 -7 48.2 6.5
 1 11 7 51.19 6.5
 -2 -11 -7 25.3 5.4
 2 11 7 34.1 5.8
 -3 -11 -7 521.45 17.7
 -4 -11 -7 83.49 8.2
 -5 -11 -7 14.7 5.5
 -6 -11 -7 129.89 10.2
 -6 -11 -7 116.99 7.6
 -7 -11 -7 234.78 9.9
 -7 -11 -7 243.38 12.7
 -8 -11 -7 33.6 7.2
 -8 -11 -7 27.3 4.1
 -9 -11 -7 39.6 4.7
 -9 -11 -7 35 7.4
 -10 -11 -7 108.59 10.1
 -11 -11 -7 34.9 8.2
 -12 -11 -7 50.39 9
 -13 -11 -7 44.9 9.2
 -14 -11 -7 -7.9 7.5
 -15 -11 -7 -7.1 7.8
 -16 -11 -7 6.6 8.7
 -11 12 7 -2.4 9.4
 -10 12 7 10.5 9.7
 -9 12 7 6.8 9.4
 -8 12 7 6.8 8.9
 -7 12 7 -3.2 8
 6 -12 -7 0.2 3.6
 -6 12 7 2.7 7.2
 5 -12 -7 2.2 4
 -5 12 7 4.3 8
 4 -12 -7 14.7 4.6
 -4 12 7 12 7.6
 -4 12 7 12.3 4.1
 3 -12 -7 23.7 4.9
 -3 12 7 25.8 4.8
 -3 12 7 22.6 7.5
 2 -12 -7 -1.1 3.9
 -2 12 7 -3.7 6.3
 -2 12 7 3.2 4.1
 1 -12 -7 8.6 4.8
 -1 12 7 13.8 7.1
 -1 12 7 8.3 4.7
 0 -12 -7 31.5 5.8
 0 12 7 33.5 5.8
 0 12 7 23.7 7.2
 -1 -12 -7 40.5 6
 1 12 7 32.1 6.2
 1 12 7 41.4 7
 -2 -12 -7 4.2 5.2
 2 12 7 11.3 5.2
 -3 -12 -7 3.7 5
 3 12 7 -0.2 5
 -4 -12 -7 10.5 5.8
 -5 -12 -7 138.99 11.1
 -6 -12 -7 43.9 6.9
 -7 -12 -7 3.9 3.3
 -7 -12 -7 14.4 5.8
 -8 -12 -7 11.2 6.4
 -9 -12 -7 77.79 9.4
 -10 -12 -7 15.9 6.6
 -11 -12 -7 43.1 8.2
 -12 -12 -7 15.4 7
 -13 -12 -7 29.6 8.9
 -14 -12 -7 40.3 9.9
 -15 -12 -7 3.3 8.6
 -16 -12 -7 32 10.3
 -10 13 7 7.6 10
 -9 13 7 24.9 10.4
 -8 13 7 25.4 10.2
 -7 13 7 75.29 11.5
 -6 13 7 25.9 9
 5 -13 -7 31.6 5.4
 -5 13 7 27.2 8.9
 4 -13 -7 352.96 14.4
 -4 13 7 386.36 13.7
 -4 13 7 354.56 18.6
 3 -13 -7 157.58 10.1
 -3 13 7 153.58 9.3
 -3 13 7 139.49 11.7
 2 -13 -7 59.79 6.6
 -2 13 7 50.19 8.4
 -2 13 7 45.9 6.1
 1 -13 -7 95.29 8.1
 -1 13 7 71.19 8.9
 -1 13 7 99.89 7.9
 0 -13 -7 68.39 7.4
 0 13 7 99.89 9
 0 13 7 101.49 8.1
 -1 -13 -7 142.19 10.3
 1 13 7 134.99 9.9
 1 13 7 147.49 10.8
 -2 -13 -7 135.49 10.4
 2 13 7 134.69 10.5
 2 13 7 133.69 10.7
 -3 -13 -7 317.87 14.8
 3 13 7 339.77 14.9
 -4 -13 -7 21.9 6.6
 4 13 7 46.3 7.3
 -5 -13 -7 24.4 6.5
 5 13 7 23.2 6.5
 -6 -13 -7 91.29 8.8
 -7 -13 -7 42.9 7.3
 -8 -13 -7 25.7 6.9
 -9 -13 -7 6.8 7
 -10 -13 -7 17.4 7.1
 -11 -13 -7 93.39 10.6
 -12 -13 -7 -7.4 6.3
 -13 -13 -7 11 8.5
 -14 -13 -7 0.9 8.4
 -15 -13 -7 -9.7 8.1
 -9 14 7 10.6 10
 -8 14 7 -7.6 9
 -7 14 7 -11 8.3
 -6 14 7 -4.8 7.8
 5 -14 -7 0.6 4.2
 -5 14 7 -6.9 7.4
 4 -14 -7 10.7 4.6
 -4 14 7 4.6 4.3
 -4 14 7 -4.9 7.9
 3 -14 -7 -3.5 3.9
 -3 14 7 -5.1 7
 -3 14 7 1.4 4.2
 2 -14 -7 -1.3 4.1
 -2 14 7 -5.5 7
 -2 14 7 9.7 4.6
 1 -14 -7 6.2 4.7
 -1 14 7 5.5 4.9
 -1 14 7 6.9 6.8
 0 -14 -7 7.1 4.8
 0 14 7 4.1 5.9
 0 14 7 4.3 4.9
 -1 -14 -7 3.3 4.9
 1 14 7 8.1 5.1
 1 14 7 0.6 5.7
 -2 -14 -7 14 5.2
 2 14 7 9.5 5.5
 2 14 7 15.1 5.8
 -3 -14 -7 2.7 4.8
 3 14 7 2.9 4.9
 3 14 7 10.8 5.1
 -4 -14 -7 116.89 10
 4 14 7 123.39 10
 -5 -14 -7 46.3 7.5
 5 14 7 37.3 7.2
 -6 -14 -7 4.1 5.8
 6 14 7 7.6 6
 -7 -14 -7 14.5 6.7
 -8 -14 -7 9 6.1
 -9 -14 -7 14.2 6.7
 -10 -14 -7 24.5 8.2
 -11 -14 -7 28.6 8.5
 -12 -14 -7 24.4 8.6
 -13 -14 -7 -0.7 8.1
 -14 -14 -7 2.1 8.8
 -15 -14 -7 -3.3 8.7
 -9 15 7 57.49 12.5
 -8 15 7 -21.2 8.4
 -7 15 7 -7.4 8.7
 -6 15 7 -6.6 8.4
 -5 15 7 4.8 8.6
 4 -15 -7 34.6 5.9
 -4 15 7 18.9 8.7
 3 -15 -7 18.6 5.2
 -3 15 7 5.5 4.8
 -3 15 7 15.6 8.1
 2 -15 -7 20 5.3
 -2 15 7 17.1 5.3
 -2 15 7 15.7 7.8
 1 -15 -7 10.2 5.1
 -1 15 7 6.4 7.1
 -1 15 7 8.4 5.1
 0 -15 -7 -3.1 4.5
 0 15 7 3.5 6.5
 0 15 7 -1.5 4.9
 -1 -15 -7 28 5.8
 1 15 7 20.6 6
 1 15 7 19.4 6.7
 -2 -15 -7 152.08 11.1
 2 15 7 141.89 11.2
 2 15 7 167.38 11.1
 -3 -15 -7 249.68 13.1
 3 15 7 271.37 13.3
 3 15 7 298.57 13.5
 -4 -15 -7 8.1 6
 4 15 7 4.9 5.9
 -5 -15 -7 34.9 7.1
 5 15 7 25.5 7
 -6 -15 -7 14.6 6.8
 6 15 7 7.2 5.9
 -7 -15 -7 127.59 11.3
 7 15 7 133.39 11
 -8 -15 -7 108.39 11
 8 15 7 99.19 10.1
 -9 -15 -7 45.1 8.8
 9 15 7 43.6 7.9
 -10 -15 -7 0.4 6.9
 -11 -15 -7 2.1 7.8
 -12 -15 -7 58.19 10.8
 -13 -15 -7 76.69 11.8
 -14 -15 -7 28.1 10.1
 -8 16 7 -17.2 9.3
 -7 16 7 -9.6 9
 -6 16 7 -2.7 9.1
 -5 16 7 5 8.6
 -4 16 7 -5.7 7.7
 3 -16 -7 11.2 5.2
 -3 16 7 2.4 4.9
 -3 16 7 -5.9 7.3
 2 -16 -7 0.1 4.7
 -2 16 7 -8.5 6.9
 -2 16 7 1.9 5
 1 -16 -7 36.8 6.6
 -1 16 7 35.2 6.6
 -1 16 7 29.8 8.4
 0 -16 -7 1.2 5
 0 16 7 1.7 6.6
 0 16 7 2.6 5.3
 -1 -16 -7 12.8 5.7
 1 16 7 5.6 5.7
 1 16 7 9.4 6.5
 -2 -16 -7 4.3 5.5
 2 16 7 -0.8 5.4
 -3 -16 -7 31.4 6.6
 3 16 7 23.9 6.8
 -4 -16 -7 12.3 6.6
 4 16 7 19 6.7
 -5 -16 -7 72.29 8.8
 5 16 7 46.7 8.2
 -6 -16 -7 53.29 8.6
 6 16 7 53.59 8
 -7 -16 -7 -4.5 6.2
 7 16 7 0.3 6.1
 -8 -16 -7 -7.9 5.4
 8 16 7 -10.1 5.7
 -9 -16 -7 -12.5 6.1
 9 16 7 -6.3 5.4
 -10 -16 -7 -8.9 6.1
 10 16 7 3.2 6.6
 -11 -16 -7 -3.2 6.7
 11 16 7 -3.2 6.5
 -12 -16 -7 -0.5 8.1
 12 16 7 -2.1 7.1
 -13 -16 -7 -1.7 7.8
 13 16 7 -4.1 7.3
 -14 -16 -7 -22.8 8
 14 16 7 -15.2 7.2
 -7 17 7 11.3 11
 -6 17 7 40.1 11.1
 -5 17 7 22.4 9.9
 -4 17 7 60.09 11
 -3 17 7 144.99 13.4
 -3 17 7 176.78 11.8
 2 -17 -7 27.2 6.5
 -2 17 7 18.9 6
 -2 17 7 16.2 8.6
 1 -17 -7 0.4 4.9
 -1 17 7 -9.4 7.1
 -1 17 7 -3 5.1
 0 -17 -7 56.69 7.7
 0 17 7 55.69 7.9
 -1 -17 -7 88.69 9.1
 1 17 7 89.49 9.4
 -2 -17 -7 49.2 7.9
 2 17 7 50.89 8.1
 -3 -17 -7 53.79 8.2
 3 17 7 52.99 7.8
 -4 -17 -7 3 5.6
 4 17 7 -2.7 5.2
 -5 -17 -7 15.2 7.1
 5 17 7 18.6 6.4
 -6 -17 -7 8.5 6.7
 6 17 7 4.4 6.4
 -7 -17 -7 31.4 7.6
 7 17 7 44.3 8.2
 -8 -17 -7 -2 7
 8 17 7 -2.3 6.2
 -9 -17 -7 4.1 7.6
 9 17 7 8.2 7
 -10 -17 -7 -6.6 7
 10 17 7 -11.2 6.8
 -11 -17 -7 -8.3 7.6
 11 17 7 -12.4 6.6
 -12 -17 -7 0.5 8.2
 12 17 7 -1.2 6.6
 -13 -17 -7 -9.6 8.3
 13 17 7 -4.5 7.3
 -6 18 7 -18.2 8.6
 -5 18 7 8.6 9.7
 -4 18 7 10.8 10
 -3 18 7 -10.2 5.1
 -3 18 7 -11.1 7.8
 2 -18 -7 5.2 5.3
 -2 18 7 8 6
 1 -18 -7 24.4 6.4
 -1 18 7 27.9 6.9
 0 -18 -7 21.3 6.7
 0 18 7 31 7
 -1 -18 -7 -4.8 5.1
 1 18 7 -0.9 5.7
 -2 -18 -7 -2.9 5.6
 2 18 7 -7.1 5.5
 -3 -18 -7 33.5 7.7
 3 18 7 24.6 6.8
 -4 -18 -7 11.9 7
 4 18 7 14.3 6.8
 -5 -18 -7 32.6 7.6
 5 18 7 29.8 7.7
 -6 -18 -7 -4 6.4
 6 18 7 7.7 6.1
 -7 -18 -7 -4.8 6.4
 7 18 7 -1 6.2
 -8 -18 -7 -5.2 7
 8 18 7 -7.8 6.2
 -9 -18 -7 -3.2 7.2
 9 18 7 -3.2 6.6
 -10 -18 -7 12 8.3
 10 18 7 4.2 6.6
 -11 -18 -7 -7.1 7.7
 11 18 7 11.4 7.8
 -12 -18 -7 -0.3 8.4
 12 18 7 -15.2 6.8
 -13 -18 -7 -10.6 8.3
 13 18 7 -0.3 7.7
 -5 19 7 -38.8 8.6
 -2 19 7 31.8 7.2
 1 -19 -7 8.4 6.3
 -1 19 7 14.7 6.6
 0 -19 -7 13.5 6.8
 0 19 7 15.1 6.6
 -1 -19 -7 -8.6 5.4
 1 19 7 -4.1 5.8
 -2 -19 -7 17.9 7.2
 2 19 7 2.1 6.4
 -3 -19 -7 114.49 11
 3 19 7 114.09 11
 -4 -19 -7 76.49 9.9
 4 19 7 58.59 9.2
 -5 -19 -7 -5.2 6.5
 5 19 7 4.3 6.6
 -6 -19 -7 31.8 8.7
 6 19 7 29.5 7.9
 -7 -19 -7 93.19 11.4
 7 19 7 91.39 10.6
 -8 -19 -7 45.6 9.7
 8 19 7 30.5 8.6
 -9 -19 -7 68.09 10.6
 9 19 7 70.49 9.8
 -10 -19 -7 -8 7.5
 10 19 7 3.6 7.5
 -11 -19 -7 3.7 7.7
 11 19 7 8.2 7.8
 -12 -19 -7 5.9 9.3
 12 19 7 15.6 8.3
 -2 20 7 8 6.8
 -1 20 7 73.79 9.8
 0 -20 -7 16.9 6.8
 0 20 7 6.8 7.1
 -1 -20 -7 -1.8 6.2
 1 20 7 -6.3 6.1
 -2 -20 -7 12.6 7.2
 2 20 7 16.6 7.2
 -3 -20 -7 2.8 6.7
 3 20 7 -5.9 6.4
 -4 -20 -7 -3.4 6.4
 4 20 7 -7.3 6.3
 -5 -20 -7 10.5 7.6
 5 20 7 -1.1 6.8
 -6 -20 -7 4.1 7.6
 6 20 7 5.4 7
 -7 -20 -7 15.5 8.5
 7 20 7 16 7.7
 -8 -20 -7 51.59 10.1
 8 20 7 30.1 8.6
 -9 -20 -7 -3 7
 9 20 7 -7.9 6.6
 -10 -20 -7 -11.5 7.6
 10 20 7 -1.2 7.3
 -11 -20 -7 2.1 7.9
 11 20 7 2.2 7.4
 -1 21 7 11.9 7.4
 0 21 7 22.1 8.2
 -1 -21 -7 68.59 9.7
 1 21 7 60.79 9.6
 -2 -21 -7 52.79 9.2
 2 21 7 57.49 9.4
 -3 -21 -7 15.3 7.8
 3 21 7 27.4 8.4
 -4 -21 -7 -2.9 6.8
 4 21 7 -5.3 5.9
 -5 -21 -7 -4 7.2
 5 21 7 0.8 7.1
 -6 -21 -7 28.7 9.2
 6 21 7 52.59 9.6
 -7 -21 -7 60.39 10.8
 7 21 7 80.99 10.9
 -8 -21 -7 13.5 8.7
 8 21 7 7.2 7.5
 -9 -21 -7 -1.1 7.5
 9 21 7 -4.8 6.9
 -10 -21 -7 12.8 8.9
 10 21 7 -10 7
 0 22 7 9.1 7.6
 1 22 7 -9.3 6.7
 -2 -22 -7 -4.9 6.6
 2 22 7 -3 6.9
 -3 -22 -7 -8.4 6.8
 3 22 7 -3.3 6.9
 -4 -22 -7 -6.2 7.1
 4 22 7 -11.8 6.3
 -5 -22 -7 3.4 7.9
 5 22 7 4.3 7.5
 -6 -22 -7 11.3 8.8
 6 22 7 17.7 7.8
 -7 -22 -7 -9.2 7.8
 7 22 7 -10.8 7
 -8 -22 -7 -19 7.4
 8 22 7 0.3 7.5
 5 22 -8 7.4 6.4
 4 22 -8 7.8 6.7
 3 22 -8 5.4 6.3
 2 22 -8 -6.6 5.5
 1 22 -8 -7 5.7
 0 22 -8 30.8 8
 -1 22 -8 65.89 9.6
 7 21 -8 61.39 9.6
 -7 -21 8 48.4 11.7
 6 21 -8 5 6.3
 -6 -21 8 11.6 9.9
 5 21 -8 -3.9 6
 -5 -21 8 1.4 8.8
 4 21 -8 -1.4 5.8
 3 21 -8 20.1 7.1
 2 21 -8 32.4 7.6
 1 21 -8 4.7 6
 0 21 -8 26 7.7
 -1 21 -8 -0.2 6.2
 -2 21 -8 2 6.2
 -3 21 -8 -1.9 6.3
 9 20 -8 -5.3 6.3
 8 20 -8 10.9 6.6
 -8 -20 8 -2.8 9
 7 20 -8 0.8 5.7
 -7 -20 8 2.4 8.7
 6 20 -8 0.1 5.9
 -6 -20 8 8.4 8.6
 5 20 -8 3.1 5.3
 -5 -20 8 6.5 9
 4 20 -8 5.7 5.5
 -4 -20 8 -4.6 8
 3 20 -8 31.4 7.4
 2 20 -8 8.4 5.9
 1 20 -8 3.3 5.2
 0 20 -8 7.1 6.1
 -1 20 -8 6.6 5.7
 -2 20 -8 9.1 6.3
 -3 20 -8 12.8 6.8
 -4 20 -8 -2.8 5.8
 -5 20 -8 2.2 6.4
 -10 -19 8 -10.8 9.2
 9 19 -8 6.9 6.4
 -9 -19 8 1.7 9.7
 8 19 -8 -0.2 5.7
 -8 -19 8 -5 9
 7 19 -8 -1.1 5.7
 -7 -19 8 2.8 9
 6 19 -8 64.39 8.9
 -6 -19 8 42.5 9.9
 5 19 -8 43.3 7.4
 -5 -19 8 32.7 9.2
 4 19 -8 19.7 6.5
 -4 -19 8 7.3 7.8
 3 19 -8 -9.4 4.6
 2 19 -8 9.7 5.6
 1 19 -8 103.89 10.2
 0 19 -8 63.79 8.6
 -1 19 -8 22.2 6.7
 -2 19 -8 5.5 5.8
 -3 19 -8 24.6 7.2
 -4 19 -8 30.2 7.6
 -5 19 -8 9 6.3
 -6 19 -8 8.8 7
 -11 -18 8 -0.6 8.6
 -10 -18 8 -19.9 8.6
 9 18 -8 -2.2 5.8
 -9 -18 8 -4.9 8.9
 8 18 -8 16.7 6.9
 -8 -18 8 -0.3 8.9
 7 18 -8 -0.7 5.4
 -7 -18 8 -15.4 7.8
 6 18 -8 2.3 5.3
 -6 -18 8 4.6 8.4
 5 18 -8 27 6.8
 -5 -18 8 30.9 9
 4 18 -8 10.2 5.7
 -4 -18 8 2.4 7.6
 3 18 -8 -1.3 4.9
 -3 -18 8 -0.9 6.5
 2 18 -8 -0.4 5.2
 1 18 -8 6.8 4.9
 0 18 -8 3.6 5.2
 -1 18 -8 23.6 6.6
 -2 18 -8 0 5.3
 -3 18 -8 0.5 5.4
 -4 18 -8 11.1 6.2
 -5 18 -8 1.3 5.8
 -6 18 -8 7.7 6.7
 -7 18 -8 35.3 8.4
 -11 -17 8 41.3 11.7
 -10 -17 8 28.9 10.6
 9 17 -8 30.5 7.3
 -9 -17 8 20 9
 8 17 -8 27 6.9
 -8 -17 8 14.1 9.2
 7 17 -8 250.57 14.4
 -7 -17 8 236.88 15.7
 6 17 -8 121.29 10.5
 -6 -17 8 142.49 13
 5 17 -8 -4.7 4.8
 -5 -17 8 3.4 7.4
 4 17 -8 28 6.3
 -4 -17 8 36.4 8.3
 3 17 -8 33.4 6.7
 -3 -17 8 28.3 7.5
 2 17 -8 67.49 8
 -2 -17 8 54.19 8.1
 1 17 -8 25.8 5.9
 0 17 -8 12 5
 -1 17 -8 11 5.4
 -2 17 -8 13 5.9
 -3 17 -8 -1 5
 -4 17 -8 9.4 5.9
 -5 17 -8 24.4 6.9
 -6 17 -8 46.4 8.4
 -7 17 -8 27.1 7.8
 -8 17 -8 0.4 5.6
 -12 -16 8 -3.5 9.1
 -11 -16 8 -6 9.1
 -10 -16 8 -14.1 7.6
 9 16 -8 -0.3 5.3
 -9 -16 8 10.2 9
 8 16 -8 19.8 6.1
 -8 -16 8 13 8.7
 7 16 -8 -4.6 4.6
 -7 -16 8 7.5 7.9
 6 16 -8 22.5 6
 -6 -16 8 23 8.3
 5 16 -8 7.6 5.3
 -5 -16 8 -11.8 6.6
 4 16 -8 3.8 4.9
 -4 -16 8 4.2 6.9
 3 16 -8 4.8 5
 -3 -16 8 -13.8 5.8
 2 16 -8 27 5.8
 -2 -16 8 26.7 7.2
 1 16 -8 3.1 4.5
 -1 -16 8 2.5 5.8
 0 16 -8 8.9 5
 -1 16 -8 -1.6 4.1
 -2 16 -8 4.4 4.8
 -3 16 -8 14 5.8
 -4 16 -8 19.3 6.2
 -5 16 -8 22.4 6.5
 -6 16 -8 -4.3 5.4
 -7 16 -8 8.2 6.7
 -7 16 -8 2.8 6
 -8 16 -8 12 7.5
 -8 16 -8 38.6 7.7
 -9 16 -8 1.5 6.3
 -9 16 -8 -3.9 6.8
 -12 -15 8 29 10.7
 -11 -15 8 -5.3 7.8
 -10 -15 8 50.19 10.2
 9 15 -8 6.4 5.2
 -9 -15 8 -4.5 7.8
 8 15 -8 -2.6 4.6
 -8 -15 8 9 8.2
 7 15 -8 14.9 5.4
 -7 -15 8 15.9 8.1
 6 15 -8 1.3 4.5
 -6 -15 8 13.7 7.6
 5 15 -8 29.2 6.2
 -5 -15 8 37 8.3
 4 15 -8 4.4 4.3
 -4 -15 8 13.9 7.1
 3 15 -8 54.69 7.1
 -3 -15 8 39 8.2
 2 15 -8 21.5 5.3
 -2 -15 8 22.8 7
 1 15 -8 79.09 7.8
 -1 -15 8 67.79 8
 0 15 -8 256.67 12.9
 -1 15 -8 31.8 6.4
 -2 15 -8 -3.2 4
 -3 15 -8 77.19 8.5
 -4 15 -8 92.69 9.2
 -5 15 -8 125.29 10.7
 -5 15 -8 140.29 11.1
 -6 15 -8 97.79 9.6
 -6 15 -8 85.19 9.5
 -7 15 -8 9.7 6.3
 -7 15 -8 13.6 6.4
 -8 15 -8 46 8.4
 -8 15 -8 53.79 8.5
 -9 15 -8 43.9 7.9
 -9 15 -8 43.1 9.1
 -10 15 -8 19.5 7.2
 -10 15 -8 19.1 8
 -13 -14 8 0.9 8.4
 -12 -14 8 4.9 8.5
 -11 -14 8 5.3 9.1
 -10 -14 8 4.5 7.6
 9 14 -8 -2.8 4.6
 -9 -14 8 -0.6 7.5
 8 14 -8 -8.9 4.2
 -8 -14 8 -4.2 6.7
 7 14 -8 7.2 4.9
 -7 -14 8 3.9 7.3
 6 14 -8 23.4 5.5
 -6 -14 8 29.3 8.3
 5 14 -8 39.3 6.1
 -5 -14 8 37.5 8.2
 4 14 -8 47.4 6.6
 -4 -14 8 56.39 8.4
 3 14 -8 72.89 7.5
 -3 -14 8 65.49 8.4
 2 14 -8 8.2 4.7
 -2 -14 8 -1 5.8
 1 14 -8 12.5 4.9
 -1 -14 8 8.6 5.8
 0 14 -8 30.4 5.7
 0 -14 8 25.7 5.8
 -1 14 -8 28.6 5.9
 -2 14 -8 71.79 7.5
 -3 14 -8 12.6 4.9
 -3 14 -8 10 4.4
 -4 14 -8 6.7 4.7
 -4 14 -8 5.2 4.6
 -5 14 -8 14.7 5.3
 -5 14 -8 22.2 6
 -6 14 -8 10.9 5.7
 -6 14 -8 19.6 6.1
 -7 14 -8 21.2 6.3
 -7 14 -8 9 5.9
 -8 14 -8 -6.8 5.5
 -8 14 -8 11.5 5.8
 -9 14 -8 4.9 6.7
 -9 14 -8 9.2 6.1
 -10 14 -8 37 8.8
 -10 14 -8 33.7 7.8
 -11 14 -8 50.39 10
 -11 14 -8 54.79 8.8
 -13 -13 8 17.2 9.1
 -12 -13 8 37.4 10.6
 -11 -13 8 95.89 12.7
 -10 -13 8 79.29 10.7
 9 13 -8 5 4.9
 -9 -13 8 2.5 6.9
 8 13 -8 59.49 6.8
 -8 -13 8 36.9 9
 7 13 -8 102.49 8.3
 -7 -13 8 97.19 10.9
 6 13 -8 78.59 7.6
 -6 -13 8 93.09 9.9
 5 13 -8 29.2 5.4
 -5 -13 8 33.9 7.8
 4 13 -8 -1.7 3.8
 -4 -13 8 -4.1 5.9
 3 13 -8 5.5 4.3
 -3 -13 8 6.3 6
 2 13 -8 1.2 4.1
 -2 -13 8 -4.9 5.7
 1 13 -8 64.19 7
 -1 -13 8 74.89 7.8
 0 13 -8 15.6 5
 0 -13 8 20.3 5.6
 -1 13 -8 10.3 3.5
 -1 13 -8 4.5 4.4
 1 -13 8 9.7 4.7
 -2 13 -8 67.89 6
 -2 13 -8 67.49 7.4
 -3 13 -8 -3.2 3.8
 -3 13 -8 0.7 4.3
 -4 13 -8 15.7 5.1
 -4 13 -8 19.5 5.6
 -5 13 -8 7.9 5
 -5 13 -8 -1.1 4.4
 -6 13 -8 90.79 8.9
 -6 13 -8 86.09 8.8
 -7 13 -8 37.8 7.2
 -7 13 -8 41 7.2
 -8 13 -8 16.2 6.5
 -8 13 -8 15.4 5.8
 -9 13 -8 1.7 6.1
 -9 13 -8 8.9 5.6
 -10 13 -8 21.9 6.7
 -10 13 -8 12.1 7.2
 -11 13 -8 22.9 7.4
 -11 13 -8 7.7 7.4
 -14 -12 8 6.9 9.4
 -13 -12 8 5.3 8.5
 -12 -12 8 11.9 9.2
 -11 -12 8 -8.6 6.9
 -10 -12 8 20.5 7.9
 9 12 -8 5 4.6
 -9 -12 8 2.5 7.5
 8 12 -8 17.7 4.9
 -8 -12 8 18.1 8
 7 12 -8 7 4.2
 -7 -12 8 5.8 6.4
 6 12 -8 6.6 4.2
 -6 -12 8 13.5 6.9
 5 12 -8 15.3 4.6
 -5 -12 8 26.2 7.1
 4 12 -8 61.59 6.6
 -4 -12 8 77.29 8.7
 3 12 -8 226.08 11.2
 -3 -12 8 230.18 13.2
 2 12 -8 172.38 10.1
 -2 -12 8 139.59 10.3
 1 12 -8 45.5 6.1
 -1 -12 8 39.2 6.7
 0 12 -8 7.2 4.4
 0 12 -8 1.3 2.8
 0 -12 8 1.7 5.1
 -1 12 -8 16.1 3.7
 -1 12 -8 18.6 5.1
 1 -12 8 17.1 5.2
 -2 12 -8 0.1 4
 -2 12 -8 -0.8 3.4
 -3 12 -8 -0.7 4
 -3 12 -8 -6 3.4
 -4 12 -8 45 6.1
 -4 12 -8 47.1 6.4
 -5 12 -8 8.5 4.8
 -5 12 -8 9.9 5
 -6 12 -8 -2.7 4.7
 -6 12 -8 -2.2 4.6
 -7 12 -8 27.4 6.5
 -7 12 -8 17.6 5.6
 -8 12 -8 18.7 5.6
 -8 12 -8 16.5 6.3
 -9 12 -8 1 5.6
 -9 12 -8 2.2 5
 -10 12 -8 -1.7 6.3
 -10 12 -8 3.8 5.4
 -11 12 -8 -3.2 6.5
 -11 12 -8 -1 5.9
 -12 12 -8 -3.1 7
 -14 -11 8 7.6 9.4
 -13 -11 8 43.9 10.2
 -12 -11 8 22.4 8.7
 -11 -11 8 8.6 8.1
 -10 -11 8 56.59 9.4
 -9 -11 8 51.29 9.3
 8 11 -8 16.6 4.8
 -8 -11 8 15.4 6.8
 7 11 -8 11.8 4.4
 -7 -11 8 17.3 6.6
 6 11 -8 24.8 4.9
 -6 -11 8 35.6 7.8
 5 11 -8 441.86 15.1
 -5 -11 8 427.06 17.3
 4 11 -8 517.25 16.8
 -4 -11 8 511.55 19.2
 3 11 -8 72.79 6.8
 -3 -11 8 87.29 8.6
 2 11 -8 190.78 9.6
 -2 -11 8 176.88 12
 1 11 -8 325.77 12.6
 1 11 -8 319.27 10
 -1 -11 8 328.97 14
 0 11 -8 325.47 13.1
 0 11 -8 311.37 10.2
 0 -11 8 303.07 12.6
 -1 11 -8 270.17 12
 -1 11 -8 267.17 10.3
 1 -11 8 246.08 11.1
 -2 11 -8 136.69 8.3
 -2 11 -8 148.69 8.9
 2 -11 8 162.98 8.2
 -3 11 -8 65.59 6.9
 -3 11 -8 65.79 6.3
 -4 11 -8 198.38 10.5
 -4 11 -8 196.28 10.9
 -5 11 -8 374.76 15
 -5 11 -8 358.86 15.1
 -6 11 -8 154.98 10.6
 -6 11 -8 151.08 10.5
 -7 11 -8 13.9 5.7
 -7 11 -8 7.2 4.8
 -8 11 -8 4.2 4.7
 -8 11 -8 -0.4 5.2
 -9 11 -8 71.59 9.1
 -9 11 -8 89.49 8.7
 -10 11 -8 100.29 10.7
 -10 11 -8 88.09 9.2
 -11 11 -8 6.9 7
 -12 11 -8 -3.9 6.8
 -13 11 -8 -4.1 6.9
 -14 -10 8 32.1 10.7
 -13 -10 8 14.9 8.4
 -12 -10 8 11.8 8.4
 -11 -10 8 1 7.4
 -10 -10 8 15.2 7.1
 -9 -10 8 17.3 7
 8 10 -8 4.1 4
 -8 -10 8 -0.6 5.9
 7 10 -8 22.8 4.4
 -7 -10 8 31.6 7.6
 6 10 -8 28.2 4.8
 -6 -10 8 39.1 7.3
 5 10 -8 31.9 4.9
 -5 -10 8 34.9 7.5
 4 10 -8 54.99 5.9
 -4 -10 8 42.5 7.4
 3 10 -8 130.79 8.4
 -3 -10 8 104.29 8.8
 2 10 -8 89.99 7.1
 2 10 -8 97.09 4.9
 -2 -10 8 92.89 8
 1 10 -8 4.1 2.5
 1 10 -8 2 3.7
 -1 -10 8 4.1 4.9
 0 10 -8 -3.5 3.4
 0 10 -8 -2.4 2.5
 0 -10 8 -3 4.5
 -1 10 -8 13.9 3.6
 -1 10 -8 17.2 4.5
 1 -10 8 17.5 4.7
 -2 10 -8 12.2 3.8
 -2 10 -8 17.1 4.4
 2 -10 8 14.2 4.2
 -3 10 -8 72.79 7.2
 -3 10 -8 79.59 6.6
 -4 10 -8 6.9 4.1
 -4 10 -8 7.6 4.5
 -5 10 -8 1.6 4.2
 -5 10 -8 2.3 4.2
 -6 10 -8 0 4.4
 -6 10 -8 -1.3 4.1
 -7 10 -8 0.5 4.3
 -7 10 -8 -0.5 4.9
 -8 10 -8 5.8 4.8
 -8 10 -8 -3.5 5
 -9 10 -8 -1.9 4.7
 -9 10 -8 2.8 4.8
 -10 10 -8 82.79 9.7
 -10 10 -8 66.09 7.9
 -11 10 -8 10.6 6.4
 -12 10 -8 -1.5 6.4
 -13 10 -8 -7.5 6.3
 -14 -9 8 24.9 9.8
 -13 -9 8 27 9.7
 -12 -9 8 97.19 11.8
 -11 -9 8 113.29 11.8
 -10 -9 8 203.38 14.5
 -9 -9 8 146.09 12
 8 9 -8 66.79 6
 -8 -9 8 62.09 8.7
 7 9 -8 283.87 11.1
 -7 -9 8 303.37 15
 6 9 -8 442.36 14.4
 -6 -9 8 443.86 17.4
 5 9 -8 148.99 8.7
 -5 -9 8 140.69 10.6
 4 9 -8 47.9 5.3
 -4 -9 8 44.1 6.7
 -4 -9 8 51.79 4.2
 3 9 -8 169.68 8.8
 -3 -9 8 167.58 9.8
 2 9 -8 164.28 8.9
 2 9 -8 191.08 6.8
 -2 -9 8 192.48 10.3
 1 9 -8 249.88 10.1
 1 9 -8 257.27 8.4
 -1 -9 8 249.08 11.4
 0 9 -8 219.48 8.1
 0 9 -8 222.68 10.2
 0 -9 8 210.68 10
 -1 9 -8 -2.6 2.7
 -1 9 -8 -3.7 3.3
 1 -9 8 -0.6 3.6
 -2 9 -8 28 4.9
 -2 9 -8 21.7 3.9
 2 -9 8 25.5 4.1
 -3 9 -8 42.3 5.6
 -3 9 -8 42.7 5.2
 3 -9 8 45.4 3.8
 -4 9 -8 112.19 9
 -4 9 -8 96.29 7.8
 -5 9 -8 -0.4 4.3
 -5 9 -8 1.3 4.2
 -6 9 -8 26.1 5.4
 -6 9 -8 16.9 5.3
 -7 9 -8 23.1 5.2
 -7 9 -8 31.4 6.2
 -8 9 -8 14.7 5.8
 -8 9 -8 9.7 4.6
 -9 9 -8 -5.8 4.9
 -9 9 -8 4.9 4.6
 -10 9 -8 37.7 6.9
 -10 9 -8 31.9 7
 -11 9 -8 50.79 8.5
 -12 9 -8 0.6 6.3
 -13 9 -8 2.7 7.1
 -14 9 -8 15.1 8
 -14 -8 8 23.6 9.9
 -13 -8 8 28.6 9.6
 -12 -8 8 -6.9 7
 -11 -8 8 33 8.5
 -10 -8 8 3 6.7
 -9 -8 8 6.2 6.4
 8 8 -8 46.3 4.9
 -8 -8 8 48.9 7.9
 7 8 -8 17.1 4.2
 -7 -8 8 25.1 6.7
 6 8 -8 5 3.5
 -6 -8 8 -1.1 5.4
 -6 -8 8 9.5 4.6
 5 8 -8 68.19 5.5
 -5 -8 8 64.19 5.5
 -5 -8 8 65.99 8.1
 4 8 -8 -0.6 3.1
 -4 -8 8 -2.9 5.3
 3 8 -8 58.29 5.3
 -3 -8 8 67.69 7
 2 8 -8 213.48 9.2
 2 8 -8 195.08 7.1
 -2 -8 8 216.58 10.4
 1 8 -8 29 4.4
 1 8 -8 24.9 3.1
 -1 -8 8 29.4 4.7
 0 8 -8 26.4 3.3
 0 8 -8 23.6 4
 0 -8 8 16.4 4.1
 -1 8 -8 33.5 4.5
 -1 8 -8 37.9 3.9
 1 -8 8 30.2 4.3
 -2 8 -8 5.6 3.4
 -2 8 -8 4.8 3.3
 2 -8 8 7.2 3.2
 -3 8 -8 36.4 4.8
 -3 8 -8 23.8 4.5
 3 -8 8 32 3.4
 -4 8 -8 6.1 3.8
 -4 8 -8 7.6 4.1
 -5 8 -8 3.3 4.3
 -5 8 -8 6.7 4.4
 -6 8 -8 55.49 6.8
 -6 8 -8 50.49 6.4
 -7 8 -8 -1.6 3.9
 -7 8 -8 3.5 4
 -8 8 -8 16.2 5.7
 -8 8 -8 13.7 4.9
 -9 8 -8 1.9 4.8
 -9 8 -8 4.9 4.5
 -10 8 -8 2.4 5
 -11 8 -8 21.4 7.1
 -12 8 -8 -0.8 6.1
 -13 8 -8 7.8 6.9
 -14 8 -8 3.3 7.1
 -15 -7 8 4.7 8.6
 -14 -7 8 7.2 8.7
 -13 -7 8 14.6 8.5
 -12 -7 8 1.5 7.2
 -11 -7 8 -0.7 6.7
 -10 -7 8 18.1 7.5
 -9 -7 8 4.1 5.6
 -8 -7 8 22.7 7
 -8 -7 8 27.9 6
 7 7 -8 3.3 3.1
 -7 -7 8 -1.1 5.4
 -7 -7 8 -2.4 6.1
 6 7 -8 -1.7 2.8
 -6 -7 8 -9.2 5.4
 -6 -7 8 3.7 4.7
 5 7 -8 51.89 4.7
 -5 -7 8 52.09 5.4
 -5 -7 8 49.9 7.2
 4 7 -8 392.06 12.3
 -4 -7 8 427.76 15.6
 3 7 -8 264.07 9.7
 -3 -7 8 278.97 11.9
 2 7 -8 11.7 3.2
 2 7 -8 12.3 2.6
 -2 -7 8 20.5 4.5
 1 7 -8 3.6 2.8
 1 7 -8 4.6 2.4
 -1 -7 8 -0.7 3.4
 0 7 -8 683.93 18.1
 0 7 -8 720.13 18.9
 0 -7 8 681.53 18.6
 -1 7 -8 246.28 9.7
 -1 7 -8 234.98 8.7
 1 -7 8 230.38 8.8
 -2 7 -8 92.99 6.2
 -2 7 -8 97.89 7
 2 -7 8 101.69 5.6
 -3 7 -8 277.67 11.2
 -3 7 -8 281.97 11.1
 3 -7 8 283.17 8.3
 -4 7 -8 38.6 5.1
 -4 7 -8 32.7 5
 -5 7 -8 163.48 9
 -5 7 -8 141.89 8.5
 -6 7 -8 261.87 12.6
 -6 7 -8 264.97 11.4
 -7 7 -8 42.7 5.7
 -7 7 -8 50.09 6.5
 -8 7 -8 1.9 4.1
 -8 7 -8 -6.7 4.5
 -9 7 -8 17.2 5.9
 -9 7 -8 15 5.1
 -10 7 -8 205.78 13.1
 -11 7 -8 37.1 7.3
 -12 7 -8 0.6 5.9
 -13 7 -8 -10 5.7
 -14 7 -8 16 7.8
 -15 -6 8 3.2 8.7
 -14 -6 8 9.7 7.8
 -13 -6 8 14.6 8.1
 -12 -6 8 0.6 7.1
 -11 -6 8 6.9 6.3
 -10 -6 8 -6.1 5.9
 -10 -6 8 1.8 6.3
 -9 -6 8 61.89 8.6
 -9 -6 8 59.99 7.9
 -8 -6 8 48.1 6.8
 -8 -6 8 41.9 7.7
 7 6 -8 16.4 3.3
 -7 -6 8 12.6 5.9
 -7 -6 8 11.2 6.1
 6 6 -8 2.8 2.8
 -6 -6 8 1.5 5.5
 -6 -6 8 1.1 4.8
 5 6 -8 89.59 5.9
 -5 -6 8 67.59 7.6
 -5 -6 8 67.39 6.1
 4 6 -8 23.1 3.5
 -4 -6 8 22.3 5.4
 3 6 -8 74.89 5.4
 -3 -6 8 76.29 6.7
 2 6 -8 254.57 8.9
 -2 -6 8 251.37 10.4
 1 6 -8 21.9 2.8
 1 6 -8 23.6 3.5
 -1 -6 8 24.1 4
 0 6 -8 16.7 2.8
 0 6 -8 20.4 3.5
 0 -6 8 19 3.6
 -1 6 -8 160.48 7
 -1 6 -8 152.78 7.5
 1 -6 8 166.68 6.9
 -2 6 -8 14.5 3.2
 -2 6 -8 12.8 3.2
 2 -6 8 14.8 2.8
 -3 6 -8 54.99 5.1
 -3 6 -8 61.69 5.2
 3 -6 8 62.49 4
 -4 6 -8 -0.6 3.4
 -4 6 -8 0.8 3.4
 -5 6 -8 79.89 6.7
 -5 6 -8 87.29 7
 -6 6 -8 18.2 5.2
 -6 6 -8 27.6 5.1
 -7 6 -8 89.39 7.8
 -7 6 -8 101.89 8.6
 -8 6 -8 279.67 13.8
 -8 6 -8 280.67 12.3
 -9 6 -8 -2.4 4.8
 -10 6 -8 35.6 7
 -11 6 -8 39.2 7.5
 -12 6 -8 62.99 8.8
 -13 6 -8 11.8 6.2
 -14 6 -8 1 6.6
 -15 6 -8 18.8 7.5
 -15 -5 8 47.1 10.6
 -14 -5 8 52.79 10.3
 -13 -5 8 72.69 10.5
 -12 -5 8 37.2 8.6
 -11 -5 8 186.68 13.5
 -11 -5 8 160.88 13.2
 -10 -5 8 345.37 16
 -10 -5 8 377.26 16.6
 -9 -5 8 120.89 10.5
 -9 -5 8 134.19 10.1
 -8 -5 8 77.09 8.3
 -8 -5 8 73.19 8.1
 7 5 -8 122.49 5.9
 -7 -5 8 128.99 10.2
 -7 -5 8 131.09 11
 6 5 -8 298.37 9.4
 -6 -5 8 294.37 12.9
 -6 -5 8 310.17 14
 5 5 -8 358.16 10.8
 -5 -5 8 378.06 13.7
 -5 -5 8 406.26 15
 4 5 -8 142.59 6.5
 -4 -5 8 153.68 9.3
 3 5 -8 59.69 4.2
 -3 -5 8 62.69 5.8
 2 5 -8 55.19 4.3
 -2 -5 8 54.09 5
 1 5 -8 29.3 3.1
 1 5 -8 31.7 3.8
 1 5 -8 26.9 3.3
 -1 -5 8 22.1 3.9
 0 5 -8 190.58 7.7
 0 5 -8 201.78 7.4
 0 5 -8 206.28 7.6
 0 -5 8 185.28 7.7
 -1 5 -8 46.4 4
 -1 5 -8 44.6 3.6
 -1 5 -8 46.5 4.2
 1 -5 8 45.8 3.9
 -2 5 -8 97.79 4.6
 -2 5 -8 97.19 5.9
 -2 5 -8 95.09 5.9
 2 -5 8 89.89 4.9
 -3 5 -8 0.9 2.7
 -3 5 -8 4.7 2.8
 3 -5 8 0.4 1.8
 -4 5 -8 1.8 2.9
 -4 5 -8 3 3.2
 -5 5 -8 125.59 7.4
 -5 5 -8 123.89 8.5
 -6 5 -8 220.18 10.4
 -6 5 -8 208.48 11.1
 -7 5 -8 556.44 17.9
 -7 5 -8 567.54 19
 -8 5 -8 8.2 4.8
 -9 5 -8 35.7 6.5
 -10 5 -8 12 5.6
 -11 5 -8 74.49 8.9
 -12 5 -8 168.88 12.5
 -13 5 -8 20.8 7.1
 -14 5 -8 19 7.6
 -15 5 -8 7.4 7.2
 -15 -4 8 14.6 8.9
 -14 -4 8 -5.4 7.4
 -13 -4 8 -12.4 7
 -13 -4 8 -4.3 7.1
 -12 -4 8 17.4 7.4
 -12 -4 8 18.9 7.5
 -11 -4 8 22.2 7.4
 -11 -4 8 21.5 7.4
 -10 -4 8 8.5 6.5
 -10 -4 8 23.2 7.5
 -9 -4 8 64.39 8.4
 -9 -4 8 58.29 7.6
 -8 -4 8 -8.1 5
 -8 -4 8 -6.7 6.4
 -7 -4 8 34.3 6.5
 -7 -4 8 28.9 6.9
 6 4 -8 25 2.8
 -6 -4 8 25.8 5.7
 -6 -4 8 27.3 6.1
 5 4 -8 1.2 2
 -5 -4 8 1.3 4.1
 -5 -4 8 -2 4.5
 4 4 -8 10.1 2.4
 4 4 -8 19 4.1
 -4 -4 8 16.9 4.6
 3 4 -8 52.79 4
 3 4 -8 50.79 5.1
 -3 -4 8 63.49 5.9
 2 4 -8 29.8 4
 2 4 -8 35.3 3.3
 1 4 -8 51.69 4
 1 4 -8 55.09 4.4
 1 4 -8 50.59 4.1
 0 4 -8 3.7 2.3
 0 4 -8 6.9 2.5
 0 4 -8 5.1 2.3
 -1 4 -8 208.28 8
 -1 4 -8 206.98 7.8
 -1 4 -8 187.98 7
 -2 4 -8 16.9 2.4
 -2 4 -8 21.5 3.2
 -2 4 -8 15.9 3.3
 -3 4 -8 68.49 5.4
 -3 4 -8 77.49 5.9
 -3 4 -8 73.19 3.6
 -4 4 -8 37.1 4.4
 -4 4 -8 38.6 4.4
 -4 4 -8 42.4 2.6
 -5 4 -8 5.9 3.4
 -5 4 -8 1.8 3.4
 -6 4 -8 100.29 7.1
 -6 4 -8 100.89 8.5
 -7 4 -8 71.89 7.3
 -8 4 -8 42.4 6.3
 -9 4 -8 1.3 4.8
 -10 4 -8 4.1 4.8
 -11 4 -8 0.4 4.8
 -12 4 -8 11.2 5.9
 -13 4 -8 -0.7 5.1
 -14 4 -8 -9.2 5.8
 -15 4 -8 0.2 6.8
 -15 -3 8 51.99 10.8
 -14 -3 8 -1.5 8.4
 -14 -3 8 17.9 8.7
 -13 -3 8 -13.1 7.6
 -13 -3 8 12.2 7.4
 -12 -3 8 7.6 6.9
 -12 -3 8 -2.5 7.5
 -11 -3 8 93.69 10.2
 -11 -3 8 86.79 10.5
 -10 -3 8 85.09 10
 -10 -3 8 88.69 9.4
 -9 -3 8 -0.5 6.2
 -9 -3 8 8.8 5.4
 -8 -3 8 35.1 7.1
 -8 -3 8 45.8 7.8
 -7 -3 8 15.6 6.5
 -7 -3 8 25.5 6.5
 6 3 -8 4.3 1.8
 -6 -3 8 11.1 4.9
 -6 -3 8 8.7 5.5
 5 3 -8 10 2
 5 3 -8 10.4 3.8
 -5 -3 8 6.1 4.3
 -5 -3 8 2.7 4.9
 4 3 -8 291.77 8.1
 4 3 -8 287.17 11
 3 3 -8 234.38 7.2
 3 3 -8 221.68 9.1
 2 3 -8 5.3 2.2
 2 3 -8 3.9 2.8
 1 3 -8 406.86 12.2
 1 3 -8 406.46 11.1
 1 3 -8 396.66 11.7
 0 3 -8 165.58 6.7
 0 3 -8 171.68 6.6
 0 3 -8 158.38 6.5
 -1 3 -8 869.41 22
 -1 3 -8 842.42 20.9
 -1 3 -8 880.41 21.1
 -2 3 -8 1619.54 36.7
 -2 3 -8 1678.83 39
 -2 3 -8 1607.24 37
 -3 3 -8 77.79 5.3
 -3 3 -8 77.89 5.4
 -3 3 -8 74.59 3.9
 -4 3 -8 160.28 7.7
 -4 3 -8 162.98 5.2
 -4 3 -8 162.38 7.6
 -5 3 -8 512.45 16.1
 -5 3 -8 506.45 12.2
 -5 3 -8 519.35 15.3
 -6 3 -8 802.62 17.8
 -6 3 -8 761.22 22.6
 -7 3 -8 236.68 6.6
 -7 3 -8 242.78 11.9
 -8 3 -8 151.08 10.6
 -9 3 -8 503.45 18.8
 -10 3 -8 87.89 8.4
 -11 3 -8 73.19 8.7
 -12 3 -8 147.19 11.8
 -13 3 -8 5.4 6
 -14 3 -8 6.2 6.6
 -15 3 -8 34.2 8.4
 -16 3 -8 43 9.3
 -15 -2 8 21.6 8.8
 -15 -2 8 -6.7 8.7
 -14 -2 8 4.9 7.6
 -14 -2 8 0.8 8.6
 -13 -2 8 12 7.4
 -13 -2 8 6.7 8.7
 -12 -2 8 1.4 7.4
 -12 -2 8 15.3 7.1
 -11 -2 8 50.89 9.6
 -11 -2 8 74.99 9.4
 -10 -2 8 103.89 10
 -10 -2 8 106.49 10.6
 -9 -2 8 26 6.2
 -9 -2 8 19.7 7.5
 -8 -2 8 197.68 12.3
 -8 -2 8 203.08 13.6
 -7 -2 8 5.5 6.4
 -7 -2 8 1.9 5.4
 6 2 -8 74.49 7
 -6 -2 8 65.39 7.5
 -6 -2 8 58.29 7.1
 -5 -2 8 34 5.8
 4 2 -8 15 3.7
 4 2 -8 10.3 1.8
 3 2 -8 151.48 5.3
 3 2 -8 144.99 7.5
 2 2 -8 -0.5 2.4
 2 2 -8 -0.2 1.7
 1 2 -8 18.5 2.9
 1 2 -8 19.1 2.5
 1 2 -8 17.2 2.9
 0 2 -8 41.7 3.7
 0 2 -8 43.5 3.5
 0 2 -8 36.9 3.5
 -1 2 -8 219.38 7.9
 -1 2 -8 223.68 7.6
 -1 2 -8 222.38 7.8
 -2 2 -8 212.88 8
 -2 2 -8 199.38 6.7
 -2 2 -8 196.38 7.9
 -3 2 -8 25.4 3.6
 -3 2 -8 28.2 3.7
 -3 2 -8 33 2.7
 -4 2 -8 239.98 9.6
 -4 2 -8 226.68 6.9
 -4 2 -8 215.38 8.9
 -5 2 -8 13.6 2.1
 -5 2 -8 15.9 3.5
 -6 2 -8 0.7 3.3
 -6 2 -8 1.2 2
 -7 2 -8 177.48 9.7
 -7 2 -8 189.48 6.5
 -8 2 -8 184.18 11
 -8 2 -8 168.08 6.6
 -9 2 -8 124.89 10
 -10 2 -8 4.2 5.1
 -11 2 -8 129.59 10.2
 -12 2 -8 55.89 8.2
 -13 2 -8 32.6 7.3
 -14 2 -8 42.1 8.4
 -15 2 -8 1.8 6.4
 -16 2 -8 11.6 7.5
 -15 -1 8 13.7 10.1
 -14 -1 8 80.79 10.8
 -14 -1 8 57.49 11
 -13 -1 8 65.39 10.1
 -13 -1 8 80.79 11.6
 -12 -1 8 37.6 9.2
 -12 -1 8 27.1 7.6
 -11 -1 8 59.29 9.9
 -11 -1 8 61.69 8.8
 -10 -1 8 158.98 11.8
 -10 -1 8 152.48 12.5
 -9 -1 8 442.46 17.5
 -9 -1 8 455.85 19.2
 -8 -1 8 94.29 8.8
 -8 -1 8 100.49 10.1
 7 1 -8 10.3 4.5
 -7 -1 8 -2.8 6.5
 -7 -1 8 11.3 5.3
 6 1 -8 299.97 12.2
 -6 -1 8 325.97 14.6
 5 1 -8 913.61 24.8
 -5 -1 8 898.31 25.5
 4 1 -8 330.17 11.7
 3 1 -8 55.59 5
 3 1 -8 59.79 3.1
 2 1 -8 20.7 3.3
 2 1 -8 22.6 2.2
 1 1 -8 47.1 4.1
 1 1 -8 42.7 3.3
 1 1 -8 41.6 3.7
 0 1 -8 725.83 19.1
 0 1 -8 726.43 18.5
 0 1 -8 735.93 17.5
 -1 1 -8 486.35 13
 -1 1 -8 482.75 13.1
 -1 1 -8 485.25 13.8
 -2 1 -8 14.7 2.3
 -2 1 -8 9.4 2.7
 -3 1 -8 1.3 1.9
 -3 1 -8 0.2 2.5
 -4 1 -8 211.68 8.7
 -4 1 -8 214.98 7
 -5 1 -8 256.97 10.2
 -5 1 -8 240.48 7.6
 -6 1 -8 64.49 4.3
 -6 1 -8 68.69 6.2
 -7 1 -8 73.49 6.8
 -7 1 -8 87.79 5.3
 -8 1 -8 31.4 5.5
 -8 1 -8 42.6 4.2
 -9 1 -8 67.59 7.5
 -10 1 -8 35.9 6.1
 -11 1 -8 4.2 5.2
 -12 1 -8 135.39 11.3
 -13 1 -8 73.49 9.1
 -14 1 -8 5.6 6.1
 -15 1 -8 5.8 6.6
 -16 1 -8 11 7.3
 -14 0 8 2.8 7.2
 -14 0 8 3.3 9.3
 -13 0 8 3.3 6.9
 -13 0 8 -1.8 8.2
 -12 0 8 37.2 9.5
 -12 0 8 43.6 8.5
 -11 0 8 38.5 7.7
 -11 0 8 28.7 8.9
 -10 0 8 5.8 5.9
 -10 0 8 -2.5 7.4
 -9 0 8 14.3 5.8
 -9 0 8 8.5 7.1
 8 0 -8 0.3 4
 -8 0 8 10.3 6.7
 -8 0 8 0.8 5.4
 7 0 -8 212.98 10.9
 -7 0 8 201.68 14
 6 0 -8 216.38 10.3
 -6 0 8 249.08 13.7
 5 0 -8 0.3 3.6
 -5 0 8 1.5 5.3
 4 0 -8 72.89 5.8
 -4 0 8 62.79 6.4
 3 0 -8 40.6 4.4
 2 0 -8 157.78 6.9
 1 0 -8 914.81 22.9
 0 0 -8 -0.9 2.3
 0 0 -8 -0.2 2.2
 -1 0 -8 32 3.2
 -1 0 -8 34.7 3.6
 -2 0 -8 337.07 9.9
 -2 0 -8 325.97 10.6
 -3 0 -8 663.83 16.4
 -3 0 -8 643.54 17.8
 -4 0 -8 5.1 2.6
 -4 0 -8 5.8 2.2
 -5 0 -8 145.29 6
 -5 0 -8 145.39 7.8
 -6 0 -8 318.17 11.9
 -6 0 -8 319.87 9.9
 -7 0 -8 109.99 7.9
 -7 0 -8 116.29 6.4
 -8 0 -8 216.28 8.9
 -8 0 -8 212.08 11.5
 -9 0 -8 120.49 9.9
 -9 0 -8 121.19 7.5
 -10 0 -8 187.88 11.6
 -11 0 -8 27.3 6.4
 -12 0 -8 -2.7 5
 -13 0 -8 8.5 5.9
 -14 0 -8 46.3 8.2
 -15 0 -8 17.6 7.3
 -16 0 -8 -7.6 6.5
 -14 1 8 -23 7.8
 -13 1 8 16.7 7.5
 -13 1 8 5.6 8.9
 -12 1 8 -2.4 8.1
 -12 1 8 1.5 6.4
 -11 1 8 30.2 9.1
 -11 1 8 52.19 8
 -10 1 8 60.39 9.9
 -10 1 8 62.59 8.2
 9 -1 -8 187.58 10.3
 -9 1 8 161.68 12.8
 -9 1 8 186.18 11.7
 8 -1 -8 489.85 17.3
 -8 1 8 483.65 19.5
 7 -1 -8 15.6 5
 -7 1 8 10.5 7.6
 6 -1 -8 17.2 4.6
 -6 1 8 18 7.2
 5 -1 -8 85.29 6.9
 -5 1 8 78.89 8.2
 4 -1 -8 519.55 15.9
 -4 1 8 523.55 17.2
 3 -1 -8 567.54 16.4
 2 -1 -8 114.99 6
 1 -1 -8 38.7 3.8
 0 -1 -8 488.35 13.8
 0 -1 -8 496.25 14.1
 -1 -1 -8 775.42 19.4
 -1 -1 -8 754.22 20.1
 -2 -1 -8 468.35 13.9
 -2 -1 -8 485.65 13.1
 -3 -1 -8 6.1 2.3
 -3 -1 -8 11 2.8
 -4 -1 -8 21.6 3.4
 -4 -1 -8 23 3.1
 -5 -1 -8 167.58 6.9
 -5 -1 -8 151.18 7.9
 -6 -1 -8 547.95 17.2
 -6 -1 -8 564.44 15.4
 -7 -1 -8 432.76 15.3
 -7 -1 -8 445.26 13.4
 -8 -1 -8 2.2 3.7
 -8 -1 -8 7.3 4.5
 -9 -1 -8 5.3 4.2
 -9 -1 -8 2 4.7
 -10 -1 -8 139.59 10.4
 -10 -1 -8 127.29 8.6
 -11 -1 -8 72.29 7.9
 -12 -1 -8 57.19 7.9
 -13 -1 -8 -2.6 5.2
 -14 -1 -8 0.7 6
 -15 -1 -8 22.6 7.5
 -16 -1 -8 25.4 8.3
 -14 2 8 -0.6 9.2
 -13 2 8 12.5 7.6
 -13 2 8 -7.6 8.3
 -12 2 8 58.89 10.3
 -12 2 8 45.2 8.5
 -11 2 8 48.7 8.1
 -11 2 8 37.9 9.7
 -10 2 8 -3.2 5.7
 -10 2 8 0.3 7.8
 9 -2 -8 39.2 6.1
 -9 2 8 32.4 8.6
 -9 2 8 23.4 6.4
 8 -2 -8 170.38 9.9
 -8 2 8 195.58 14.5
 7 -2 -8 28.2 5.2
 -7 2 8 39.6 8
 6 -2 -8 93.79 7.7
 -6 2 8 84.69 9.4
 5 -2 -8 28.7 4.6
 -5 2 8 18 6.5
 4 -2 -8 17.1 3.7
 -4 2 8 20 5.2
 3 -2 -8 67.09 5.2
 2 -2 -8 67.29 5.5
 1 -2 -8 18.6 3.1
 0 -2 -8 496.35 14.4
 0 -2 -8 509.05 14.3
 -1 -2 -8 2.4 2.3
 -1 -2 -8 2.5 2.3
 -2 -2 -8 5.9 2.4
 -2 -2 -8 2.9 2.2
 -3 -2 -8 35.1 3.7
 -3 -2 -8 38.4 3.6
 -4 -2 -8 7.6 2.6
 -4 -2 -8 11.1 2.8
 -5 -2 -8 56.69 5.1
 -5 -2 -8 54.49 4.5
 -6 -2 -8 35.7 4.1
 -6 -2 -8 36.2 4.7
 -7 -2 -8 74.39 6
 -7 -2 -8 77.49 6.6
 -8 -2 -8 19.3 4.4
 -8 -2 -8 28.9 5.4
 -9 -2 -8 53.29 6.7
 -9 -2 -8 57.39 6.3
 -10 -2 -8 41.4 5.9
 -10 -2 -8 31.1 6.1
 -11 -2 -8 386.26 14.2
 -11 -2 -8 397.46 16.2
 -12 -2 -8 65.49 8.3
 -13 -2 -8 3.4 5.5
 -14 -2 -8 87.49 10.1
 -15 -2 -8 26.8 7.7
 -16 -2 -8 10.9 7.3
 -14 3 8 45.2 11.5
 -13 3 8 27.2 10.3
 -12 3 8 2.9 7.8
 -12 3 8 29.1 7.4
 -11 3 8 98.99 12.1
 -11 3 8 114.59 10.4
 -10 3 8 249.38 17.1
 -10 3 8 259.87 13.6
 9 -3 -8 249.58 12
 -9 3 8 243.18 16.2
 8 -3 -8 158.88 9.5
 -8 3 8 138.49 12
 7 -3 -8 147.19 9.1
 -7 3 8 142.29 11.9
 6 -3 -8 403.76 14.5
 -6 3 8 420.86 18.4
 5 -3 -8 648.74 19.3
 -5 3 8 690.83 22.6
 4 -3 -8 514.15 15.9
 -4 3 8 517.15 17.6
 3 -3 -8 147.89 7.6
 -3 3 8 150.08 4.6
 2 -3 -8 13.3 3.1
 1 -3 -8 498.25 14.6
 0 -3 -8 1404.76 33.4
 -1 -3 -8 38 3.8
 -1 -3 -8 45 4
 -2 -3 -8 116.89 5.9
 -2 -3 -8 125.99 6.2
 -3 -3 -8 9.3 2.7
 -3 -3 -8 10.6 3
 -4 -3 -8 6.7 3
 -4 -3 -8 10.8 2.9
 -5 -3 -8 413.46 13.1
 -5 -3 -8 450.85 13.8
 -6 -3 -8 -1.4 2.6
 -6 -3 -8 2.6 3.6
 -7 -3 -8 25.4 4.6
 -7 -3 -8 21.9 4.8
 -8 -3 -8 20.8 4.8
 -8 -3 -8 27.1 5.1
 -9 -3 -8 1.9 4.2
 -9 -3 -8 8.5 5.1
 -10 -3 -8 1.6 4.3
 -10 -3 -8 0.7 4.8
 -11 -3 -8 -3.7 4.4
 -11 -3 -8 -2.2 4.8
 -12 -3 -8 26.1 6.3
 -12 -3 -8 20.9 6.2
 -13 -3 -8 90.79 9.5
 -14 -3 -8 2.7 5.7
 -15 -3 -8 -4.8 6.3
 -16 -3 -8 46.7 9.1
 -14 4 8 1.8 9.7
 -13 4 8 6.9 9.3
 -12 4 8 -10.1 8.4
 -11 4 8 9.7 6.3
 -11 4 8 -0.5 8.3
 10 -4 -8 -1.9 4.5
 -10 4 8 -2.3 5.8
 -10 4 8 -13.2 6.7
 9 -4 -8 5.3 4.6
 -9 4 8 3.3 8.1
 8 -4 -8 6.9 4.4
 -8 4 8 -0.8 7.3
 7 -4 -8 5.3 4
 -7 4 8 5 7.7
 6 -4 -8 129.79 8.2
 -6 4 8 100.99 10.6
 5 -4 -8 37.3 4.8
 -5 4 8 24 6.9
 4 -4 -8 2.6 3
 -4 4 8 4.9 5.9
 3 -4 -8 12.9 3.5
 -3 4 8 8.3 5.3
 -3 4 8 7.5 1.9
 2 -4 -8 93.99 5.9
 1 -4 -8 -2.1 2.4
 0 -4 -8 13.3 3.3
 -1 -4 -8 10.5 2.9
 -1 -4 -8 11.5 2.9
 -2 -4 -8 3.4 2.8
 -2 -4 -8 4.5 2.8
 -3 -4 -8 43.2 4.4
 -3 -4 -8 45 4.2
 -4 -4 -8 -0.1 2.5
 -4 -4 -8 8 3.3
 -5 -4 -8 64.89 5.5
 -5 -4 -8 59.49 5.2
 -6 -4 -8 3.4 3.6
 -6 -4 -8 -0.6 2.9
 -7 -4 -8 10.3 4.4
 -7 -4 -8 15.5 3.9
 -8 -4 -8 3.7 4.9
 -8 -4 -8 -0.1 3.8
 -9 -4 -8 133.09 9.7
 -9 -4 -8 146.79 9.7
 -10 -4 -8 6.3 4.4
 -10 -4 -8 -3.1 4.6
 -11 -4 -8 13.3 5.1
 -11 -4 -8 14.3 5.6
 -12 -4 -8 8.5 5.2
 -12 -4 -8 13.7 6
 -13 -4 -8 4.8 5.4
 -14 -4 -8 30 7.2
 -15 -4 -8 -7.4 5.4
 -16 -4 -8 3.9 6.8
 -13 5 8 35.3 11
 -12 5 8 2.7 9
 -11 5 8 37.7 9.4
 -11 5 8 52.69 7.7
 10 -5 -8 87.79 8.4
 -10 5 8 77.39 10.8
 9 -5 -8 1.6 4.2
 -9 5 8 -10.4 7.4
 8 -5 -8 8.5 4.2
 -8 5 8 3.3 7.6
 7 -5 -8 29.5 5.1
 -7 5 8 32.8 8.6
 6 -5 -8 52.59 6
 -6 5 8 58.59 9.5
 5 -5 -8 124.69 8
 -5 5 8 133.79 11
 4 -5 -8 70.39 6.1
 -4 5 8 73.49 3.7
 -4 5 8 66.09 8.3
 3 -5 -8 228.78 9.8
 -3 5 8 229.18 7.2
 -3 5 8 224.48 12.2
 2 -5 -8 2.3 3
 -2 5 8 -0.5 2.4
 1 -5 -8 6.1 3.1
 0 -5 -8 17.2 3.6
 -1 -5 -8 147.89 7.1
 -2 -5 -8 287.97 10.2
 -2 -5 -8 278.67 10.4
 -3 -5 -8 26.6 3.7
 -3 -5 -8 25.6 4.1
 -4 -5 -8 87.99 6
 -4 -5 -8 85.99 6.2
 -5 -5 -8 208.38 8.9
 -5 -5 -8 206.58 8.8
 -6 -5 -8 388.86 13.1
 -6 -5 -8 382.16 13.5
 -7 -5 -8 352.46 13
 -7 -5 -8 311.77 12.1
 -8 -5 -8 136.89 9.7
 -8 -5 -8 136.89 8.4
 -9 -5 -8 11.6 4.5
 -9 -5 -8 18.5 5.8
 -10 -5 -8 14.9 5.7
 -10 -5 -8 25.4 5.2
 -11 -5 -8 312.77 14.1
 -11 -5 -8 318.67 14.5
 -12 -5 -8 286.47 13.9
 -12 -5 -8 307.67 14.6
 -13 -5 -8 18.9 6.7
 -13 -5 -8 35.8 6.7
 -14 -5 -8 -0.9 5.3
 -15 -5 -8 17.8 7
 -16 -5 -8 29.4 8.2
 -13 6 8 -10.9 8.9
 -12 6 8 -9.2 8.7
 -11 6 8 7.7 8.7
 10 -6 -8 12.8 5.1
 -10 6 8 4.8 7.6
 9 -6 -8 2.3 4.6
 -9 6 8 1.5 7.2
 8 -6 -8 10.4 4.6
 -8 6 8 3 7.8
 7 -6 -8 4.5 3.8
 -7 6 8 7.4 7.6
 6 -6 -8 74.19 6.7
 -6 6 8 81.59 10.2
 5 -6 -8 141.49 8.4
 -5 6 8 163.58 12.3
 4 -6 -8 3.7 3.6
 -4 6 8 6 2.2
 -4 6 8 8.4 6.8
 3 -6 -8 43.2 4.9
 -3 6 8 54.59 3.8
 -3 6 8 43.8 6.9
 2 -6 -8 28.9 4.4
 -2 6 8 27.3 3.5
 1 -6 -8 68.09 5.6
 0 -6 -8 199.48 8.9
 -1 -6 -8 175.38 8
 -2 -6 -8 42.5 4.3
 -2 -6 -8 36.7 4.4
 -3 -6 -8 159.58 7.5
 -3 -6 -8 143.89 7.5
 -4 -6 -8 326.77 11.6
 -4 -6 -8 313.07 11.1
 -5 -6 -8 5.4 3.2
 -5 -6 -8 12 4.3
 -6 -6 -8 164.68 9.5
 -6 -6 -8 169.58 8.2
 -7 -6 -8 66.49 5.9
 -7 -6 -8 61.39 6.8
 -8 -6 -8 1 3.7
 -8 -6 -8 21 5.7
 -9 -6 -8 103.89 8
 -9 -6 -8 109.29 9
 -10 -6 -8 56.39 7.1
 -10 -6 -8 56.69 6.4
 -11 -6 -8 137.19 11.2
 -11 -6 -8 133.59 9.8
 -12 -6 -8 46.4 6.9
 -12 -6 -8 36.4 7.2
 -13 -6 -8 1.7 4.8
 -13 -6 -8 0.5 6.4
 -14 -6 -8 36.3 7.3
 -14 -6 -8 54.29 8.8
 -15 -6 -8 37.8 8
 -16 -6 -8 14.6 6.8
 -13 7 8 45.2 11.8
 -12 7 8 -5.4 9.3
 -11 7 8 34.7 9.8
 10 -7 -8 140.19 9.9
 -10 7 8 99.49 12.7
 9 -7 -8 147.99 9.6
 -9 7 8 150.88 13.7
 8 -7 -8 127.39 8.6
 -8 7 8 100.29 11.7
 7 -7 -8 7.6 3.9
 -7 7 8 7.4 7.8
 6 -7 -8 129.29 8.5
 -6 7 8 130.39 11.7
 5 -7 -8 299.57 12
 -5 7 8 309.97 17.1
 4 -7 -8 156.98 9
 -4 7 8 158.18 11.9
 -4 7 8 148.29 6.2
 3 -7 -8 62.99 6.1
 -3 7 8 70.19 5.5
 -3 7 8 69.49 8.5
 2 -7 -8 65.89 5.8
 -2 7 8 85.49 5.9
 -2 7 8 75.49 7.6
 1 -7 -8 251.57 10.6
 -1 7 8 272.37 9.7
 0 -7 -8 113.69 7
 -1 -7 -8 316.27 11.7
 -2 -7 -8 169.08 8.3
 -3 -7 -8 113.99 7.3
 -3 -7 -8 107.29 6.6
 -4 -7 -8 10.6 3.3
 -4 -7 -8 20 4.7
 -5 -7 -8 503.35 16.6
 -5 -7 -8 503.55 15.5
 -6 -7 -8 118.89 7.2
 -6 -7 -8 119.59 8.6
 -7 -7 -8 3.1 5.1
 -7 -7 -8 6 3.6
 -8 -7 -8 14.6 4.4
 -8 -7 -8 17.1 6.1
 -9 -7 -8 2.9 5.5
 -9 -7 -8 3.1 3.7
 -10 -7 -8 -0.7 3.7
 -10 -7 -8 3.8 5.4
 -11 -7 -8 -6.8 5.3
 -11 -7 -8 1.4 4.2
 -12 -7 -8 9.8 4.8
 -12 -7 -8 9.6 6.4
 -13 -7 -8 29.6 6.2
 -13 -7 -8 15.4 7
 -14 -7 -8 -5.9 6.7
 -14 -7 -8 3 5.3
 -15 -7 -8 3.6 6.2
 -12 8 8 27 10.6
 -11 8 8 -7.1 8.9
 -10 8 8 -4.2 7.6
 9 -8 -8 0.6 4.4
 -9 8 8 1.5 8.1
 8 -8 -8 106.09 8
 -8 8 8 85.59 11.2
 7 -8 -8 13.5 4.4
 -7 8 8 -3.9 7.5
 6 -8 -8 1 3.4
 -6 8 8 3.6 6.7
 5 -8 -8 1.8 3.6
 -5 8 8 -4 7.3
 4 -8 -8 17.2 4.5
 -4 8 8 20.8 8.1
 -4 8 8 24.2 3.5
 3 -8 -8 21.5 4.6
 -3 8 8 16.8 3.6
 -3 8 8 21.4 7.4
 2 -8 -8 82.59 6.9
 -2 8 8 83.89 8.3
 -2 8 8 97.79 6.5
 1 -8 -8 40 4.9
 -1 8 8 38.1 4.7
 0 -8 -8 5.2 3.5
 -1 -8 -8 14.1 4.1
 -2 -8 -8 59.19 6
 -3 -8 -8 75.49 6.7
 -4 -8 -8 294.27 11.7
 -4 -8 -8 276.07 10.5
 -5 -8 -8 29.8 5.8
 -5 -8 -8 28.7 4.4
 -6 -8 -8 7 4.8
 -6 -8 -8 2.9 3.4
 -7 -8 -8 20.7 4.2
 -7 -8 -8 20.9 5.6
 -8 -8 -8 -0.4 3.4
 -8 -8 -8 1.1 5.7
 -9 -8 -8 313.27 14.5
 -9 -8 -8 284.77 11.9
 -10 -8 -8 4.1 4
 -10 -8 -8 15.7 6.1
 -11 -8 -8 10.9 6.2
 -11 -8 -8 8.9 4.2
 -12 -8 -8 6.2 6.7
 -12 -8 -8 7.7 4.9
 -13 -8 -8 -0.1 4.5
 -13 -8 -8 -7 6
 -14 -8 -8 33.5 6.3
 -14 -8 -8 22.8 7.8
 -15 -8 -8 -8.1 7.1
 -12 9 8 -4.3 9.2
 -11 9 8 0.5 8.4
 -10 9 8 -5.2 8.6
 -9 9 8 20.4 9.2
 8 -9 -8 5.5 4.4
 -8 9 8 3.2 8.1
 7 -9 -8 13.4 4.7
 -7 9 8 6.2 8.2
 6 -9 -8 3.7 3.7
 -6 9 8 0 6.5
 5 -9 -8 11.2 4
 -5 9 8 9.7 6.8
 4 -9 -8 53.59 6
 -4 9 8 49.3 4.6
 -4 9 8 56.79 9.3
 3 -9 -8 82.29 7.1
 -3 9 8 69.09 9.3
 -3 9 8 102.99 6.9
 2 -9 -8 163.58 9.3
 -2 9 8 139.89 8
 -2 9 8 157.98 12.5
 1 -9 -8 15.4 4.5
 -1 9 8 1.1 6
 -1 9 8 12.1 4.4
 0 -9 -8 -1.7 4
 0 9 8 11.5 4.6
 -1 -9 -8 216.78 10.6
 -2 -9 -8 439.36 15.4
 -3 -9 -8 292.47 12
 -4 -9 -8 242.08 11.8
 -4 -9 -8 223.08 9.5
 -5 -9 -8 254.07 10.2
 -5 -9 -8 254.87 12.4
 -6 -9 -8 177.48 11.3
 -6 -9 -8 169.08 8.6
 -7 -9 -8 217.18 9.9
 -7 -9 -8 208.38 12.4
 -8 -9 -8 246.38 12.7
 -8 -9 -8 273.47 11.1
 -9 -9 -8 104.19 9.8
 -9 -9 -8 126.39 8.1
 -10 -9 -8 117.79 10.1
 -10 -9 -8 113.19 8.3
 -11 -9 -8 160.78 12.2
 -11 -9 -8 142.79 9.4
 -12 -9 -8 117.79 10.9
 -12 -9 -8 134.69 9.5
 -13 -9 -8 92.49 10.4
 -13 -9 -8 103.99 9
 -14 -9 -8 -2.2 7.5
 -15 -9 -8 -12.5 7.6
 -11 10 8 -9.2 9.1
 -10 10 8 11 9.6
 -9 10 8 7.8 9
 8 -10 -8 5 4.3
 -8 10 8 5.8 8.3
 7 -10 -8 39.1 5.7
 -7 10 8 36.7 8.9
 6 -10 -8 13.8 4.4
 -6 10 8 9.7 7.5
 5 -10 -8 16.4 4.7
 -5 10 8 9.2 7.5
 4 -10 -8 36.4 5.4
 -4 10 8 51.59 9
 -4 10 8 37.9 4.5
 3 -10 -8 18.3 4.7
 -3 10 8 2.3 7.2
 -3 10 8 10.9 3.8
 2 -10 -8 27.7 5.2
 -2 10 8 30.1 4.9
 -2 10 8 26.9 7.9
 1 -10 -8 25.4 5.3
 -1 10 8 25.8 7.1
 -1 10 8 19.2 4.6
 0 -10 -8 0.3 4.2
 0 10 8 15.4 4.8
 -1 -10 -8 88.19 7.5
 1 10 8 87.39 7.2
 -2 -10 -8 -1.3 4.6
 -3 -10 -8 30.3 5.6
 -4 -10 -8 19.3 5.3
 -5 -10 -8 54.19 6.9
 -5 -10 -8 52.19 5.3
 -6 -10 -8 5.3 5.7
 -6 -10 -8 -0.1 3.4
 -7 -10 -8 6.1 5.4
 -7 -10 -8 2.9 3.5
 -8 -10 -8 121.69 7.9
 -8 -10 -8 126.59 10.1
 -9 -10 -8 66.79 6.1
 -9 -10 -8 60.69 8.4
 -10 -10 -8 -0.4 3.5
 -10 -10 -8 5.1 5.7
 -11 -10 -8 35.9 5.4
 -11 -10 -8 37.4 7.9
 -12 -10 -8 2.6 5.9
 -13 -10 -8 7 7.3
 -14 -10 -8 6.1 7.7
 -15 -10 -8 64.99 10.6
 -16 -10 -8 -5.5 8.6
 -11 11 8 3.9 9.8
 -10 11 8 3 9.7
 -9 11 8 74.29 12.4
 -8 11 8 121.79 13.3
 7 -11 -8 66.69 6.8
 -7 11 8 63.39 10.9
 6 -11 -8 0.7 3.9
 -6 11 8 -5.1 6.9
 5 -11 -8 81.49 7.5
 -5 11 8 82.39 10
 4 -11 -8 336.77 13.4
 -4 11 8 332.47 11.6
 -4 11 8 348.77 17.7
 3 -11 -8 258.17 11.7
 -3 11 8 254.47 10.5
 -3 11 8 259.77 15.6
 2 -11 -8 84.69 7.5
 -2 11 8 90.19 9.7
 -2 11 8 106.89 8.1
 1 -11 -8 111.19 8.9
 -1 11 8 90.19 9.4
 -1 11 8 112.99 8.1
 0 -11 -8 330.47 13.7
 0 11 8 326.57 13
 0 11 8 330.77 15.2
 -1 -11 -8 217.28 10.9
 1 11 8 216.18 11.5
 -2 -11 -8 242.38 12
 2 11 8 213.78 10.9
 -3 -11 -8 229.38 11.5
 -4 -11 -8 63.59 7.8
 -5 -11 -8 200.88 11.3
 -6 -11 -8 289.77 14.3
 -6 -11 -8 282.87 11.4
 -7 -11 -8 86.49 8.7
 -7 -11 -8 102.79 7.2
 -8 -11 -8 15.4 3.8
 -8 -11 -8 10.9 6.1
 -9 -11 -8 2 5.4
 -9 -11 -8 1.6 3.4
 -10 -11 -8 15.1 4.3
 -10 -11 -8 22.2 7.5
 -11 -11 -8 104.19 10.8
 -12 -11 -8 -8.9 6.5
 -13 -11 -8 29 8.6
 -14 -11 -8 8.8 8.7
 -15 -11 -8 -14.8 7.5
 -16 -11 -8 -9.9 8.8
 -10 12 8 -16.3 7.8
 -9 12 8 8 8.9
 -8 12 8 10.3 8.6
 -7 12 8 6.1 8.5
 6 -12 -8 55.09 6.3
 -6 12 8 42.1 10.1
 5 -12 -8 15.8 4.8
 -5 12 8 25.3 8.9
 4 -12 -8 1.7 3.9
 -4 12 8 13.9 7.8
 3 -12 -8 2.1 4.4
 -3 12 8 -2.9 3.6
 -3 12 8 2.1 6.9
 2 -12 -8 -4 3.9
 -2 12 8 4.5 4.1
 -2 12 8 7.7 6.6
 1 -12 -8 -2.1 4.2
 -1 12 8 -2.8 6.3
 -1 12 8 2.7 4.5
 0 -12 -8 -0.8 3.9
 0 12 8 8.1 6.7
 0 12 8 7.4 4.8
 -1 -12 -8 -4.7 4.2
 1 12 8 1.4 5.3
 -2 -12 -8 14 5.1
 2 12 8 16.4 6.1
 -3 -12 -8 5 4.8
 3 12 8 5.5 5.9
 -4 -12 -8 303.17 14.4
 -5 -12 -8 5.8 5.8
 -6 -12 -8 18.1 5.8
 -7 -12 -8 28 4.4
 -7 -12 -8 18.4 6.5
 -8 -12 -8 2.9 3.5
 -8 -12 -8 16.7 6.5
 -9 -12 -8 22.5 6.6
 -10 -12 -8 39.6 7.8
 -11 -12 -8 -4.9 6.6
 -12 -12 -8 -2.6 6.9
 -13 -12 -8 -1.4 7.5
 -14 -12 -8 -10.3 7.5
 -15 -12 -8 -8.2 8.1
 -10 13 8 28.8 11.4
 -9 13 8 26.9 10.8
 -8 13 8 -15.1 8.7
 -7 13 8 18.1 9.5
 6 -13 -8 4.5 4.2
 -6 13 8 -5.5 8.2
 5 -13 -8 29.1 5.5
 -5 13 8 30.8 9.3
 4 -13 -8 -3.4 4
 -4 13 8 0.6 7.8
 3 -13 -8 50.59 6.5
 -3 13 8 46.1 5.9
 -3 13 8 50.79 9.3
 2 -13 -8 21.6 5.5
 -2 13 8 17.4 7.4
 -2 13 8 22.1 5.1
 1 -13 -8 10.7 4.7
 -1 13 8 2.3 4.5
 -1 13 8 6.3 6.4
 0 -13 -8 12.5 4.6
 0 13 8 10.3 5.2
 0 13 8 21.5 6.6
 -1 -13 -8 31.8 6.1
 1 13 8 41.1 6.4
 1 13 8 29.1 6.6
 -2 -13 -8 164.18 10.9
 2 13 8 184.08 11.3
 -3 -13 -8 36.8 6.2
 3 13 8 47.6 7.4
 -4 -13 -8 1.5 4.8
 4 13 8 4.3 5.3
 -5 -13 -8 1.7 4.9
 -6 -13 -8 52.69 7.8
 -7 -13 -8 41.7 7.6
 -8 -13 -8 143.49 11
 -9 -13 -8 118.39 11.2
 -10 -13 -8 -2.2 5.9
 -11 -13 -8 16.4 7.1
 -12 -13 -8 190.68 14.9
 -13 -13 -8 63.89 10.1
 -14 -13 -8 7.8 8.7
 -15 -13 -8 12.8 9.3
 -9 14 8 -3.5 9.8
 -8 14 8 -2.1 9.6
 -7 14 8 -7.7 8.7
 -6 14 8 -5.7 8.1
 5 -14 -8 1.6 4.4
 -5 14 8 6.2 8.4
 4 -14 -8 -3.3 4.2
 -4 14 8 8.8 7.9
 3 -14 -8 -0.8 4.3
 -3 14 8 -6.1 4.1
 -3 14 8 -8 7.2
 2 -14 -8 3.1 4.4
 -2 14 8 -0.6 7
 -2 14 8 -3.4 4.3
 1 -14 -8 59.29 7.2
 -1 14 8 49.99 8.8
 -1 14 8 56.89 7.1
 0 -14 -8 3.8 4.7
 0 14 8 0.1 6
 0 14 8 0.6 4.8
 -1 -14 -8 151.58 10.7
 1 14 8 163.48 12.3
 1 14 8 141.79 10.3
 -2 -14 -8 -1.4 5
 2 14 8 2 5.2
 2 14 8 8.2 5.6
 -3 -14 -8 4 4.8
 3 14 8 2.1 4.9
 -4 -14 -8 4 5.6
 4 14 8 -2.4 5.7
 -5 -14 -8 110.39 9.9
 5 14 8 103.59 9.3
 -6 -14 -8 15.8 6.5
 -7 -14 -8 30.8 7.2
 -8 -14 -8 -4.7 5.4
 -9 -14 -8 1.6 6.6
 -10 -14 -8 3.7 6.2
 -11 -14 -8 2.9 6.5
 -12 -14 -8 5.4 7.7
 -13 -14 -8 5.5 8.5
 -14 -14 -8 4 8.9
 -15 -14 -8 2 9.1
 -8 15 8 90.59 13.7
 -7 15 8 66.79 12.7
 -6 15 8 49.9 11.1
 -5 15 8 32.1 9.9
 4 -15 -8 181.48 11.2
 -4 15 8 161.68 14.1
 3 -15 -8 197.48 11.4
 -3 15 8 194.28 11.1
 -3 15 8 174.08 14
 2 -15 -8 60.49 7.6
 -2 15 8 56.09 9.4
 -2 15 8 60.69 7.3
 1 -15 -8 19.4 5.7
 -1 15 8 7.7 5.1
 -1 15 8 6.1 7.5
 0 -15 -8 28.7 6.1
 0 15 8 25.5 7.7
 0 15 8 35 6.6
 -1 -15 -8 184.28 11.6
 1 15 8 180.58 11.5
 1 15 8 192.78 12.5
 -2 -15 -8 38.6 6.6
 2 15 8 43.2 7.3
 2 15 8 29.8 6.6
 -3 -15 -8 23 6.5
 3 15 8 25.7 6.3
 3 15 8 20.8 6
 -4 -15 -8 76.99 8.6
 4 15 8 85.29 9.1
 -5 -15 -8 2.4 6
 5 15 8 -6.8 5.9
 -6 -15 -8 -0.5 5.8
 6 15 8 -3.7 5.4
 -7 -15 -8 58.59 8.9
 7 15 8 53.49 8.4
 -8 -15 -8 2.2 6.6
 -9 -15 -8 6.5 6.2
 -10 -15 -8 -3.1 6.1
 -11 -15 -8 2.4 6.9
 -12 -15 -8 -10.1 7.6
 -13 -15 -8 13.9 9.1
 -14 -15 -8 7.2 9.1
 -8 16 8 -25.4 8.9
 -7 16 8 -5.2 9.2
 -6 16 8 -12.4 8.7
 -5 16 8 11.6 9.5
 -4 16 8 -18.9 7.6
 3 -16 -8 0.7 5
 -3 16 8 -5.4 8
 -3 16 8 -0.3 4.7
 2 -16 -8 -3.3 4.6
 -2 16 8 1.1 5.1
 -2 16 8 -0.1 8
 1 -16 -8 44.8 7
 -1 16 8 22.6 8.4
 -1 16 8 36.3 6.9
 0 -16 -8 9 5.5
 0 16 8 20.9 7.5
 0 16 8 4 5.5
 -1 -16 -8 11.5 5.6
 1 16 8 -2.1 6.4
 1 16 8 -4.9 5.2
 -2 -16 -8 2.5 5.7
 2 16 8 6.2 6.2
 2 16 8 6.9 5.8
 -3 -16 -8 -5 5.4
 3 16 8 8 5.9
 -4 -16 -8 26.1 6.7
 4 16 8 21.2 7.1
 -5 -16 -8 10 6.8
 5 16 8 10.5 6.6
 -6 -16 -8 3.7 6.4
 6 16 8 12 6.4
 -7 -16 -8 16.6 7.3
 7 16 8 34.6 7.8
 -8 -16 -8 -5.5 6.3
 8 16 8 -1.5 6.2
 -9 -16 -8 67.59 9.5
 9 16 8 65.79 8.9
 -10 -16 -8 -1.3 7.1
 10 16 8 -5.4 6.7
 -11 -16 -8 5.9 7.7
 11 16 8 -2.3 7
 -12 -16 -8 0.1 8.1
 -13 -16 -8 -2.5 8.1
 -14 -16 -8 2.4 8.7
 14 16 8 -15.9 7.5
 -7 17 8 -0.1 9.9
 -6 17 8 -5.5 9.7
 -5 17 8 -2.3 9.2
 -4 17 8 -5 8.6
 3 -17 -8 -2.5 5.1
 -3 17 8 6.3 9
 2 -17 -8 40.5 7
 -2 17 8 42.1 7
 -2 17 8 38.1 9.4
 1 -17 -8 27.1 6.6
 -1 17 8 16.1 8.3
 -1 17 8 14.7 6
 0 -17 -8 19.2 6.4
 0 17 8 28.1 7.1
 0 17 8 26.6 8.3
 -1 -17 -8 20.5 6.4
 1 17 8 20.4 6.7
 -2 -17 -8 8.6 6.1
 2 17 8 21.3 6.6
 -3 -17 -8 59.39 8.5
 3 17 8 64.49 8.7
 -4 -17 -8 63.29 8.7
 4 17 8 71.99 9
 -5 -17 -8 40.5 8.2
 5 17 8 49.9 8.3
 -6 -17 -8 22.2 6.9
 6 17 8 25.9 7.5
 -7 -17 -8 47.7 8.8
 7 17 8 43.6 8
 -8 -17 -8 187.68 13.3
 8 17 8 193.88 13
 -9 -17 -8 121.39 12.3
 9 17 8 118.29 11.6
 -10 -17 -8 -5.5 7.2
 10 17 8 -6.3 6.1
 -11 -17 -8 -7.6 7.7
 11 17 8 0.4 7.2
 -12 -17 -8 56.39 10.3
 12 17 8 39.7 9.3
 -13 -17 -8 141.79 14.2
 13 17 8 144.39 13.5
 -6 18 8 16.3 10.7
 -5 18 8 7.9 10.4
 -4 18 8 15.4 10.8
 -3 18 8 3.1 9.5
 2 -18 -8 10 6.1
 -2 18 8 9.1 6.2
 -2 18 8 -3.8 8.5
 1 -18 -8 -5 5.7
 -1 18 8 2.5 5.8
 0 -18 -8 10.8 6.2
 0 18 8 2.4 5.9
 -1 -18 -8 38.9 7.4
 1 18 8 30.2 7.6
 -2 -18 -8 -4.8 5.5
 2 18 8 -8.5 5.6
 -3 -18 -8 3.4 6.2
 3 18 8 -10 5.6
 -4 -18 -8 -13.1 5.4
 4 18 8 8.1 6.4
 -5 -18 -8 12.4 6.5
 5 18 8 8.3 6.7
 -6 -18 -8 35.4 8.3
 6 18 8 11.9 7.1
 -7 -18 -8 17.3 7.8
 7 18 8 17.6 7.3
 -8 -18 -8 1.5 7.1
 8 18 8 18.4 7.4
 -9 -18 -8 -2 6.6
 9 18 8 -2.1 6.7
 -10 -18 -8 -0.2 7.7
 10 18 8 2.5 7.5
 -11 -18 -8 9.8 8
 11 18 8 -5.9 6.5
 -12 -18 -8 22.5 9.5
 12 18 8 2.5 8
 -5 19 8 11 10.6
 -2 19 8 22.4 7.3
 1 -19 -8 5.3 6.1
 -1 19 8 -3.9 5.8
 0 -19 -8 20.9 7.4
 0 19 8 33.7 7.8
 -1 -19 -8 89.09 9.8
 1 19 8 77.19 9.6
 -2 -19 -8 29.3 7.8
 2 19 8 31.6 8
 -3 -19 -8 41.9 8.4
 3 19 8 34.5 8.3
 -4 -19 -8 -2.8 6.4
 4 19 8 -2.3 5.7
 -5 -19 -8 -3.2 6.6
 5 19 8 4.7 6.3
 -6 -19 -8 57.79 9.3
 6 19 8 46.6 8.7
 -7 -19 -8 53.19 9.8
 7 19 8 60.39 9.1
 -8 -19 -8 -1.8 7.3
 8 19 8 -0.9 6.4
 -9 -19 -8 -4.3 7.7
 9 19 8 -1.4 7.1
 -10 -19 -8 -6.9 7.5
 10 19 8 -0.8 7.2
 -11 -19 -8 3 8.3
 11 19 8 7.7 7.9
 -12 -19 -8 1.6 8.7
 12 19 8 -0.5 7.8
 -1 20 8 49.3 8.5
 0 -20 -8 3 6.7
 0 20 8 11.9 7.1
 -1 -20 -8 5.3 6.9
 1 20 8 6.9 6.9
 -2 -20 -8 -8.5 5.8
 2 20 8 0.7 6.5
 -3 -20 -8 0.1 6.9
 3 20 8 8.1 7.2
 -4 -20 -8 33.2 8.6
 4 20 8 28.6 7.7
 -5 -20 -8 59.79 9.7
 5 20 8 41.1 8.7
 -6 -20 -8 1.2 7.3
 6 20 8 3.2 7
 -7 -20 -8 -7.8 6.4
 7 20 8 -1 6.8
 -8 -20 -8 -12 6.7
 8 20 8 -10.9 6.5
 -9 -20 -8 5.5 8.3
 9 20 8 0 7.5
 -10 -20 -8 22.1 9.4
 10 20 8 16.3 8.3
 -11 -20 -8 -2.1 8.4
 11 20 8 3.6 7.8
 -1 21 8 3.3 6.6
 0 -21 -8 -4.3 6.1
 0 21 8 3.3 6.9
 -1 -21 -8 -2.7 6.7
 1 21 8 -8.8 6.8
 -2 -21 -8 3.1 6.8
 2 21 8 -0.6 6.9
 -3 -21 -8 -6.5 6.5
 3 21 8 5.3 7.1
 -4 -21 -8 22.9 8.5
 4 21 8 26.7 8.4
 -5 -21 -8 48.7 9.5
 5 21 8 32.8 8.9
 -6 -21 -8 -5.2 7.3
 6 21 8 -0.9 7.1
 -7 -21 -8 -3.8 7.9
 7 21 8 -1.4 7.1
 -8 -21 -8 19.6 9.3
 8 21 8 43.2 9.4
 -9 -21 -8 101.39 12.8
 9 21 8 89.79 11.5
 0 22 8 33.5 8.8
 -1 -22 -8 -4.2 7
 1 22 8 -2.7 6.9
 -2 -22 -8 6.6 7.4
 2 22 8 3.5 7.3
 -3 -22 -8 0 7.2
 3 22 8 -3.2 7
 -4 -22 -8 -0.5 7.7
 4 22 8 0.1 7.2
 -5 -22 -8 2.1 7.6
 5 22 8 -8.2 6.8
 -6 -22 -8 -2.1 7.7
 6 22 8 13.3 8.2
 -7 -22 -8 -3.5 7.7
 7 22 8 -9.7 7.1
 4 22 -9 18.4 7.1
 3 22 -9 25.4 7.6
 2 22 -9 7.9 6.6
 1 22 -9 -3.5 5.8
 0 22 -9 0 6
 6 21 -9 35.7 8.3
 -6 -21 9 28.3 10.6
 5 21 -9 34.6 8.1
 4 21 -9 24.8 7.5
 3 21 -9 8.6 6.2
 2 21 -9 27.3 7.6
 1 21 -9 44 8.6
 0 21 -9 44.1 8.1
 -1 21 -9 18.1 7.3
 -2 21 -9 -1.5 5.8
 -3 21 -9 25.5 8.1
 8 20 -9 -1.1 6
 -8 -20 9 -15.5 8.8
 7 20 -9 3.1 6.2
 -7 -20 9 0.8 9
 6 20 -9 -3.5 5.7
 -6 -20 9 -1.2 9.1
 5 20 -9 -0.3 5.9
 -5 -20 9 3.8 8.4
 4 20 -9 -5.4 5.6
 3 20 -9 6.1 5.5
 2 20 -9 1.9 5.6
 1 20 -9 13.9 6.1
 0 20 -9 5.2 6.2
 -1 20 -9 50.69 8.8
 -2 20 -9 13.1 6.6
 -3 20 -9 5.1 6.3
 -4 20 -9 2.6 5.9
 9 19 -9 47.9 8.5
 -9 -19 9 49.7 12
 8 19 -9 1.9 6
 -8 -19 9 -0.8 9.1
 7 19 -9 32.1 7.4
 -7 -19 9 34.6 10.5
 6 19 -9 108.39 10.8
 -6 -19 9 115.49 13.3
 5 19 -9 9.1 6.1
 -5 -19 9 11.7 8.5
 4 19 -9 -1.2 5.3
 -4 -19 9 -8.9 7.1
 3 19 -9 6.2 5.9
 2 19 -9 82.79 9.4
 1 19 -9 25.4 7
 0 19 -9 4.2 5.8
 -1 19 -9 2.8 5.6
 -2 19 -9 10.9 6.4
 -3 19 -9 1.9 5.9
 -4 19 -9 -1.3 5.8
 -5 19 -9 -0.7 6.1
 -6 19 -9 13 6.8
 -10 -18 9 -13.6 9
 9 18 -9 -3.4 5.5
 -9 -18 9 -9.6 8.9
 8 18 -9 3.3 5.6
 -8 -18 9 3.3 9.1
 7 18 -9 3.8 5.7
 -7 -18 9 5.6 8.8
 6 18 -9 13.4 6.3
 -6 -18 9 0 8.2
 5 18 -9 7.6 5.8
 -5 -18 9 -11.2 7.3
 4 18 -9 -1.5 5
 -4 -18 9 -5 7.5
 3 18 -9 10.7 5.4
 -3 -18 9 21.2 7.3
 2 18 -9 8.5 5.1
 1 18 -9 4.7 5.3
 0 18 -9 14.1 6
 -1 18 -9 9.7 5.8
 -2 18 -9 36.9 7.2
 -3 18 -9 18.9 6.6
 -4 18 -9 4 5.9
 -5 18 -9 16.5 6.8
 -6 18 -9 -1.7 6
 -7 18 -9 2 6.5
 -11 -17 9 30.4 11.2
 -10 -17 9 9.6 10
 9 17 -9 9.2 6.3
 -9 -17 9 14.2 9.5
 8 17 -9 -7.7 5.4
 -8 -17 9 -4 8.6
 7 17 -9 20.3 6.4
 -7 -17 9 15.4 8.7
 6 17 -9 88.19 9.3
 -6 -17 9 78.59 11
 5 17 -9 147.89 11.2
 -5 -17 9 133.89 12.3
 4 17 -9 42.4 6.9
 -4 -17 9 42.1 9.1
 3 17 -9 19.4 6
 -3 -17 9 2.7 7.1
 2 17 -9 31.6 6.5
 -2 -17 9 29.2 7.4
 1 17 -9 122.69 10.4
 0 17 -9 198.68 12.3
 -1 17 -9 29.2 6.5
 -2 17 -9 41.6 7.3
 -3 17 -9 83.19 9.3
 -4 17 -9 119.99 11.2
 -5 17 -9 77.89 9.4
 -6 17 -9 38.4 8
 -7 17 -9 18.3 7.3
 -8 17 -9 6.5 6.3
 -11 -16 9 -0.4 8.7
 -10 -16 9 -2.8 9
 9 16 -9 0.3 5.2
 -9 -16 9 -1.3 8.5
 8 16 -9 29.2 6.8
 -8 -16 9 15.8 8.3
 7 16 -9 7.4 5.2
 -7 -16 9 5.2 8.1
 6 16 -9 14.6 5.6
 -6 -16 9 12.7 7.9
 5 16 -9 39.8 6.8
 -5 -16 9 35.4 8.5
 4 16 -9 17.5 5.8
 -4 -16 9 33.5 8.1
 3 16 -9 -1.9 4.6
 -3 -16 9 -0.7 6.6
 2 16 -9 11.5 4.9
 -2 -16 9 -3.2 6.3
 1 16 -9 14.4 5.5
 0 16 -9 24.3 6.1
 -1 16 -9 5 5
 -2 16 -9 2.6 4.7
 -3 16 -9 -0.6 4.6
 -4 16 -9 2.6 5.4
 -5 16 -9 2.7 5.1
 -6 16 -9 6.5 5.6
 -7 16 -9 11.1 6
 -7 16 -9 11.3 6.7
 -8 16 -9 -2.1 5.5
 -8 16 -9 -0.1 6.3
 -9 16 -9 65.89 9.9
 -9 16 -9 38.6 7.9
 -12 -15 9 30.1 10.6
 -11 -15 9 89.09 12.8
 -10 -15 9 74.19 12
 -9 -15 9 17.3 9.3
 8 15 -9 -7.1 4.2
 -8 -15 9 17.4 8.5
 7 15 -9 104.39 9.4
 -7 -15 9 130.29 12.6
 6 15 -9 222.28 12.3
 -6 -15 9 215.98 14.2
 5 15 -9 13 5.3
 -5 -15 9 15.1 7.6
 4 15 -9 8.1 5
 -4 -15 9 -6.2 6.8
 3 15 -9 18 5.4
 -3 -15 9 21 7
 2 15 -9 105.69 9
 -2 -15 9 108.99 9.8
 1 15 -9 118.69 9.2
 -1 -15 9 135.79 11
 0 15 -9 24.1 5.8
 -1 15 -9 39.5 6.3
 -2 15 -9 3 4.5
 -3 15 -9 70.69 8.3
 -4 15 -9 20.6 6.2
 -5 15 -9 10.8 5.8
 -5 15 -9 4 5.3
 -6 15 -9 45.2 7.4
 -6 15 -9 41.5 7.7
 -7 15 -9 29.6 7.5
 -7 15 -9 49 8.2
 -8 15 -9 -2.7 6
 -8 15 -9 2.6 5.9
 -9 15 -9 15.6 7.2
 -9 15 -9 16.2 6.6
 -10 15 -9 8.6 7.4
 -10 15 -9 26.6 7.4
 -13 -14 9 15.4 10.1
 -12 -14 9 0.2 9.2
 -11 -14 9 20.6 10
 -10 -14 9 30.2 9.8
 -9 -14 9 -2.1 7.6
 8 14 -9 6.8 4.9
 -8 -14 9 9 8.1
 7 14 -9 -3.4 4.4
 -7 -14 9 -0.7 7.2
 6 14 -9 8.6 4.8
 -6 -14 9 9 7.5
 5 14 -9 145.39 10.1
 -5 -14 9 129.29 11.5
 4 14 -9 78.59 7.6
 -4 -14 9 83.09 9.4
 3 14 -9 6.7 4.5
 -3 -14 9 6.6 6
 2 14 -9 21.7 5.4
 -2 -14 9 6.8 6.3
 1 14 -9 -1 4.2
 -1 -14 9 -4.4 5.4
 0 14 -9 2.3 4.7
 0 -14 9 8.1 5.5
 -1 14 -9 10.5 4.7
 -2 14 -9 -1.5 4.4
 -3 14 -9 5.5 5
 -3 14 -9 2.1 3.9
 -4 14 -9 30.3 6.5
 -4 14 -9 25.2 5.6
 -5 14 -9 17.1 5.4
 -5 14 -9 8.1 5.3
 -6 14 -9 22.4 6.5
 -6 14 -9 21.4 6.3
 -7 14 -9 21.6 6.8
 -7 14 -9 23.4 6.4
 -8 14 -9 21.6 7.2
 -8 14 -9 31.1 7
 -9 14 -9 -0.5 5.5
 -9 14 -9 -1.9 6.2
 -10 14 -9 0.3 6
 -10 14 -9 0.5 6.7
 -11 14 -9 -0.1 6.3
 -11 14 -9 -1.9 6.9
 -13 -13 9 0.5 9.3
 -12 -13 9 20.5 9.2
 -11 -13 9 11.4 8.2
 -10 -13 9 30.2 8.9
 -9 -13 9 5.9 7.7
 8 13 -9 10.6 4.7
 -8 -13 9 16.4 7.4
 7 13 -9 -0.4 4
 -7 -13 9 4 7.1
 6 13 -9 17.3 5
 -6 -13 9 14.8 6.9
 5 13 -9 134.19 9.5
 -5 -13 9 158.78 12.6
 4 13 -9 -0.9 4
 -4 -13 9 4.7 6.2
 3 13 -9 5 4.3
 -3 -13 9 -2.5 5.5
 2 13 -9 53.89 6.5
 -2 -13 9 39.6 6.8
 1 13 -9 28.8 5.2
 -1 -13 9 24.6 6.2
 0 13 -9 164.88 10.3
 0 -13 9 167.78 10.3
 -1 13 -9 105.89 8.7
 -2 13 -9 37.5 6
 -2 13 -9 51.09 5.3
 -3 13 -9 18.1 4.7
 -3 13 -9 18.1 5.5
 -4 13 -9 88.89 8.7
 -4 13 -9 86.59 7.7
 -5 13 -9 142.09 10.6
 -5 13 -9 127.19 9.9
 -6 13 -9 61.19 7.7
 -6 13 -9 68.99 8.3
 -7 13 -9 3.9 4.7
 -7 13 -9 -3.9 5
 -8 13 -9 24.5 6.5
 -8 13 -9 18.3 6.6
 -9 13 -9 83.29 9.2
 -9 13 -9 69.59 9.6
 -10 13 -9 55.89 8.6
 -10 13 -9 37.6 8.5
 -11 13 -9 11.5 7.1
 -11 13 -9 11.4 7.7
 -13 -12 9 28.4 10.2
 -12 -12 9 25.6 9.7
 -11 -12 9 -0.7 8
 -10 -12 9 14.2 8.2
 -9 -12 9 3.6 7.5
 8 12 -9 5 4.4
 -8 -12 9 15.8 7.8
 7 12 -9 16.8 4.9
 -7 -12 9 15.3 7.7
 6 12 -9 3.4 3.9
 -6 -12 9 1.8 6.5
 5 12 -9 4.8 4.1
 -5 -12 9 -1.1 5.5
 4 12 -9 2.8 4.1
 -4 -12 9 5.9 6
 3 12 -9 63.19 6.5
 -3 -12 9 53.19 7.6
 2 12 -9 84.39 7.1
 -2 -12 9 84.49 8.3
 1 12 -9 16.6 4.9
 -1 -12 9 18.9 6.2
 0 12 -9 -3.2 3.8
 0 -12 9 4.2 5.1
 -1 12 -9 4.5 3
 -1 12 -9 9.4 4.6
 1 -12 9 4.1 4.8
 -2 12 -9 2.3 3.8
 -2 12 -9 1.2 3.3
 -3 12 -9 68.69 7.2
 -3 12 -9 74.29 6.6
 -4 12 -9 -0.5 4.1
 -4 12 -9 5.3 4.2
 -5 12 -9 -3.8 4.1
 -5 12 -9 -3 3.9
 -6 12 -9 7.6 5.3
 -6 12 -9 3.8 5
 -7 12 -9 -1.3 5
 -7 12 -9 12.5 5.3
 -8 12 -9 6.3 5.1
 -8 12 -9 0.9 5.2
 -9 12 -9 -0.6 5.1
 -9 12 -9 -5.1 5.4
 -10 12 -9 16.5 6.3
 -10 12 -9 19.8 7.3
 -11 12 -9 -9.8 6.2
 -11 12 -9 -7.4 5.2
 -12 12 -9 0.5 7.2
 -14 -11 9 21.8 10.4
 -13 -11 9 47.7 11.2
 -12 -11 9 29.8 9.6
 -11 -11 9 23.4 8.8
 -10 -11 9 197.08 13.9
 -9 -11 9 55.29 9.2
 8 11 -9 2.6 3.8
 -8 -11 9 -1.2 6.8
 7 11 -9 273.57 12
 -7 -11 9 291.47 15.6
 6 11 -9 226.58 10.7
 -6 -11 9 247.28 14.2
 5 11 -9 42.8 5.6
 -5 -11 9 58.09 8.2
 4 11 -9 84.89 7.1
 -4 -11 9 79.99 8.9
 3 11 -9 114.39 8.6
 -3 -11 9 109.89 9.5
 2 11 -9 94.99 7.6
 -2 -11 9 98.89 8.8
 1 11 -9 72.39 5.3
 1 11 -9 81.79 7.3
 -1 -11 9 91.59 8
 0 11 -9 102.79 6.1
 0 11 -9 77.39 7.3
 0 -11 9 90.59 7.5
 -1 11 -9 4.7 3.1
 -1 11 -9 2.2 3.8
 1 -11 9 4.4 4.7
 -2 11 -9 5.1 4.3
 -2 11 -9 5.4 3.6
 -3 11 -9 52.99 5.8
 -3 11 -9 39.8 6.1
 -4 11 -9 13.5 4.8
[truncated: 380,216 more chars]
